# Supplementary material for: Investigating the Chemolithoautotrophic and Formate Metabolism of Nitrospira moscoviensis by Constraint-Based Metabolic Modeling and 13C-Tracer Analysis
Source: mSystems. 2021 Aug 17;6(4):e00173-21. doi: 10.1128/mSystems.00173-21 (PMC8407350; doi:10.1128/mSystems.00173-21)
Supplement: TABLE S1 [file msystems.00173-21-st001.xlsx]

## Sheet: sheet 1
Locus Tag MicroScope	Accession Uniprot	Product (Uniprot)	Gene	EC no.	Transmembrane helix prediction	Molecular weight (kDA)	Transmembrane helix prediction	Whole cell proteome					Membrane proteome					Transcriptome
													LysC	Trypsin	Chymotrypsin	LysC and Trypsin	Trypsin and Chymotrypsin
								# Peptides	# Unique peptides1	Spectral Counts	Norm Spectral Counts	Rank	# Unique peptides1					RPKM	RPKM standard deviation	Log2-fold to median	Rank
NITMOv2_0031	A0A0K2G6C2	Uncharacterized protein			0	8.41239	0	0	0	0	0	2790	0	0	0	0	0	103583	25675.6	10.2991	1
NITMOv2_4538	A0A0K2GJY5	Putative Nitrite oxidoreductase, alpha subunit	nxrA	1.7.99.4	0	131.83	0	321	63	8984	68148.3	10	19	25	30	30	26	24092.6	6639.93	8.19503	2
NITMOv2_0852	A0A0K2G9L1	Uncharacterized protein			0	9.12201	0	0	0	0	0	2791	0	0	0	0	0	19219.9	8838.34	7.86904	3
NITMOv2_2496	A0A0K2GDJ2	Uncharacterized protein			0	7.92666	0	0	0	0	0	2792	0	0	0	0	0	17954.2	8173.75	7.77076	4
NITMOv2_3624	A0A0K2GGE5	Putative Nitrite oxidoreductase, membrane subunit	nxrC	1.7.99.4	0	34.2415	0	70	70	2064	60277.7	12	17	22	38	24	30	17639.5	1726.6	7.74525	5
NITMOv2_4533	A0A0K2GJX9	Putative Nitrite oxidoreductase, beta subunit	nxrB	1.7.99.4	0	49.8865	0	132	5	3921	78598.4	5	26	1	1	2	2	15053.9	3865.74	7.51658	6
NITMOv2_1482	A0A0K2GAM9	Uncharacterized protein			0	6.7395	0	0	0	0	0	2793	0	0	0	0	0	13438.6	7029.35	7.35282	7
NITMOv2_1768	A0A0K2GB67	Uncharacterized protein			0	25.9109	0	88	87	2235	86257.3	4	5	11	6	11	10	11256.1	1178.38	7.09714	8
NITMOv2_4801	A0A0K2GJY6	Uncharacterized protein			0	23.0962	0	0	0	0	0	2794	0	0	0	0	0	9434.65	9744.29	6.84248	9
NITMOv2_4475	A0A0K2GIZ3	Uncharacterized protein			0	23.3528	0	70	70	1480	63375.7	11	22	22	27	16	26	8652.13	901.511	6.71756	10
NITMOv2_0034	A0A0K2G6B7	Uncharacterized protein			1	14.3793	1	0	0	0	0	2795	0	0	0	0	0	8506.62	5573.32	6.69309	11
NITMOv2_4039	A0A0K2GHJ5	Uncharacterized protein			0	16.289	0	7	7	68	4174.58	550	0	1	0	0	1	6336.27	1670.62	6.26814	12
NITMOv2_0132	A0A0K2G7I8	Uncharacterized protein			0	35.0638	0	20	20	201	5732.41	359	2	0	1	1	0	6331	2663.03	6.26694	13
NITMOv2_4557	A0A0K2GJ23	Orotate phosphoribosyltransferase (Modular protein)		2.4.2.10	0	17.3421	0	8	8	95	5477.99	388	0	0	1	0	0	5946.27	862.271	6.17649	14
NITMOv2_2089	A0A0K2GC20	Heat shock protein, Hsp20 family			0	16.9987	0	18	18	175	10294.9	155	4	4	3	6	4	5653.59	1164.13	6.10367	15
NITMOv2_4040	A0A0K2GHV4	Uncharacterized protein			0	7.78373	0	3	3	16	2055.57	1023	0	0	0	0	0	5442.17	960.801	6.04869	16
NITMOv2_4425	A0A0K2GIM6	Uncharacterized protein			0	62.3449	0	116	114	3029	48584.6	17	18	43	105	55	70	5268.57	1086.47	6.00192	17
NITMOv2_4531	A0A0K2GIZ6	Nif-specific regulatory protein NifA	nifA		0	56.6978	0	40	35	234	4127.14	557	0	0	0	3	1	5251.27	884.815	5.99717	18
NITMOv2_4476	A0A0K2GIT2	Uncharacterized protein			0	17.7515	0	43	43	1233	69458.7	9	14	31	28	15	29	5050.2	920.827	5.94085	19
NITMOv2_3685	A0A0K2GHH6	Putative Monoheme cytochrome c			0	15.9898	0	15	13	284	17761.3	56	2	0	1	2	2	4964.57	1582.8	5.91618	20
NITMOv2_3572	A0A0K2GGK5	Putative RNA-binding protein RbpA	rbpA		0	10.1468	0	25	13	1166	114914	2	2	3	6	2	4	4639.43	1153.37	5.81846	21
NITMOv2_0515	A0A0K2G7L0	Putative two-component sensor histidine kinase			0	30.0502	0	11	10	67	2229.6	959	0	1	0	2	1	4533.08	489.42	5.785	22
NITMOv2_3640	A0A0K2GHE3	Putative Nitrite oxidoreductase, cytochrome c containing membrane subunit	nxrC		1	66.786	1	107	107	2521	37747.4	25	14	63	32	72	82	4412.07	763.558	5.74596	23
NITMOv2_0131	A0A0K2G6H1	Uncharacterized protein			0	10.5145	0	5	5	14	1331.5	1346	0	0	0	0	0	4377	1754.88	5.73445	24
NITMOv2_4532	A0A0K2GJ01	Uncharacterized protein			2	24.3306	2	16	15	128	5260.86	412	3	14	5	12	13	4194.48	317.633	5.673	25
NITMOv2_3987	A0A0K2GHG1	Uncharacterized protein			0	181.256	0	10	2	69	380.677	2093	0	1	0	0	1	4188.66	986.595	5.67099	26
NITMOv2_3655	A0A0K2GHF5	Uncharacterized protein			0	28.6785	0	62	62	1046	36473.3	28	14	7	11	9	8	4168.99	540.97	5.6642	27
NITMOv2_0254	A0A0K2G6W6	Putative Nitrite oxidoreductase, beta subunit	nxrB	1.7.99.4	0	49.8405	0	0	0	0	0	2796	0	1	0	1	1	3711.04	853.851	5.49633	28
NITMOv2_4041	A0A0K2GHK2	Uncharacterized protein			0	20.0822	0	17	17	211	10506.8	152	1	2	0	2	2	3653.63	923.295	5.47384	29
NITMOv2_0568	A0A0K2G824	Uncharacterized protein			0	12.8361	0	27	27	469	36537.4	27	4	1	1	1	1	3618.74	1004	5.45999	30
NITMOv2_3670	A0A0K2GHG7	Putative RNA-binding protein RbpF	rbpF		0	11.1948	0	17	5	351	31353.7	31	1	1	2	1	3	3577.88	1258.81	5.44361	31
NITMOv2_4492	A0A0K2GIV1	Uncharacterized protein			0	16.948	0	14	14	286	16875.2	61	6	6	5	5	3	3573.19	615.305	5.44172	32
NITMOv2_4043	A0A0K2GIK1	Uncharacterized protein			0	11.4754	0	3	3	9	784.284	1718	0	0	0	0	0	3462.8	1115.9	5.39645	33
NITMOv2_3625	A0A0K2GHC7	Uncharacterized protein			0	37.8912	0	21	21	285	7521.53	263	2	0	4	1	0	3424.98	675.137	5.3806	34
NITMOv2_0255	A0A0K2G747	Putative Nitrite oxidoreductase, alpha subunit	nxrA	1.7.99.4	0	131.78	0	0	0	0	0	2797	1	0	0	0	1	3226.47	943.777	5.29446	35
NITMOv2_1293	A0A0K2G9S5	60 kDa chaperonin (GroEL protein) (Protein Cpn60)	groEL		0	58.3257	0	261	258	9724	166719	1	129	176	211	118	174	3196.12	623.347	5.28083	36
NITMOv2_4537	A0A0K2GJ07	Putative Nitrite oxidoreductase, beta subunit	nxrB	1.7.99.4	0	49.8245	0	126	1	3722	74702.2	7	0	0	0	0	0	3135.4	967.02	5.25316	37
NITMOv2_0316	A0A0K2G7A8	Uncharacterized protein			0	14.1486	0	14	14	120	8481.43	222	1	5	1	4	9	3050.29	786.941	5.21346	38
NITMOv2_3642	A0A0K2GGR8	Putative dihem cytochrome c			4	47.1496	4	36	35	863	18303.4	52	18	29	32	30	31	3017.11	433.894	5.19767	39
NITMOv2_3933	A0A0K2GH78	Uncharacterized protein			1	5.97968	1	0	0	0	0	2798	0	0	0	0	0	3001.15	1030.01	5.19002	40
NITMOv2_3973	A0A0K2GIB5	Uncharacterized protein			0	17.6687	0	4	4	7	396.181	2073	0	0	0	0	0	2897.55	928.132	5.13934	41
NITMOv2_0133	A0A0K2G6K2	Uncharacterized protein			0	38.5225	0	2	1	12	311.506	2180	0	0	0	0	0	2842.6	1178.17	5.11172	42
NITMOv2_2497	A0A0K2GD88	Uncharacterized protein			0	33.7412	0	9	9	22	652.022	1817	0	0	0	0	0	2831.8	2319.4	5.10623	43
NITMOv2_3934	A0A0K2GHH7	Putative Phosphoribosyltransferase			0	24.0087	0	7	7	32	1332.85	1344	0	0	0	0	0	2811.34	566.972	5.09577	44
NITMOv2_3974	A0A0K2GHC0	Uncharacterized protein			0	16.9668	0	6	6	17	1001.96	1570	0	0	0	0	0	2761.78	522.745	5.07011	45
NITMOv2_4345	A0A0K2GIF8	DNA-binding protein HU-beta	hupB		0	10.3629	0	33	33	616	59442.9	13	29	41	33	21	39	2683.92	816.077	5.02885	46
NITMOv2_2119	A0A0K2GC49	Phosphate ABC transporter, periplasmic phosphate-binding protein	pstS		0	39.4575	0	9	9	24	608.25	1856	0	0	0	0	0	2558.83	537.636	4.95999	47
NITMOv2_3643	A0A0K2GGF2	Uncharacterized protein			13	71.2386	13	25	25	368	5165.74	417	9	7	32	11	8	2446.94	377.31	4.89549	48
NITMOv2_3641	A0A0K2GGE8	Putative monohem cytochrome c			5	39.156	5	34	34	626	15987.3	69	4	18	22	22	28	2419.9	266.373	4.87945	49
NITMOv2_1189	A0A0K2G9I8	Uncharacterized protein			0	6.45819	0	0	0	0	0	2799	0	0	0	0	0	2366.12	1234.31	4.84703	50
NITMOv2_0136	A0A0K2G6H7	Uncharacterized protein			0	30.9756	0	3	2	12	387.402	2085	0	0	0	0	0	2167.12	1257.71	4.72028	51
NITMOv2_4171	A0A0K2GHZ3	Uncharacterized protein			1	12.8035	1	0	0	0	0	2800	0	0	0	0	0	2144.41	792.831	4.70509	52
NITMOv2_4062	A0A0K2GHP6	Iron-sulfur cluster insertion protein ErpA 2	erpA		0	11.3313	0	11	11	254	22415.7	40	3	5	2	4	2	2141.99	569.665	4.70346	53
NITMOv2_1270	A0A0K2G9R8	Glutamine synthetase	glnA	6.3.1.2	0	52.9784	0	118	117	3087	58269	14	55	57	73	75	82	2139.06	350.68	4.70148	54
NITMOv2_3932	A0A0K2GI74	Heat shock protein, Hsp20 family			0	17.9007	0	11	11	53	2960.78	745	2	0	0	0	1	2103.81	599.242	4.67751	55
NITMOv2_4027	A0A0K2GHK9	Putative Nitrite oxidoreductase, beta subunit	nxrB	1.7.99.4	0	49.8105	0	126	1	3722	74723.2	6	0	0	0	0	0	2077.22	378.858	4.65916	56
NITMOv2_4179	A0A0K2GI75	ATP synthase subunit b (ATP synthase F(0) sector subunit b) (ATPase subunit I) (F-type ATPase subunit b) (F-ATPase subunit b)	atpF	3.6.3.14	1	19.4784	1	16	16	121	6212	336	6	25	14	8	17	2018.69	327.831	4.61793	57
NITMOv2_4534	A0A0K2GIY8	Putative Nitrite oxidoreductase, alpha subunit	nxrA	1.7.99.4	0	131.736	0	241	1	5785	43913.5	20	0	0	0	0	0	1949.83	789.243	4.56785	58
NITMOv2_0731	A0A0K2G980	Putative Cytochrome c			0	19.5495	0	23	22	330	16880.2	60	9	16	6	22	22	1949.38	582.671	4.56752	59
NITMOv2_1266	A0A0K2G9Z6	Uncharacterized protein			0	35.2675	0	25	25	441	12504.4	108	2	7	20	7	11	1941.27	597.724	4.56151	60
NITMOv2_3912	A0A0K2GH57	Uncharacterized protein			0	16.6626	0	11	11	113	6781.64	305	1	2	0	2	3	1881.64	466.324	4.51649	61
NITMOv2_3596	A0A0K2GGB0	Metal-binding protein SmbP	smbP		0	11.803	0	9	9	56	4744.58	463	3	1	0	1	1	1809.54	363.15	4.46013	62
NITMOv2_3919	A0A0K2GHG9	Putative Fimbriae Z protein			0	21.4782	0	14	14	100	4655.88	480	1	1	0	2	3	1808.54	485.306	4.45933	63
NITMOv2_3724	A0A0K2GGQ0	Ribonuclease VapC (RNase VapC) (Toxin VapC)			0	15.0287	0	4	4	22	1463.86	1288	0	0	0	0	0	1806.95	266.736	4.45806	64
NITMOv2_3660	A0A0K2GHG0	Uncharacterized protein			0	178.27	0	238	206	5856	32849.1	29	32	71	71	74	81	1805.76	192.437	4.45711	65
NITMOv2_4032	A0A0K2G6W6	Putative Nitrite oxidoreductase, beta subunit	nxrB	1.7.99.4	0	49.8405	0	0	0	0	0	2801	0	1	0	1	1	1793.82	348.061	4.44754	66
NITMOv2_1402	A0A0K2GAC2	ATP-dependent RNA helicase RhlE	rhlE	3.6.4.13	0	46.3354	0	0	0	0	0	2802	0	0	0	0	0	1781.36	415.571	4.43749	67
NITMOv2_0607	A0A0K2G7W0	Putative Heat shock protein Hsp20			0	16.7032	0	6	6	15	898.034	1641	0	0	0	0	0	1756.71	431.509	4.41738	68
NITMOv2_3166	A0A0K2GF28	Uncharacterized protein			0	13.1816	0	7	7	34	2579.35	850	1	0	0	0	0	1744.62	398.496	4.40742	69
NITMOv2_0730	A0A0K2G867	Uncharacterized protein			1	18.8696	1	2	2	4	211.981	2336	1	0	0	1	1	1728.17	282.854	4.39375	70
NITMOv2_0235	A0A0K2G733	Uncharacterized protein			0	8.40634	0	0	0	0	0	2803	0	0	0	0	0	1687.53	522.658	4.35942	71
NITMOv2_3831	A0A0K2GGY3	Putative Universal stress protein			0	31.3042	0	17	17	98	3130.57	715	0	0	0	1	0	1653.07	336.475	4.32966	72
NITMOv2_3645	A0A0K2GHE7	Uncharacterized protein			1	4.56933	1	2	2	12	2626.21	837	1	0	0	0	0	1638.57	495.253	4.31694	73
NITMOv2_1274	A0A0K2GAS4	Cyanate hydratase (Cyanase) (Cyanate hydrolase) (Cyanate lyase)	cynS	4.2.1.104	0	16.1599	0	51	51	1552	96040.2	3	6	3	2	4	2	1631.2	589.869	4.31044	74
NITMOv2_0977	A0A0K2G982	50S ribosomal protein L21	rplU		0	11.4448	0	7	7	101	8825	205	3	11	9	6	6	1576.24	763.268	4.261	75
NITMOv2_2099	A0A0K2GC29	Uncharacterized protein			0	7.76862	0	0	0	0	0	2804	0	0	0	0	0	1561.14	447.559	4.24711	76
NITMOv2_0514	A0A0K2G7Q0	Transcriptional regulatory protein DevR (DosR)	devR		0	25.1101	0	30	26	329	13102.3	97	4	12	6	8	8	1558.32	254.129	4.24449	77
NITMOv2_0135	A0A0K2G6L8	Uncharacterized protein			0	13.1953	0	3	3	6	454.707	2027	0	0	0	0	0	1553.98	853.451	4.24047	78
NITMOv2_1201	A0A0K2G9T8	30S ribosomal protein S12	rpsL		0	13.5935	0	9	9	125	9195.59	191	2	8	6	6	6	1529.24	660.437	4.21732	79
NITMOv2_1203	A0A0K2G9I2	Elongation factor G (EF-G)	fusA		0	77.0001	0	66	65	704	9142.84	195	11	8	8	11	11	1529.11	203.088	4.2172	80
NITMOv2_1202	A0A0K2G9L3	30S ribosomal protein S7	rpsG		0	17.7537	0	21	21	210	11828.5	127	8	16	10	14	15	1497.94	399.637	4.18748	81
NITMOv2_1204	A0A0K2G9S8	Elongation factor Tu (EF-Tu)	tufB		0	43.7127	0	74	74	2110	48269.7	18	15	25	25	22	26	1444.61	167.426	4.13519	82
NITMOv2_4485	A0A0K2GJ05	Ribosome maturation factor RimP	yhbC		0	17.9331	0	8	8	51	2843.91	775	2	5	2	4	6	1426.92	383.08	4.11742	83
NITMOv2_3818	A0A0K2GGW6	Transcriptional regulator, MarR family			0	24.2752	0	17	17	213	8774.4	206	2	3	3	7	4	1404.14	229.564	4.09419	84
NITMOv2_1819	A0A0K2GBJ0	Glycine cleavage system H protein	gcvH		0	14.0282	0	13	13	207	14756	78	0	0	0	0	0	1393.58	342.166	4.0833	85
NITMOv2_3725	A0A0K2GHL0	Uncharacterized protein			0	7.76078	0	6	5	55	7086.92	284	1	1	1	2	1	1372.33	487.94	4.06114	86
NITMOv2_1205	A0A0K2G9K4	30S ribosomal protein S10	rpsJ		0	11.8855	0	9	9	96	8077.08	241	7	9	1	7	10	1364.93	350.683	4.05334	87
NITMOv2_4028	A0A0K2GIJ0	Putative Nitrite oxidoreductase, alpha subunit	nxrA	1.7.99.4	0	131.618	0	219	14	4848	36833.9	26	4	1	1	4	1	1353.57	455.105	4.04128	88
NITMOv2_0176	A0A0K2G6L7	Uncharacterized protein			0	11.833	0	0	0	0	0	2805	0	0	0	0	0	1339.04	818.615	4.02571	89
NITMOv2_0366	A0A0K2G871	Uncharacterized protein			2	7.27727	2	0	0	0	0	2806	0	0	0	0	0	1312.16	369.351	3.99645	90
NITMOv2_0682	A0A0K2G835	Pyruvate:ferredoxin oxidoreductase alpha subunit	forA	1.2.7.3	0	48.4087	0	29	29	490	10122.2	160	9	12	19	12	10	1305	189.44	3.98856	91
NITMOv2_1100	A0A0K2G985	Uncharacterized protein			0	7.1029	0	10	10	116	16331.4	64	0	0	0	0	0	1303.71	542.03	3.98713	92
NITMOv2_4044	A0A0K2GHJ8	Uncharacterized protein			0	15.1457	0	6	6	42	2773.06	800	0	0	1	1	0	1303	213.71	3.98634	93
NITMOv2_3990	A0A0K2GHN0	Putative Response regulator, CheY-like			0	14.0478	0	4	4	14	996.601	1574	0	0	0	0	0	1277.6	663.759	3.95795	94
NITMOv2_4162	A0A0K2GIV0	Uncharacterized protein			1	36.2157	1	6	6	10	276.123	2228	0	0	0	0	0	1275.93	244.721	3.95606	95
NITMOv2_0733	A0A0K2G8I5	Putative Monoheme cytochrome c			3	29.0748	3	32	31	289	9939.89	168	9	10	8	3	9	1275.5	191.437	3.95557	96
NITMOv2_0374	A0A0K2G796	RNA polymerase sigma factor	rpoD		0	48.62	0	14	13	39	802.14	1710	0	0	0	0	0	1267.53	173.53	3.94652	97
NITMOv2_4343	A0A0K2GIM3	Uncharacterized protein			0	15.1586	0	4	4	23	1517.29	1256	0	0	0	0	0	1265.36	402.316	3.94406	98
NITMOv2_0820	A0A0K2G8I7	50S ribosomal protein L31	rpmE		0	7.64952	0	9	8	73	9543.09	177	2	2	5	1	2	1254.29	525.978	3.93138	99
NITMOv2_2085	A0A0K2GD33	Negative regulator of genetic competence ClpC/MecB	clpC		0	91.5278	0	84	80	642	7014.26	291	9	3	7	11	7	1244.08	292.946	3.91959	100
NITMOv2_3610	A0A0K2GHB5	Prokaryotic ubiquitin-like protein Pup	pup		0	7.52716	0	4	4	11	1461.37	1289	1	1	0	0	1	1241.95	559.445	3.91711	101
NITMOv2_2614	A0A0K2GEK0	Putative Heavy metal efflux system, outer membrane lipoprotein			0	46.6074	0	18	17	50	1072.79	1520	0	0	0	0	0	1240.1	216.587	3.91497	102
NITMOv2_2498	A0A0K2GD89	Uncharacterized protein			0	47.8234	0	18	17	80	1672.82	1171	1	0	0	1	1	1235.43	215.498	3.90952	103
NITMOv2_4042	A0A0K2GHM9	Uncharacterized protein			0	5.527	0	0	0	0	0	2807	0	0	0	0	0	1227.39	445.08	3.9001	104
NITMOv2_0042	A0A0K2G697	Uncharacterized protein			0	19.2955	0	18	17	76	3938.75	584	3	2	0	1	3	1223.85	581.268	3.89593	105
NITMOv2_0252	A0A0K2G6U1	Uncharacterized protein			0	13.7678	0	16	16	235	17068.8	58	0	1	0	1	2	1221.57	493.083	3.89324	106
NITMOv2_1640	A0A088NAA0	Putative NiFe hydrogenase large subunit (Putative [NiFe] hydrogenase large subunit)		1.12.99.6	0	59.5012	0	42	41	527	8856.96	204	1	0	1	2	2	1210.17	549.537	3.87971	107
NITMOv2_2396	A0A0K2GCX3	Putative Thiamine biosynthesis protein ThiS			0	7.35816	0	4	4	37	5028.43	431	1	1	0	1	1	1207.51	492.609	3.87654	108
NITMOv2_1269	A0A0K2GAR8	Bifunctional uridylyltransferase/uridylyl-removing enzyme (UTase/UR) (Bifunctional [protein-PII] modification enzyme) (Bifunctional nitrogen sensor protein) [Includes: [Protein-PII]-UMP uridylyl-removing enzyme (UR) ; [Protein-PII] uridylyltransferase (PII uridylyltransferase) (UTase) ]		2.7.7.59	0	99.6552	0	71	69	396	3973.7	575	3	1	1	4	1	1204.93	189.818	3.87346	109
NITMOv2_1268	A0A0K2G9Q0	Nitrogen regulatory protein PII	glnB		0	12.4359	0	24	24	517	41573.3	21	7	5	4	3	6	1194.79	240.615	3.86127	110
NITMOv2_1267	A0A0K2G9S7	Ammonium transporter	amtB		11	45.6084	11	5	4	43	942.809	1610	0	2	2	3	1	1188.69	238.466	3.85388	111
NITMOv2_3984	A0A0K2GHD0	Uncharacterized protein			1	14.9647	1	0	0	0	0	2808	0	0	0	0	0	1186.01	202.137	3.85062	112
NITMOv2_1824	A0A0K2GBJ7	50S ribosomal protein L28	rpmB		0	7.08599	0	4	4	27	3810.34	596	11	6	6	6	7	1184.41	303.942	3.84867	113
NITMOv2_1190	A0A0K2G9S8	Elongation factor Tu (EF-Tu)	tufB		0	43.7127	0	74	74	2110	48269.7	19	15	25	25	22	26	1182.25	162.827	3.84604	114
NITMOv2_4033	A0A0K2GIJ5	Putative Nitrite oxidoreductase, alpha subunit	nxrA	1.7.99.4	0	131.92	0	224	12	5062	38371.6	23	0	0	1	1	0	1178.97	321.155	3.84204	115
NITMOv2_4515	A0A0K2GJ41	30S ribosomal protein S21	rpsU		0	7.84	0	6	6	29	3698.98	615	4	11	4	6	10	1161.58	443.474	3.8206	116
NITMOv2_1179	A0A0K2G9J4	Uncharacterized protein			0	30.5546	0	27	27	374	12240.4	114	5	14	5	12	12	1157.81	307.528	3.81591	117
NITMOv2_0425	A0A0K2G7A6	Phosphatidylethanolamine N-methyltransferase	pmtA	2.1.1.17	0	26.5753	0	10	10	26	978.351	1580	1	0	0	0	0	1152.65	294.405	3.80947	118
NITMOv2_3553	A0A0K2GG68	Proteasome-associated ATPase	arc		0	65.558	0	46	45	220	3355.81	664	9	4	5	6	7	1142.52	202.462	3.79673	119
NITMOv2_0726	A0A0K2G973	1-deoxy-D-xylulose-5-phosphate synthase (1-deoxyxylulose-5-phosphate synthase) (DXP synthase) (DXPS)	dxs	2.2.1.7	0	70.3999	0	41	40	240	3409.1	656	0	0	0	3	2	1126.76	137.827	3.77668	120
NITMOv2_3679	A0A0K2GGK4	Putative periplasmic serine endoprotease DegP-like	htrA	3.4.21.107	0	52.4828	0	36	36	460	8764.78	207	14	21	12	23	29	1114.22	201.561	3.76055	121
NITMOv2_1762	A0A0K2GC42	50S ribosomal protein L13	rplM		0	15.8267	0	16	16	203	12826.4	101	35	55	28	34	47	1111.59	264.477	3.75714	122
NITMOv2_3920	A0A0K2GH70	Uncharacterized protein			0	7.34116	0	7	7	19	2588.15	848	0	0	0	0	0	1110.25	478.709	3.7554	123
NITMOv2_4057	A0A0K2GHP2	Uncharacterized protein			0	14.1837	0	9	9	34	2397.13	909	0	0	0	1	0	1105.05	368.775	3.74862	124
NITMOv2_3947	A0A0K2GI89	Uncharacterized protein			0	8.20496	0	0	0	0	0	2809	0	0	0	0	0	1103.94	451.49	3.74717	125
NITMOv2_2526	A0A0K2GDL8	Uncharacterized protein			0	21.3376	0	5	5	11	515.523	1950	0	0	0	0	0	1100.25	573.534	3.74233	126
NITMOv2_0732	A0A0K2G884	Uncharacterized protein			13	63.0854	13	10	10	89	1410.79	1311	1	0	7	1	0	1099.95	125.212	3.74194	127
NITMOv2_1758	A0A0K2GB56	30S ribosomal protein S2	rpsB		0	28.6399	0	34	34	464	16201.2	67	13	22	19	20	20	1092.6	196.794	3.73227	128
NITMOv2_0736	A0A0K2G984	Uncharacterized protein			6	34.852	6	8	8	138	3959.6	580	2	4	4	6	6	1083.43	284.934	3.72011	129
NITMOv2_1763	A0A0K2GB60	Uncharacterized protein			0	17.9267	0	21	20	150	8367.42	228	1	2	0	2	3	1067.57	442.894	3.69884	130
NITMOv2_1228	A0A0K2G9K7	Methionine aminopeptidase (MAP) (MetAP) (Peptidase M)	map	3.4.11.18	0	27.155	0	13	12	94	3461.61	650	0	0	0	0	0	1057.13	170.415	3.68466	131
NITMOv2_0813	A0A0K2G8G1	Pyruvate:ferredoxin oxidoreductase, beta subunit	porB	1.2.7.1	0	33.317	0	22	21	190	5702.8	364	2	5	5	1	1	1051.69	280.933	3.67722	132
NITMOv2_0363	A0A0K2G7F4	Uncharacterized protein			0	12.3237	0	8	8	122	9899.64	170	0	0	0	0	0	1050.53	435.421	3.67562	133
NITMOv2_0727	A0A0K2G879	4-hydroxy-3-methylbut-2-en-1-yl diphosphate synthase (flavodoxin) (1-hydroxy-2-methyl-2-(E)-butenyl 4-diphosphate synthase)	ispG	1.17.7.1	0	42.4503	0	28	28	135	3180.19	700	0	0	0	0	0	1042.83	235.139	3.66502	134
NITMOv2_1821	A0A0K2GB97	Uncharacterized protein			1	16.8165	1	3	3	7	416.257	2053	0	0	0	0	0	1039.31	256.562	3.66013	135
NITMOv2_4729	A0A0K2GJH0	Uncharacterized protein			0	13.2079	0	0	0	0	0	2810	0	0	0	0	0	1038.11	410.042	3.65847	136
NITMOv2_0680	A0A0K2G817	2-oxoglutarate:ferredoxin oxidoreductase, epsilon subunit	forE	1.2.7.3	0	11.573	0	15	15	194	16763.2	62	2	4	2	3	4	1023.28	267.326	3.63771	137
NITMOv2_0590	A0A0K2G7S7	Uncharacterized protein			0	15.7953	0	12	12	48	3038.88	730	0	0	0	0	0	1013.49	376.213	3.62384	138
NITMOv2_4012	A0A0K2GHH9	Uncharacterized protein			0	8.98982	0	5	5	98	10901.2	145	0	0	2	2	1	1009.31	351.372	3.61788	139
NITMOv2_1860	A0A0K2GBE9	DNA-binding transcriptional repressor	cspE		0	7.79849	0	9	9	206	26415.4	37	7	17	9	5	14	1007.73	400.331	3.61562	140
NITMOv2_1822	A0A0K2GCB0	Tyrosine--tRNA ligase (Tyrosyl-tRNA synthetase) (TyrRS)	tyrS	6.1.1.1	0	45.5627	0	44	44	423	9283.91	186	10	8	2	14	18	996.013	154.95	3.59874	141
NITMOv2_1397	A0A0K2GAB8	Uncharacterized protein			0	5.09154	0	1	1	2	392.808	2080	0	0	0	0	0	993.53	568.08	3.59514	142
NITMOv2_0679	A0A0K2G856	2-oxoglutarate:ferredoxin oxidoreductase, gamma subunit	forC	1.2.7.3	0	25.966	0	30	28	432	16637.2	63	11	13	13	10	8	989.926	242.5	3.5899	143
NITMOv2_2509	A0A0K2GEB2	Putative Glycosyl transferase, group 1		2.-.-.-	0	40.9784	0	2	1	3	73.2093	2627	0	0	0	0	0	979.582	137.875	3.57475	144
NITMOv2_3986	A0A0K2GHD6	Uncharacterized protein			0	34.4402	0	15	14	74	2148.65	987	0	0	0	0	0	971.499	248.635	3.56279	145
NITMOv2_2531	A0A0K2GDM3	Uncharacterized protein			0	15.4031	0	1	1	2	129.844	2487	0	0	0	0	0	967.441	199.24	3.55675	146
NITMOv2_0741	A0A0K2G990	Putative dihem cytochrome c			0	36.779	0	33	33	509	13839.4	89	7	6	4	7	8	966.901	162.908	3.55595	147
NITMOv2_3949	A0A0K2GHJ0	Uncharacterized protein			0	20.9011	0	0	0	0	0	2811	0	0	0	0	0	964.309	443.278	3.55207	148
NITMOv2_2084	A0A0K2GC17	Uncharacterized protein			0	14.0456	0	0	0	0	0	2812	0	0	0	0	0	962.635	168.116	3.54957	149
NITMOv2_0759	A0A0K2G8D2	Putative RNA-binding protein RbpA	rbpA		0	10.4753	0	4	3	14	1336.48	1340	0	0	0	0	0	959.519	463.515	3.54489	150
NITMOv2_0704	A0A0K2G880	S-adenosylmethionine synthase (AdoMet synthase) (MAT) (Methionine adenosyltransferase)	metK	2.5.1.6	0	41.9643	0	43	43	389	9269.78	188	8	14	11	11	13	954.956	135.14	3.53801	151
NITMOv2_0642	A0A0K2G7Z5	50S ribosomal protein L25 (General stress protein CTC)	rplY		0	27.0591	0	17	17	234	8647.74	211	13	27	33	16	22	946	203.81	3.52442	152
NITMOv2_4164	A0A0K2GI61	Putative Thiosulfate sulfurtransferase GlpE		2.8.1.1	0	11.674	0	15	14	316	27068.6	35	3	4	2	3	2	942.276	392.92	3.51873	153
NITMOv2_2087	A0A0K2GCC5	Putative Ferredoxin-NADP(+) reductase		1.18.1.2	0	49.1314	0	51	50	549	11174.1	135	0	0	0	0	0	940.569	122.756	3.51611	154
NITMOv2_1283	A0A0K2G9R5	Uncharacterized protein			0	31.3443	0	34	33	287	9156.37	194	1	9	6	6	6	939.711	228.17	3.5148	155
NITMOv2_1761	A0A0K2GB35	30S ribosomal protein S9	rpsI		0	14.171	0	10	10	97	6844.96	300	5	11	6	7	8	937.526	272.245	3.51144	156
NITMOv2_1234	A0A0K2GAN0	50S ribosomal protein L17	rplQ		0	15.6916	0	12	12	72	4588.45	490	21	29	30	12	14	918.884	189.853	3.48246	157
NITMOv2_0264	A0A0K2G6X6	Uncharacterized protein			1	6.63949	1	1	1	2	301.228	2194	2	4	4	3	4	914.721	587.032	3.47591	158
NITMOv2_1780	A0A0K2GB75	ATP-dependent zinc metalloprotease FtsH	ftsH	3.4.24.-	2	67.3814	2	42	41	218	3235.31	693	16	23	13	20	22	913.905	122.477	3.47462	159
NITMOv2_0739	A0A0K2G8B3	Putative Cytochrome c			3	25.9351	3	11	11	200	7711.56	254	0	5	0	6	6	912.589	180.526	3.47254	160
NITMOv2_0573	A0A0K2G829	Putative Cytochrome c			1	22.6569	1	10	10	84	3707.49	613	0	0	1	0	0	912.156	199.517	3.47186	161
NITMOv2_3644	A0A0K2GGG8	Uncharacterized protein			1	4.79657	1	0	0	0	0	2813	1	10	2	7	10	911.825	610.105	3.47134	162
NITMOv2_0238	A0A0K2G7T4	Peptidyl-prolyl cis-trans isomerase	fbp	5.2.1.8	0	15.1677	0	11	11	80	5274.35	411	0	0	0	0	0	908.334	128.552	3.4658	163
NITMOv2_0812	A0A0K2G9G6	Pyruvate:ferredoxin oxidoreductase gamma subunit	porC	1.2.7.1	0	25.4485	0	32	32	343	13478.2	94	7	6	6	7	9	896.382	189.235	3.44669	164
NITMOv2_0654	A0A0K2G832	Uncharacterized protein			0	22.5207	0	6	6	32	1420.91	1305	0	0	0	0	0	893.56	165.011	3.44214	165
NITMOv2_1823	A0A0K2GBC2	Uncharacterized protein			0	11.0633	0	1	1	1	90.3893	2579	0	0	0	0	0	889.231	335.372	3.43514	166
NITMOv2_3975	A0A0K2GHL5	Uncharacterized protein			0	11.1631	0	3	3	7	627.065	1833	0	0	0	0	0	885.532	328.235	3.42912	167
NITMOv2_4332	A0A0K2GIB3	Peroxiredoxin	bcp2	1.11.1.15	0	17.5914	0	41	41	989	56220.7	16	12	13	6	11	14	875.305	199.318	3.41236	168
NITMOv2_1218	A0A0K2G9J7	50S ribosomal protein L5	rplE		0	24.0291	0	19	19	151	6284.04	332	23	36	29	32	41	873.906	210.395	3.41006	169
NITMOv2_4757	A0A0K2GJL0	Phosphate ABC transporter, periplasmic phosphate-binding protein, PstS	pstS		0	37.9491	0	0	0	0	0	2814	0	0	0	0	0	868.742	161.974	3.40151	170
NITMOv2_3948	A0A0K2GH95	Uncharacterized protein			1	11.1585	1	5	5	10	896.176	1645	1	0	0	0	0	867.022	245.732	3.39865	171
NITMOv2_0734	A0A0K2G8A8	Putative Quinol-cytochrome c reductase, FeS subunit, modulated with PRC-barrel (Modular protein)		1.10.2.2	1	35.2458	1	26	25	315	8937.24	200	16	23	16	15	19	866.96	161.92	3.39854	172
NITMOv2_0498	A0A0K2G7V8	Putative Universal stress protein UspA (Modular protein)			0	76.5548	0	42	41	152	1985.5	1046	0	0	0	0	1	862.865	161.169	3.39171	173
NITMOv2_3985	A0A0K2GHM7	Uncharacterized protein			0	35.4775	0	0	0	0	0	2815	0	0	0	0	0	855.189	238.086	3.37882	174
NITMOv2_0678	A0A0K2G8D4	2-oxoacid:ferredoxin oxidoreductase, beta subunit	forB	1.2.7.3	0	32.9376	0	39	33	666	20220.1	45	3	4	10	3	3	843.7	173.115	3.35931	175
NITMOv2_1198	A0A0K2G9H7	Multifunctional fusion protein [Includes: 50S ribosomal protein L10; 50S ribosomal protein L7/L12]	rplJL		0	32.7812	0	48	47	522	15923.8	70	46	57	45	45	56	833.914	165.354	3.34248	176
NITMOv2_0653	A0A0K2G8B0	30S ribosomal protein S18	rpsR		0	9.23647	0	10	10	131	14182.9	85	2	7	3	5	8	830.564	346.139	3.33667	177
NITMOv2_1450	A0A0K2GBB4	Uncharacterized protein			0	33.0881	0	10	9	17	513.78	1953	0	0	0	0	0	829.945	216.399	3.3356	178
NITMOv2_0814	A0A0K2G8Q9	Pyruvate:ferredoxin oxidoreductase alpha subunit	porA	1.2.7.1	0	44.802	0	35	33	568	12678	102	6	3	1	4	5	825.502	138.173	3.32785	179
NITMOv2_3569	A0A0K2GG99	Signal recognition particle protein (Fifty-four homolog)	ffh		0	48.8636	0	19	19	53	1084.65	1513	0	0	0	0	0	813.996	105.601	3.3076	180
NITMOv2_1178	A0A0K2G9S1	Uncharacterized protein			0	7.49641	0	4	2	28	3735.12	610	2	2	0	1	2	812.392	289.711	3.30475	181
NITMOv2_3566	A0A0K2GG81	Ribosome maturation factor RimM	rimM		0	18.4955	0	5	5	15	811.006	1701	0	0	0	0	0	812.138	196.31	3.3043	182
NITMOv2_1188	A0A0K2GAI6	Uncharacterized protein			0	10.8869	0	0	0	0	0	2816	0	0	0	0	0	811.61	299.585	3.30336	183
NITMOv2_4180	A0A0K2GHY7	ATP synthase subunit c (ATP synthase F(0) sector subunit c) (F-type ATPase subunit c) (F-ATPase subunit c) (Lipid-binding protein)	atpE	3.6.3.14	1	6.90602	1	2	2	23	3330.43	671	15	23	10	24	19	810.686	256.398	3.30172	184
NITMOv2_0340	A0A0K2G743	Uncharacterized protein			0	26.8876	0	20	20	336	12496.5	109	3	4	1	2	3	807.747	154.423	3.29648	185
NITMOv2_0326	A0A0K2G7B9	50S ribosomal protein L20	rplT		0	13.5964	0	16	16	61	4486.49	505	21	17	10	18	19	806.551	403.71	3.29434	186
NITMOv2_3779	A0A0K2GGT6	Uncharacterized protein			1	28.2423	1	23	23	158	5594.44	373	9	3	6	6	7	802.118	208.881	3.28639	187
NITMOv2_2217	A0A0K2GCF8	Uncharacterized protein			0	14.1267	0	0	0	0	0	2817	0	0	0	0	0	801.218	146.114	3.28477	188
NITMOv2_1757	A0A0K2GC36	Elongation factor Ts (EF-Ts)	tsf		0	21.9054	0	21	20	187	8536.71	217	2	2	0	2	1	797.773	157.562	3.27856	189
NITMOv2_0976	A0A0K2G8Y6	50S ribosomal protein L27	rpmA		0	9.30112	0	13	13	75	8063.55	242	30	36	24	20	28	796.257	340.218	3.27581	190
NITMOv2_0222	A0A0K2G6R1	Putative periplasmic serine endoprotease DegP-like		3.4.21.107	0	51.7494	0	28	28	96	1855.09	1101	2	3	1	3	4	794.916	161.149	3.27338	191
NITMOv2_0690	A0A0K2G827	ATP-citrate lyase, beta subunit	aclB	2.3.3.8	0	43.1657	0	39	39	644	14919.3	76	17	28	19	22	25	791.214	155.388	3.26665	192
NITMOv2_2408	A0A0K2GCZ5	Peptide deformylase (PDF) (Polypeptide deformylase)	def	3.5.1.88	0	19.9463	0	11	11	87	4361.72	524	0	0	0	0	0	787.562	120.595	3.25997	193
NITMOv2_1209	A0A0K2GAK5	50S ribosomal protein L2	rplB		0	30.6648	0	19	19	175	5706.87	363	25	18	12	23	21	783.737	188.839	3.25295	194
NITMOv2_1206	A0A0K2G9U3	50S ribosomal protein L3	rplC		0	22.432	0	23	23	238	10609.9	151	22	39	25	27	35	783.555	282.644	3.25261	195
NITMOv2_0737	A0A0K2G889	Uncharacterized protein			13	67.4365	13	13	13	135	2001.88	1041	2	3	14	8	7	781.53	143.047	3.24888	196
NITMOv2_2615	A0A0K2GDK0	Putative Heavy metal efflux system, membrane fusion protein			0	49.1149	0	38	38	328	6678.21	311	6	17	15	20	20	780.356	137.851	3.24671	197
NITMOv2_4843	A0A0K2GJU4	Uncharacterized protein			0	7.04377	0	4	4	15	2129.54	994	0	0	0	0	0	775.054	410.812	3.23688	198
NITMOv2_0297	A0A0K2G725	ATP synthase subunit alpha (ATP synthase F1 sector subunit alpha) (F-ATPase subunit alpha)	atpA	3.6.3.14	0	54.4445	0	38	36	530	9734.68	175	42	51	89	42	49	773.875	106.098	3.23468	199
NITMOv2_0481	A0A0K2G8K9	Uncharacterized protein			0	27.2606	0	4	4	9	330.147	2153	1	1	1	4	3	769.751	245.866	3.22697	200
NITMOv2_1447	A0A0K2GAG8	Putative Response regulator with HD domain			0	41.7177	0	29	28	283	6783.69	304	1	4	1	3	2	768.68	125.658	3.22496	201
NITMOv2_1721	A0A0K2GAZ5	Putative ferredoxin-like protein YfhL	yfhL		0	12.2623	0	11	8	111	9052.15	197	0	0	0	0	0	768.574	250.225	3.22476	202
NITMOv2_1125	A0A0K2G9A9	Uncharacterized protein			0	16.7218	0	19	18	98	5860.61	355	0	1	0	0	0	768.547	284.8	3.22471	203
NITMOv2_1782	A0A0K2GC66	Phosphoglucosamine mutase	glmM	5.4.2.10	0	49.7403	0	17	17	74	1487.73	1273	0	0	0	0	0	764.552	111.751	3.21719	204
NITMOv2_3558	A0A0K2GG72	Carboxy-terminal-processing protease	ctpA	3.4.21.102	0	47.9208	0	30	30	156	3255.37	688	5	9	1	6	6	761.486	112.444	3.2114	205
NITMOv2_3946	A0A0K2GHB9	Thioredoxin	trxC		0	15.9238	0	4	4	8	502.392	1965	0	0	0	0	0	756.054	330.447	3.20107	206
NITMOv2_0024	A0A0K2G6A9	RND efflux system, membrane fusion protein			0	44.7094	0	42	42	619	13845	88	9	27	21	23	27	755.95	75.9795	3.20087	207
NITMOv2_0811	A0A0K2G8E5	Pyruvate:ferredoxin oxidoreductase epsilon subunit	porE	1.2.7.1	0	9.86513	0	10	10	168	17029.7	59	3	1	1	2	1	752.003	380.745	3.19332	208
NITMOv2_0697	A0A0K2G850	Succinate--CoA ligase [ADP-forming] subunit alpha (Succinyl-CoA synthetase subunit alpha) (SCS-alpha)	sucD	6.2.1.5	0	29.9506	0	31	31	414	13822.7	90	5	6	1	5	7	750.423	176.565	3.19028	209
NITMOv2_0681	A0A0K2G932	2-oxoglutarate:ferredoxin oxidoreductase delta subunit	forD	1.2.7.3	0	27.9531	0	27	26	428	15311.4	73	4	8	3	7	3	745.107	183.559	3.18003	210
NITMOv2_0125	A0A0K2G6K8	Serine hydroxymethyltransferase (SHMT) (Serine methylase)	glyA		0	45.4003	0	34	34	257	5660.75	368	1	0	0	0	0	743.865	148.731	3.17762	211
NITMOv2_3606	A0A0K2GGB8	Uncharacterized protein			0	7.69662	0	5	5	34	4417.52	512	0	0	0	0	0	737.712	262.99	3.16564	212
NITMOv2_1279	A0A0K2GAT1	Putative quinol-cytochrome c reductase, iron sulfur subunit		1.10.2.2	1	16.4295	1	13	13	40	2434.65	898	1	2	0	2	0	735.428	235.429	3.16116	213
NITMOv2_0283	A0A0K2G7Y2	Ribonuclease P protein component (RNase P protein) (RNaseP protein) (Protein C5)	rnpA	3.1.26.5	0	13.97	0	3	3	5	357.909	2115	2	0	1	0	0	734.691	206.983	3.15972	214
NITMOv2_0173	A0A0K2G6N9	Histidine kinase			0	105.119	0	65	61	478	4547.24	498	0	5	2	11	10	732.787	128.706	3.15597	215
NITMOv2_2041	A0A0K2GBY5	Acetyl-coenzyme A carboxylase carboxyl transferase subunit alpha (ACCase subunit alpha) (Acetyl-CoA carboxylase carboxyltransferase subunit alpha)	accA	6.4.1.2	0	35.5005	0	14	14	50	1408.43	1312	0	0	0	0	0	728.499	183.783	3.14751	216
NITMOv2_1226	A0A0K2G9W1	Protein translocase subunit SecY	secY		10	47.6028	10	12	12	55	1155.4	1458	1	1	7	4	4	728.047	191.638	3.14661	217
NITMOv2_1294	A0A0K2GAU8	10 kDa chaperonin (GroES protein) (Protein Cpn10)	groS		0	10.935	0	27	27	766	70050	8	3	7	7	3	4	727.098	337.937	3.14473	218
NITMOv2_3989	A0A0K2GHD5	Sensory sigma-54 dependent transcriptional regulator			0	50.874	0	8	7	13	255.533	2267	0	0	0	0	0	725.806	137.423	3.14216	219
NITMOv2_1230	A0A0K2G9N0	30S ribosomal protein S13	rpsM		0	14.3721	0	16	15	95	6610.01	314	9	12	9	6	11	725.447	274.946	3.14145	220
NITMOv2_1281	A0A0K2GA08	Putative octaheme cytochrome c			1	53.0059	1	27	27	297	5603.15	372	3	1	0	1	3	724.884	168.152	3.14033	221
NITMOv2_1168	A0A0K2G9R1	Uncharacterized protein			0	14.2438	0	13	13	122	8565.11	215	0	0	0	0	0	721.383	312.18	3.13334	222
NITMOv2_0949	A0A0K2G8U9	Uncharacterized protein			0	7.22196	0	0	0	0	0	2818	0	0	0	0	0	720.01	516.903	3.1306	223
NITMOv2_0660	A0A0K2G7Z9	Acyl carrier protein (ACP)	acpP		0	8.60234	0	2	2	18	2092.45	1007	2	1	0	1	0	717.281	356.436	3.12512	224
NITMOv2_0819	A0A0K2G8R5	Transcription termination factor Rho (ATP-dependent helicase Rho)	rho		0	47.7272	0	54	53	539	11293.4	132	11	9	5	15	15	716.237	170.896	3.12302	225
NITMOv2_4484	A0A0K2GIS2	Transcription termination/antitermination protein NusA	nusA		0	43.1086	0	39	39	312	7237.54	275	11	9	5	7	6	711.386	156.511	3.11321	226
NITMOv2_0635	A0A0K2G7X3	Uncharacterized protein			0	11.741	0	9	9	68	5791.66	356	0	0	0	0	0	706.379	271.202	3.10302	227
NITMOv2_1445	A0A0K2GBA9	Thioredoxin	trxA		0	14.6334	0	14	14	131	8952.13	199	2	1	0	0	0	705.615	195.304	3.10146	228
NITMOv2_0328	A0A0K2G714	Translation initiation factor IF-3	infC		0	18.785	0	14	14	112	5962.21	348	0	4	1	2	5	705.106	312.856	3.10042	229
NITMOv2_4063	A0A0K2GIL7	2Fe-2S ferredoxin	fdx		0	12.5966	0	5	5	22	1746.5	1136	0	0	0	0	0	704.279	266.227	3.09873	230
NITMOv2_0519	A0A0K2G7Q4	Uncharacterized protein			0	48.7084	0	30	30	301	6179.63	337	0	0	0	0	0	703.993	143.264	3.09814	231
NITMOv2_1641	A0A088ND26	Uncharacterized protein			0	12.2519	0	6	6	28	2285.36	944	0	0	0	0	0	703.503	472.851	3.09714	232
NITMOv2_0712	A0A0K2G864	Uncharacterized protein			0	23.2195	0	25	24	175	7536.78	261	2	3	5	4	1	702.389	176.094	3.09485	233
NITMOv2_1197	A0A0K2G9K8	50S ribosomal protein L1	rplA		0	24.7287	0	17	17	136	5499.69	382	23	34	30	18	28	702.249	204.979	3.09456	234
NITMOv2_4500	A0A0K2GJ22	Uncharacterized protein			0	48.2615	0	43	43	349	7231.43	276	7	14	7	12	14	702.225	124.704	3.09451	235
NITMOv2_1280	A0A0K2G9T1	Putative quinol-cytochrome c reductase, cytochrome b subunit		1.10.2.2	8	38.1777	8	7	7	57	1493.02	1270	1	0	1	0	0	697.621	149.578	3.08502	236
NITMOv2_4490	A0A0K2GJ12	Putative ferredoxin-like protein YfhL	yfhL		0	12.3734	0	14	11	238	19234.9	48	1	1	0	0	0	696.016	230.377	3.0817	237
NITMOv2_0855	A0A0K2G8M2	Ketol-acid reductoisomerase (NADP(+)) (KARI) (Acetohydroxy-acid isomeroreductase) (AHIR) (Alpha-keto-beta-hydroxylacyl reductoisomerase)	ilvC	1.1.1.86	0	36.5924	0	27	27	338	9236.88	189	11	8	13	11	12	695.104	139.663	3.07981	238
NITMOv2_0692	A0A0K2G845	Aconitate hydratase	acnA	4.2.1.3	0	80.8362	0	85	85	1254	15512.8	72	22	18	27	27	24	691.347	79.6667	3.07199	239
NITMOv2_0876	A0A0K2G8K8	Bacterioferritin	bfrB		0	18.2301	0	27	27	558	30608.7	33	13	15	10	27	20	691.102	186.895	3.07148	240
NITMOv2_1208	A0A0K2G9I7	50S ribosomal protein L23	rplW		0	10.9425	0	7	7	65	5940.16	350	34	51	26	27	32	691.022	276.793	3.07131	241
NITMOv2_4426	A0A0K2GIN4	Sec-independent protein translocase protein TatA	tatA		1	10.5357	1	4	4	12	1138.99	1475	0	0	0	0	0	690.775	313.973	3.07079	242
NITMOv2_4574	A0A0K2GK18	Uncharacterized protein			0	26.636	0	28	27	405	15205	75	4	16	2	17	16	690.746	146.96	3.07073	243
NITMOv2_1764	A0A0K2GBD7	Uncharacterized protein			0	17.1208	0	15	14	127	7417.89	267	1	2	0	1	1	679.473	281.427	3.04699	244
NITMOv2_2252	A0A0K2GCJ5	Uncharacterized protein			0	11.1143	0	4	4	20	1799.49	1124	0	0	0	0	0	673.383	205.716	3.03401	245
NITMOv2_0641	A0A0K2G8Y7	Ribose-phosphate pyrophosphokinase (RPPK) (5-phospho-D-ribosyl alpha-1-diphosphate) (Phosphoribosyl diphosphate synthase) (Phosphoribosyl pyrophosphate synthase) (P-Rib-PP synthase) (PRPP synthase) (PRPPase)	prsA	2.7.6.1	0	33.9247	0	19	18	106	3124.56	717	0	0	1	0	0	673.173	289.713	3.03356	246
NITMOv2_3618	A0A0K2GGC8	Uncharacterized protein			0	44.7673	0	17	16	129	2881.57	764	0	1	0	2	0	669.569	81.8572	3.02581	247
NITMOv2_4518	A0A0K2GJU5	Uncharacterized protein			1	19.0365	1	13	13	80	4202.44	543	2	0	0	2	0	669.095	217.755	3.02479	248
NITMOv2_3177	A0A0K2GF46	Uncharacterized protein			0	23.0054	0	22	22	245	10649.7	150	14	15	16	14	18	663.279	175.038	3.0122	249
NITMOv2_3800	A0A0K2GGV4	Uncharacterized protein			0	4.7263	0	0	0	0	0	2819	0	0	0	0	0	663.057	1057.39	3.01171	250
NITMOv2_1342	A0A0K2G9Z7	Putative NHL repeat protein			0	107.254	0	63	63	839	7822.55	253	17	45	41	34	47	662.228	89.5735	3.00991	251
NITMOv2_1429	A0A0K2GA59	Uncharacterized protein			1	24.9697	1	9	9	63	2523.06	869	4	3	4	3	2	660.187	140.33	3.00545	252
NITMOv2_0693	A0A0K2G8E9	Isocitrate dehydrogenase (NADP(+))	idh	1.1.1.42	0	81.547	0	106	106	1766	21656.2	41	45	65	42	49	57	658.901	84.9639	3.00264	253
NITMOv2_3541	A0A0K2GG59	UTP--glucose-1-phosphate uridylyltransferase (UDP-glucose pyrophosphorylase)	galU	2.7.7.9	0	32.2871	0	23	23	209	6473.17	326	7	6	3	7	10	658.593	129.357	3.00196	254
NITMOv2_0630	A0A0K2G7W8	Pyridoxal phosphate homeostasis protein (PLP homeostasis protein)	yggS		0	26.2814	0	1	1	2	76.0994	2622	0	0	0	0	0	656.158	146.93	2.99662	255
NITMOv2_3567	A0A0K2GGK0	30S ribosomal protein S16	rpsP		0	10.9404	0	15	15	67	6124.1	340	28	36	20	24	31	655.967	172.764	2.9962	256
NITMOv2_3178	A0A0K2GG27	Uncharacterized protein			0	21.087	0	17	17	199	9437.09	179	13	18	18	20	21	655.635	182.065	2.99547	257
NITMOv2_2216	A0A0K2GDE0	Uncharacterized protein			0	8.54331	0	0	0	0	0	2820	0	0	0	0	0	651.753	229.448	2.9869	258
NITMOv2_0330	A0A0K2G735	HU, DNA-binding transcriptional regulator, beta subunit	hupB		0	9.43575	0	33	32	358	37940.8	24	25	23	17	19	18	651.343	383.062	2.986	259
NITMOv2_3565	A0A0K2GH73	tRNA (guanine-N(1)-)-methyltransferase (M1G-methyltransferase) (tRNA [GM37] methyltransferase)	trmD	2.1.1.-	0	29.1965	0	7	7	24	822.015	1696	0	0	0	0	0	650.35	114.631	2.9838	260
NITMOv2_0358	A0A0K2G7E9	Putative Acyltransferase		2.3.-.-	0	25.1543	0	13	13	55	2186.51	974	0	0	0	2	1	649.944	134.096	2.98289	261
NITMOv2_1232	A0A0K2G9P3	30S ribosomal protein S4	rpsD		0	23.5103	0	24	23	216	9187.47	192	5	14	10	14	15	648.787	162.003	2.98032	262
NITMOv2_3557	A0A0K2GGJ0	Putative DNA polymerase IV, family X (N-terminal)			0	17.8099	0	9	9	35	1965.2	1050	0	0	0	0	0	640.496	178.468	2.96177	263
NITMOv2_0735	A0A0K2G872	Putative Quinol-cytochrome c reductase, cytochrome b subunit		1.10.2.2	7	42.0071	7	10	10	76	1809.22	1117	2	6	9	7	5	639.04	204.619	2.95849	264
NITMOv2_1227	A0A0K2G9N7	Adenylate kinase (AK) (ATP-AMP transphosphorylase) (ATP:AMP phosphotransferase) (Adenylate monophosphate kinase)	adk	2.7.4.3	0	24.1678	0	19	18	205	8482.38	221	0	1	0	0	0	638.898	192.94	2.95816	265
NITMOv2_4479	A0A0K2GIR7	30S ribosomal protein S15	rpsO		0	10.4898	0	8	7	83	7912.48	249	3	19	8	10	10	636.714	359.29	2.95322	266
NITMOv2_3552	A0A0K2GGI6	Pup deamidase/depupylase	dop	3.4.-.-, 3.5.1.-	0	56.3398	0	36	36	215	3816.13	595	0	0	0	0	0	635.215	95.7279	2.94982	267
NITMOv2_0643	A0A0K2G8A0	Peptidyl-tRNA hydrolase (PTH)	pth	3.1.1.29	0	20.9773	0	5	5	15	715.059	1770	0	0	0	0	0	634.875	190.481	2.94905	268
NITMOv2_0691	A0A0K2G940	ATP citrate lyase, alpha subunit	aclA	2.3.3.8	0	65.3411	0	55	54	794	12151.6	118	35	41	40	42	39	634.212	99.5169	2.94754	269
NITMOv2_1820	A0A0K2GBB3	Dihydrolipoyl dehydrogenase	lpd	1.8.1.4	0	49.6322	0	36	35	374	7535.43	262	0	0	0	0	0	632.192	127.43	2.94294	270
NITMOv2_1233	A0A0K2G9L2	DNA-directed RNA polymerase subunit alpha (RNAP subunit alpha) (RNA polymerase subunit alpha) (Transcriptase subunit alpha)	rpoA	2.7.7.6	0	36.5515	0	42	42	529	14472.7	80	15	32	30	21	31	627.356	126.753	2.93186	271
NITMOv2_0740	A0A0K2G877	Putative nitrite oxidoreductase, membrane subunit	nxrC	1.7.99.4	1	30.5333	1	25	25	309	10120.1	162	1	13	1	7	12	625.276	194.371	2.92707	272
NITMOv2_4467	A0A0K2GIS5	Threonine synthase	thrC	4.2.3.1	0	37.0891	0	18	18	90	2426.59	902	0	0	0	0	0	625.185	74.6496	2.92686	273
NITMOv2_0984	A0A0K2G8Y1	Glyceraldehyde-3-phosphate dehydrogenase	gapA	1.2.1.12	0	36.4084	0	24	24	366	10052.6	166	7	6	3	9	11	623.459	60.0053	2.92287	274
NITMOv2_2289	A0A0K2GCM1	Uncharacterized protein			0	22.7283	0	15	15	162	7127.69	280	7	8	6	9	7	619.432	222.227	2.91352	275
NITMOv2_2118	A0A0K2GC55	Uncharacterized protein			0	24.9057	0	13	13	66	2650	827	0	8	0	4	3	619.209	192.272	2.913	276
NITMOv2_1211	A0A0K2G9U8	50S ribosomal protein L22	rplV		0	13.0229	0	10	10	78	5989.44	347	13	11	9	6	11	618.807	163.192	2.91207	277
NITMOv2_1639	A0A088NA13	Putative NiFe hydrogenase small subunit (Putative [NiFe] hydrogenase small subunit)	hupS		0	34.6954	0	26	25	179	5159.19	419	2	0	0	0	0	616.99	318.842	2.90783	278
NITMOv2_3982	A0A0K2GHF4	Uncharacterized protein			0	25.4981	0	0	0	0	0	2821	0	0	0	0	0	616.816	182.783	2.90742	279
NITMOv2_3918	A0A0K2GH63	Transcriptional regulatory protein DevR (DosR)	devR		0	23.5942	0	13	13	112	4746.93	462	0	0	0	0	0	616.53	153.398	2.90675	280
NITMOv2_4483	A0A0K2GJQ7	Translation initiation factor IF-2	infB		0	89.7644	0	62	61	482	5369.61	399	3	4	2	5	2	615.695	128.5	2.90479	281
NITMOv2_3765	A0A0K2GGT9	Dihydroxy-acid dehydratase (DAD)	ilvD	4.2.1.9	0	58.6524	0	39	39	322	5489.97	386	9	23	16	17	20	615.435	100.418	2.90419	282
NITMOv2_3568	A0A0K2GG83	Uncharacterized protein			0	4.45619	0	0	0	0	0	2822	0	0	0	0	0	615.305	352.724	2.90388	283
NITMOv2_1343	A0A0K2G9X3	Inosine-5'-monophosphate dehydrogenase (IMP dehydrogenase) (IMPD) (IMPDH)	guaB	1.1.1.205	0	52.3985	0	38	38	204	3893.24	588	11	19	7	13	15	611.724	112.866	2.89546	284
NITMOv2_2116	A0A0K2GC58	Uncharacterized protein			1	8.94208	1	0	0	0	0	2823	0	0	0	0	0	611.351	338.592	2.89458	285
NITMOv2_0205	A0A0K2G6T8	Nucleoid-associated protein NITMOv2_0205	ybaB		0	11.0603	0	9	9	123	11120.8	137	0	0	0	0	0	610.915	284.953	2.89355	286
NITMOv2_0027	A0A0K2G684	Nitroreductase			0	22.0352	0	23	23	304	13796.1	91	0	0	0	0	0	609.826	166.18	2.89098	287
NITMOv2_0203	A0A0K2G6R8	Uncharacterized protein			0	13.7743	0	0	0	0	0	2824	0	0	0	0	0	609.667	265.298	2.8906	288
NITMOv2_0256	A0A0K2G6Y8	Uncharacterized protein			0	10.6238	0	0	0	0	0	2825	0	0	0	0	0	609.591	268.206	2.89042	289
NITMOv2_4481	A0A0K2GIT8	Ribosome-binding factor A			0	16.076	0	5	5	28	1741.73	1141	0	2	0	0	0	604.929	165.235	2.87934	290
NITMOv2_1200	A0A0K2G9J9	DNA-directed RNA polymerase subunit beta' (RNAP subunit beta') (RNA polymerase subunit beta') (Transcriptase subunit beta')	rpoC	2.7.7.6	0	154.07	0	159	157	1869	12130.9	119	39	56	52	71	62	603.873	46.6675	2.87682	291
NITMOv2_1224	A0A0K2GAL7	50S ribosomal protein L30	rpmD		0	7.81893	0	4	4	35	4476.32	508	6	7	8	5	7	603.503	279.539	2.87594	292
NITMOv2_0359	A0A0K2G782	30S ribosomal protein S1	rpsA		0	63.5459	0	59	57	695	10937	144	12	13	12	14	11	599.387	116.893	2.86607	293
NITMOv2_0361	A0A0K2G866	Integration host factor (IHF), DNA-binding protein, beta subunit	ihfB		0	10.4057	0	11	10	97	9321.8	183	5	7	4	2	6	597.675	437.391	2.86194	294
NITMOv2_4613	A0A0K2GJ68	Uncharacterized protein			0	8.6637	0	7	7	222	25624.2	39	0	1	0	1	1	594.269	308.198	2.8537	295
NITMOv2_0517	A0A0K2G7M7	Transcriptional regulator (Modular protein)	aubR		0	36.1271	0	5	5	6	166.08	2415	0	0	0	0	0	593.58	80.3639	2.85202	296
NITMOv2_0172	A0A0K2G7M4	Signal transduction response regulator, receiver domain			0	13.6964	0	12	11	283	20662.4	43	0	0	0	0	0	591.681	219.949	2.8474	297
NITMOv2_0954	A0A0K2G8V4	Uncharacterized protein			0	25.4481	0	28	28	347	13635.6	92	18	32	28	13	35	590.992	103.898	2.84572	298
NITMOv2_3723	A0A0K2GGM7	Uncharacterized protein			0	16.4672	0	18	17	154	9351.9	182	0	0	0	0	0	588.883	161.567	2.84056	299
NITMOv2_0126	A0A0K2G6G8	50S ribosomal protein L9	rplI		0	17.0691	0	18	18	145	8494.88	220	19	24	33	19	32	588.739	173.474	2.84021	300
NITMOv2_0658	A0A0K2G8B4	Malonyl CoA-acyl carrier protein transacylase	fabD	2.3.1.39	0	32.7836	0	21	21	159	4849.99	453	0	0	0	0	0	588.224	109.556	2.83894	301
NITMOv2_2480	A0A0K2GD69	Uncharacterized protein			0	60.3732	0	44	37	292	4836.59	455	0	0	0	0	0	587.932	89.0707	2.83823	302
NITMOv2_0130	A0A0K2G6L3	Putative Regulatory protein, MerR family			0	34.3525	0	10	9	31	902.41	1639	0	0	0	0	0	583.205	95.0112	2.82658	303
NITMOv2_3550	A0A0K2GH61	Proteasome subunit alpha	prcA	3.4.25.1	0	25.379	0	21	21	222	8747.39	208	8	9	6	7	7	579.376	158.673	2.81708	304
NITMOv2_0661	A0A0K2G906	3-oxoacyl-[acyl-carrier-protein] synthase 2	fabF	2.3.1.41	0	43.66	0	29	29	190	4351.81	526	0	0	0	0	0	578.549	122.668	2.81502	305
NITMOv2_1231	A0A0K2G9W5	30S ribosomal protein S11	rpsK		0	13.6991	0	11	11	97	7080.74	287	1	8	10	1	2	577.262	117.621	2.8118	306
NITMOv2_0360	A0A0K2G741	Putative Peptidase S49, signal peptide peptidase SppA		3.4.21.-	1	32.6032	1	14	14	84	2576.44	851	5	6	2	6	7	576.914	87.696	2.81094	307
NITMOv2_0368	A0A0K2G7F7	Putative D-alanyl-D-alanine carboxypeptidase		3.4.16.4	0	33.8761	0	0	0	0	0	2826	0	0	0	0	0	576.745	119.887	2.81051	308
NITMOv2_0877	A0A0K2G9N6	Bacterioferritin	bfrA		0	18.0337	0	22	22	347	19241.7	47	9	16	6	26	20	575.476	123.357	2.80733	309
NITMOv2_3260	A0A0K2GFB7	Antitoxin VapB32	vapB		0	7.38342	0	3	2	8	1083.51	1516	0	0	0	0	0	574.9	301.935	2.80589	310
NITMOv2_3619	A0A0K2GGE2	Sec-independent protein translocase protein TatA	tatA		1	9.0641	1	5	4	17	1875.53	1092	0	1	0	0	1	574.797	204.185	2.80563	311
NITMOv2_4189	A0A0K2GI85	Uncharacterized protein			0	8.31936	0	7	7	98	11779.8	128	0	0	0	0	0	573.76	390.24	2.80303	312
NITMOv2_4579	A0A0K2GK23	30S ribosomal protein S20	rpsT		0	10.2135	0	4	4	29	2839.37	778	9	11	12	7	8	573.433	256.839	2.8022	313
NITMOv2_4829	A0A0K2GKP8	Uncharacterized protein			0	25.7985	0	4	4	8	310.095	2185	0	0	0	0	1	567.364	237.927	2.78685	314
NITMOv2_0299	A0A0K2G7Z8	ATP synthase subunit beta (ATP synthase F1 sector subunit beta) (F-ATPase subunit beta)	atpD		0	52.3347	0	60	60	1084	20712.8	42	30	78	94	55	89	565.852	92.3384	2.783	315
NITMOv2_0981	A0A0K2G8Z0	Protein-export membrane protein SecG	secG		1	12.1015	1	3	3	17	1404.79	1316	1	1	4	2	2	561.941	235.702	2.773	316
NITMOv2_3675	A0A0K2GHH0	Molybdopterin-guanine dinucleotide biosynthesis protein B	mobB		0	19.3004	0	7	6	32	1658	1178	0	0	0	0	0	560.888	113.013	2.77029	317
NITMOv2_3963	A0A0K2GIA5	Putative Cytochrome c55x			0	12.5979	0	3	3	4	317.513	2171	0	0	0	0	0	560.731	286.357	2.76989	318
NITMOv2_1223	A0A0K2G9K2	30S ribosomal protein S5	rpsE		0	17.912	0	21	21	186	10384.1	154	5	6	8	10	8	558.603	167.601	2.7644	319
NITMOv2_0598	A0A0K2G853	Phosphoenolpyruvate mutase	pepM	5.4.2.9	0	61.7506	0	31	30	178	2882.56	763	1	1	0	0	0	558.135	76.6639	2.76319	320
NITMOv2_1411	A0A0K2GA60	Isoprenyl transferase	ispU	2.5.1.31	0	29.8961	0	14	14	51	1705.91	1155	0	0	0	0	0	556.805	168.962	2.75975	321
NITMOv2_0402	A0A0K2G7A4	Argininosuccinate lyase (ASAL) (Arginosuccinase)	argH	4.3.2.1	0	53.0671	0	21	21	71	1337.93	1338	0	2	1	5	7	555.978	103.024	2.75761	322
NITMOv2_0193	A0A0K2G6R0	ATP-dependent Clp protease ATP-binding subunit ClpX	clpX		0	46.6117	0	21	21	70	1501.77	1266	1	0	0	0	0	555.652	116.501	2.75676	323
NITMOv2_1176	A0A0K2GAH5	Uncharacterized protein			0	21.8427	0	23	23	267	12223.8	115	7	8	9	10	12	555.367	175.741	2.75602	324
NITMOv2_0716	A0A0K2G964	4-hydroxy-3-methylbut-2-enyl diphosphate reductase (HMBPP reductase)	ispH	1.17.1.2	0	34.4338	0	22	22	176	5111.25	424	0	0	0	0	0	554.974	162.772	2.755	325
NITMOv2_0824	A0A0K2G8S0	ATP phosphoribosyltransferase (ATP-PRT) (ATP-PRTase)	hisG	2.4.2.17	0	25.9141	0	14	13	54	2083.81	1008	0	1	0	0	0	554.779	152.436	2.75449	326
NITMOv2_0021	A0A0K2G6B4	Putative RND efflux system, membrane fusion protein			0	39.6695	0	18	18	87	2193.12	969	0	1	0	1	2	553.467	99.9249	2.75108	327
NITMOv2_2397	A0A0K2GDY0	Cysteine synthase A, O-acetylserine sulfhydrolase A subunit	cysK	2.5.1.47	0	32.8556	0	20	20	238	7243.81	274	0	0	0	0	0	551.655	117.281	2.74634	328
NITMOv2_0339	A0A0K2G844	Iron-sulfur cluster carrier protein			0	33.4886	0	17	17	77	2299.29	943	1	0	1	0	0	551.215	165.506	2.74519	329
NITMOv2_3909	A0A0K2GH59	Putative Cation efflux system protein CzcB			1	43.5763	1	11	11	33	757.292	1738	0	2	2	3	1	545.927	228.273	2.73129	330
NITMOv2_0695	A0A0K2G833	Succinate dehydrogenase/fumarate reductase, flavoprotein subunit	sdhA or nadB	1.-.-.-, 1.4.3.16	0	57.0989	0	33	33	241	4220.75	540	0	0	0	0	0	542.034	90.7602	2.72096	331
NITMOv2_2539	A0A0K2GED7	Response regulator, LuxR family			0	23.3901	0	13	12	43	1838.39	1107	0	0	0	0	0	541.928	157.035	2.72068	332
NITMOv2_3860	A0A0K2GHZ6	Uncharacterized protein			0	18.3344	0	4	4	21	1145.39	1466	1	2	0	1	1	540.631	97.4913	2.71722	333
NITMOv2_1446	A0A0K2GA97	DNA repair protein RecN (Recombination protein N)	recN		0	61.1052	0	26	24	83	1358.31	1330	0	0	0	0	0	540.028	93.2086	2.71561	334
NITMOv2_1222	A0A0K2G9N2	50S ribosomal protein L18	rplR		0	13.438	0	6	6	16	1190.65	1434	11	16	22	7	10	538.232	188.428	2.71081	335
NITMOv2_0719	A0A0K2G895	Squalene--hopene cyclase	shc	4.2.1.129, 5.4.99.17	2	81.8159	2	38	38	140	1711.16	1153	3	2	1	6	5	535.243	74.2102	2.70277	336
NITMOv2_0025	A0A0K2G6J6	Multidrug efflux system protein			12	117.278	12	59	57	355	3027.01	734	7	39	53	41	38	534.857	42.4716	2.70173	337
NITMOv2_0650	A0A0K2G7Y8	Uncharacterized protein			0	10.808	0	0	0	0	0	2827	0	0	0	0	0	534.633	197.198	2.70113	338
NITMOv2_1210	A0A0K2G9L0	30S ribosomal protein S19	rpsS		0	10.8162	0	11	11	205	18953	49	8	17	8	9	8	534.241	136.767	2.70007	339
NITMOv2_1216	A0A0K2G9V3	50S ribosomal protein L14	rplN		0	13.6063	0	12	12	133	9774.87	174	16	13	14	9	11	534.068	155.334	2.6996	340
NITMOv2_0500	A0A0K2G7J7	Demethylmenaquinone methyltransferase	ubiE	2.1.1.163, 2.1.1.201	0	28.2885	0	5	5	13	459.55	2017	0	0	0	0	0	532.204	148.838	2.69456	341
NITMOv2_0651	A0A0K2G8Z5	30S ribosomal protein S6	rpsF		0	13.2867	0	22	22	190	14300	81	5	12	7	8	13	532.115	179.927	2.69432	342
NITMOv2_1199	A0A0K2GAJ6	DNA-directed RNA polymerase subunit beta (RNAP subunit beta) (RNA polymerase subunit beta) (Transcriptase subunit beta)	rpoB	2.7.7.6	0	147.102	0	147	144	1687	11468.2	131	42	80	35	67	77	530.88	57.3442	2.69097	343
NITMOv2_3961	A0A0K2GHB1	Putative Quinol-cytochrome c reductase, iron-sulfur subunit (Rieske iron-sulfur protein)		1.10.2.2	1	19.2846	1	4	4	8	414.84	2056	0	0	0	0	0	530.638	217.65	2.69031	344
NITMOv2_1138	A0A0K2G9N3	Uncharacterized protein			0	13.9013	0	13	13	106	7625.18	257	1	0	0	1	0	530.222	149.452	2.68918	345
NITMOv2_0652	A0A0K2G806	Single-stranded DNA-binding protein (SSB)	ssb		0	14.9341	0	13	12	195	13057.3	99	0	3	0	3	3	529.115	131.374	2.68616	346
NITMOv2_3628	A0A0K2GGD6	Uncharacterized protein			0	40.5642	0	28	28	369	9096.68	196	11	21	17	21	24	527.837	125.701	2.68267	347
NITMOv2_1220	A0A0K2G9M0	30S ribosomal protein S8	rpsH		0	14.4272	0	18	17	205	14209.3	84	23	18	15	12	19	527.673	229.528	2.68222	348
NITMOv2_1273	A0A0K2G9Q5	ABC transporter, ATP-binding protein NrtD			0	30.551	0	26	26	529	17315.3	57	4	14	12	20	18	527.102	332.423	2.68066	349
NITMOv2_4482	A0A0K2GIU3	Uncharacterized protein			0	10.6379	0	2	2	2	188.007	2373	0	0	0	0	0	525.719	263.294	2.67687	350
NITMOv2_0854	A0A0K2G8V2	Acetolactate synthase, small subunit	ilvH	2.2.1.6	0	19.0113	0	12	11	91	4786.62	458	2	6	2	8	7	524.259	119.691	2.67286	351
NITMOv2_3564	A0A0K2GG95	50S ribosomal protein L19	rplS		0	15.1349	0	15	14	153	10109.1	163	15	19	17	10	16	523.179	134.587	2.66988	352
NITMOv2_0853	A0A0K2G8J7	Acetolactate synthase	ilvI	2.2.1.6	0	64.8471	0	46	46	403	6214.61	335	5	0	2	4	2	522.963	75.9183	2.66929	353
NITMOv2_1620	A0A0K2GB02	Uncharacterized protein			0	8.91095	0	0	0	0	0	2828	0	0	0	0	0	522.451	310.301	2.66788	354
NITMOv2_0971	A0A0K2G8Y3	Uncharacterized protein			1	53.3679	1	27	27	82	1536.5	1244	4	0	1	6	0	522.403	106.975	2.66774	355
NITMOv2_3983	A0A0K2GIC5	Uncharacterized protein			0	23.7587	0	0	0	0	0	2829	0	0	0	0	0	521.021	147.069	2.66392	356
NITMOv2_4468	A0A0K2GJN8	Homoserine dehydrogenase	hom	1.1.1.3	0	46.2705	0	31	30	136	2939.24	752	0	0	0	0	0	520.721	79.3169	2.66309	357
NITMOv2_2078	A0A0K2GC18	DNA-directed RNA polymerase subunit omega	rpoZ	2.7.7.6	0	13.3738	0	9	9	144	10767.3	147	9	9	2	7	9	520.367	121.92	2.66211	358
NITMOv2_2302	A0A0K2GCP3	Uncharacterized protein			0	14.3091	0	14	14	142	9923.77	169	5	4	1	5	3	520.031	117.818	2.66118	359
NITMOv2_3282	A0A0K2GFD6	Antitoxin			0	10.4408	0	8	8	35	3352.23	665	0	1	0	0	0	518.361	320.567	2.65653	360
NITMOv2_1278	A0A0K2G9R0	Ammonium transporter Amt	amtB		11	40.7581	11	2	2	2	49.07	2684	0	0	1	0	0	517.466	176.021	2.65404	361
NITMOv2_2094	A0A0K2GC24	Arsenate reductase	arsC	1.20.4.1	0	13.0319	0	17	16	171	13121.7	96	1	0	1	0	0	517.365	186.503	2.65376	362
NITMOv2_4465	A0A0K2GIY5	Aspartokinase	lysC	2.7.2.4	0	43.3812	0	26	26	176	4057.06	566	1	3	0	4	4	514.271	68.3244	2.64511	363
NITMOv2_0026	A0A0K2G6B8	RND efflux system, outer membrane factor lipoprotein	ttgC		0	52.9635	0	31	30	287	5418.82	392	5	14	7	9	11	513.763	85.09	2.64368	364
NITMOv2_1219	A0A0K2GAL3	30S ribosomal protein S14 type Z	rpsZ		0	7.23535	0	1	1	5	691.052	1794	0	1	1	0	1	513.26	379.38	2.64227	365
NITMOv2_4165	A0A0K2GHX0	Putative UDP-glucose 4-epimerase		5.1.3.2	0	33.7669	0	22	22	156	4619.9	486	2	1	0	1	0	510.716	207.154	2.6351	366
NITMOv2_3193	A0A0K2GG37	Glycine--tRNA ligase beta subunit (Glycyl-tRNA synthetase beta subunit) (GlyRS)	glyS	6.1.1.14	0	80.5216	0	50	50	291	3613.94	628	6	7	4	9	10	510.144	113.595	2.63348	367
NITMOv2_4064	A0A0K2GHL7	NADH-quinone oxidoreductase, subunit F	nuoF	1.6.99.5	0	47.0613	0	27	25	124	2634.86	832	0	0	0	0	0	509.205	118.312	2.63082	368
NITMOv2_3538	A0A0K2GG53	Putative Outer membrane chaperone Skp			0	20.1011	0	15	15	60	2984.91	737	2	0	0	0	1	508.762	120.625	2.62957	369
NITMOv2_2097	A0A0K2GCD5	Uncharacterized protein			0	23.8381	0	6	6	17	713.144	1775	0	0	0	0	0	508.734	115.924	2.62949	370
NITMOv2_4478	A0A0K2GJQ2	Polyribonucleotide nucleotidyltransferase (Polynucleotide phosphorylase) (PNPase)	pnp	2.7.7.8	0	75.521	0	59	59	635	8408.26	227	7	2	1	5	2	508.419	83.0312	2.6286	371
NITMOv2_2494	A0A0K2GE99	Alpha,alpha-trehalose-phosphate synthase (UDP-forming)		2.4.1.15	1	85.3094	1	37	36	189	2215.47	965	1	1	2	0	1	507.331	78.1712	2.62551	372
NITMOv2_1207	A0A0K2G9L7	50S ribosomal protein L4	rplD		0	22.485	0	26	26	243	10807.2	146	29	40	30	29	44	507.006	193.158	2.62458	373
NITMOv2_2303	A0A0K2GCX4	Uncharacterized protein			0	13.0727	0	0	0	0	0	2830	0	0	0	0	0	506.703	117.88	2.62372	374
NITMOv2_1221	A0A0K2G9V7	50S ribosomal protein L6	rplF		0	19.1654	0	14	14	164	8557.08	216	46	41	32	31	41	504.956	210.403	2.61874	375
NITMOv2_1439	A0A0K2GA69	GTP 3',8-cyclase (Molybdenum cofactor biosynthesis protein A)	moaA	4.1.99.18	0	39.9022	0	12	12	32	801.961	1711	0	0	0	0	0	503.349	102.45	2.61414	376
NITMOv2_3542	A0A0K2GGH6	Lon protease (ATP-dependent protease La)	lon	3.4.21.53	0	92.6562	0	68	65	384	4144.35	556	5	3	6	8	9	499.928	53.7768	2.6043	377
NITMOv2_2538	A0A0K2GDC7	Response regulator, LuxR family			0	23.4363	0	7	6	16	682.703	1798	0	0	0	0	0	499.447	89.5677	2.60291	378
NITMOv2_1398	A0A0K2GA51	Uncharacterized protein			0	10.1201	0	2	2	2	197.626	2356	0	0	0	0	0	499.109	352.16	2.60193	379
NITMOv2_3620	A0A0K2GHC3	Uncharacterized protein			0	30.7968	0	25	24	298	9676.32	176	1	3	2	4	3	498.812	80.5719	2.60108	380
NITMOv2_0353	A0A0K2G736	Histidinol-phosphate aminotransferase (Imidazole acetol-phosphate transaminase)	hisC		0	39.2596	0	18	18	101	2572.62	853	0	0	0	0	0	498.69	114.649	2.60072	381
NITMOv2_2495	A0A0K2GD95	Putative Trehalose-phosphatase		3.1.3.12	0	29.6737	0	13	13	38	1280.59	1387	0	0	0	0	0	498.619	109.185	2.60052	382
NITMOv2_3699	A0A0K2GGM3	Biopolymer transport protein ExbD	exbD		1	16.5379	1	7	7	34	2055.88	1022	1	6	1	4	4	498.56	163.021	2.60035	383
NITMOv2_3700	A0A0K2GHI7	Protein TolQ	tolQ		3	24.5567	3	8	8	52	2117.54	996	1	8	7	8	9	496.107	131.717	2.59323	384
NITMOv2_2065	A0A0K2GD16	Iron-sulfur cluster carrier protein	mrp		0	30.5621	0	25	25	342	11190.3	134	6	6	1	2	6	495.692	171.534	2.59202	385
NITMOv2_0983	A0A0K2G913	Phosphoglycerate kinase	pgk	2.7.2.3	0	42.4764	0	30	30	195	4590.79	488	5	5	1	5	2	493.4	135.285	2.58534	386
NITMOv2_0614	A0A0K2G7Z3	Ribosomal RNA small subunit methyltransferase H (16S rRNA m(4)C1402 methyltransferase) (rRNA (cytosine-N(4)-)-methyltransferase RsmH)	mraW	2.1.1.-	0	32.4759	0	11	10	46	1416.43	1308	0	0	0	0	0	492.077	162.951	2.58146	387
NITMOv2_2064	A0A0K2GC00	Dioxygenase, ferredoxin subunit			0	10.5875	0	7	7	144	13601	93	0	0	0	1	0	491.467	158.994	2.57967	388
NITMOv2_2266	A0A0K2GDI8	Putative Thioredoxin			0	9.68786	0	6	6	64	6606.21	315	0	0	0	0	0	489.381	251.807	2.57354	389
NITMOv2_0296	A0A0K2G789	ATP synthase subunit delta (ATP synthase F(1) sector subunit delta) (F-type ATPase subunit delta) (F-ATPase subunit delta)			0	21.6563	0	11	11	89	4109.67	560	5	20	18	15	16	488.298	206.993	2.57034	390
NITMOv2_1409	A0A0K2GA35	1-deoxy-D-xylulose 5-phosphate reductoisomerase (DXP reductoisomerase) (1-deoxyxylulose-5-phosphate reductoisomerase) (2-C-methyl-D-erythritol 4-phosphate synthase)	dxr	1.1.1.267	0	42.5415	0	33	32	268	6299.73	331	0	0	0	2	1	488.292	86.415	2.57032	391
NITMOv2_0282	A0A0K2G6X0	50S ribosomal protein L34	rpmH		0	5.41724	0	2	2	8	1476.77	1280	3	3	1	2	3	486.604	325.712	2.56533	392
NITMOv2_3283	A0A0K2GFE7	Uncharacterized protein			0	17.3452	0	7	7	27	1556.63	1229	0	1	0	0	0	486.521	196.952	2.56508	393
NITMOv2_0555	A0A0K2G7P9	Uncharacterized protein			0	39.4453	0	6	6	14	354.921	2119	0	0	0	0	0	486.302	149.977	2.56443	394
NITMOv2_3534	A0A0K2GG66	Putative Oxidoreductase, Gfo/Idh/MocA family		1.-.-.-	0	34.2488	0	21	21	183	5343.25	403	0	0	0	1	0	485.988	147.832	2.5635	395
NITMOv2_1737	A0A0K2GC16	Uncharacterized protein			0	8.75073	0	6	6	41	4685.33	473	1	2	0	1	1	484.211	208.403	2.55821	396
NITMOv2_3314	A0A0K2GGF0	Elongation factor 4 (EF-4) (Ribosomal back-translocase LepA)	lepA		0	66.4663	0	25	25	121	1820.47	1113	0	0	0	0	0	483.624	75.6588	2.55647	397
NITMOv2_2298	A0A0K2GCW8	Uncharacterized protein			0	24.2591	0	28	28	291	11995.5	122	15	25	15	20	24	482.576	159.969	2.55333	398
NITMOv2_1684	A0A0K2GB55	Peptidyl-prolyl cis-trans isomerase	fkpA	5.2.1.8	0	23.9879	0	19	19	120	5002.53	433	1	0	0	2	0	482.409	160.413	2.55284	399
NITMOv2_1282	A0A0K2G9U1	Uncharacterized protein			0	20.861	0	12	12	91	4362.22	522	0	0	0	0	0	479.305	208.689	2.54352	400
NITMOv2_1104	A0A0K2G9C0	Fatty acid desaturase, type 1	desC	1.14.19.1	4	38.5898	4	3	3	4	103.654	2544	0	0	0	0	0	478.547	107.771	2.54124	401
NITMOv2_3935	A0A0K2GH84	Putative Universal stress protein			0	30.8151	0	14	14	71	2304.07	941	0	0	0	0	0	478.407	189.985	2.54082	402
NITMOv2_0329	A0A0K2G831	Threonine--tRNA ligase (Threonyl-tRNA synthetase) (ThrRS)	thrS		0	72.7322	0	47	46	272	3739.75	609	0	0	0	1	2	478.133	115.162	2.53999	403
NITMOv2_3520	A0A0K2GH34	Lipopolysaccharide core biosynthesis glycosyltransferase WaaE	waaE	2.4.-.-	0	28.809	0	8	8	26	902.496	1638	0	0	0	0	0	477.705	451.971	2.5387	404
NITMOv2_0195	A0A0K2G6S9	Trigger factor (TF) (PPIase)	tig		0	49.3278	0	51	48	529	10724.2	149	4	0	0	2	2	477.136	67.0238	2.53698	405
NITMOv2_0738	A0A0K2G8I9	Putative Cytochrome c			2	22.2132	2	12	12	155	6977.84	292	5	3	6	5	4	476.625	110.09	2.53543	406
NITMOv2_1743	A0A0K2GB42	Putative HNH endonuclease		3.1.-.-	0	21.1849	0	0	0	0	0	2831	0	0	0	0	0	476.531	114.463	2.53515	407
NITMOv2_3785	A0A0K2GGW2	Uncharacterized protein			0	10.2847	0	10	10	108	10501	153	1	5	3	5	7	475.436	191.446	2.53183	408
NITMOv2_4320	A0A0K2GID4	Iron-sulfur cluster assembly scaffold protein IscU	iscU		0	14.7311	0	20	20	210	14255.5	82	1	1	0	0	1	475.387	115.067	2.53168	409
NITMOv2_3776	A0A0K2GHQ9	D-3-phosphoglycerate dehydrogenase	serA	1.1.1.95	0	56.4943	0	49	48	381	6744.05	308	8	6	1	11	8	474.901	82.8433	2.5302	410
NITMOv2_0043	A0A0K2G7C6	UDP-3-O-acyl-N-acetylglucosamine deacetylase (UDP-3-O-acyl-GlcNAc deacetylase) (UDP-3-O-[R-3-hydroxymyristoyl]-N-acetylglucosamine deacetylase)	lpxC		0	33.377	0	2	2	4	119.843	2506	0	0	0	0	0	473.942	79.8341	2.52729	411
NITMOv2_0859	A0A0K2G8V7	Uncharacterized protein			0	13.1634	0	5	4	17	1291.46	1378	0	0	0	0	0	473.423	141.081	2.52571	412
NITMOv2_4038	A0A0K2GIJ7	Response regulator, LuxR family			0	23.8098	0	22	22	241	10121.9	161	2	1	0	5	2	470.085	169.613	2.5155	413
NITMOv2_2075	A0A0K2GD24	3-dehydroquinate dehydratase (3-dehydroquinase) (Type II DHQase)	aroQ	4.2.1.10	0	17.9337	0	10	10	148	8252.63	234	0	1	0	0	0	468.861	307.834	2.51174	414
NITMOv2_2405	A0A0K2GCY7	Uncharacterized protein			0	7.51324	0	2	2	6	798.59	1712	0	0	0	0	0	466.995	226.217	2.50598	415
NITMOv2_2399	A0A0K2GD70	Threonine synthase	thrC	4.2.3.1	0	45.075	0	32	32	296	6566.83	318	2	1	0	0	1	466.792	70.0353	2.50536	416
NITMOv2_0972	A0A0K2G977	Ribosomal silencing factor RsfS			0	14.402	0	8	7	44	3055.13	728	2	7	4	4	3	465.494	166.942	2.50134	417
NITMOv2_3819	A0A0K2GH77	Putative Universal stress protein UspA			0	30.3854	0	23	23	385	12670.6	104	5	17	22	17	18	464.276	109.809	2.49756	418
NITMOv2_4182	A0A0K2GIW8	Putative ATP synthase F0, subunit I		3.6.3.14	2	8.51742	2	2	2	6	704.439	1780	0	3	0	2	1	464.014	196.812	2.49675	419
NITMOv2_4053	A0A0K2GIL0	Putative stress response protein	yjbJ		0	9.63542	0	1	1	1	103.784	2543	0	0	0	0	0	463.228	165.4	2.4943	420
NITMOv2_4302	A0A0K2GII3	Putative Deoxyhypusine synthase		2.5.1.46	0	40.5679	0	27	27	223	5496.96	383	0	1	0	1	1	462.884	105.852	2.49323	421
NITMOv2_1193	A0A0K2G9H2	Uncharacterized protein			0	9.06104	0	0	0	0	0	2832	0	0	0	0	0	461.507	267.667	2.48893	422
NITMOv2_4502	A0A0K2GIW1	Uncharacterized protein			0	36.9251	0	18	18	122	3303.98	678	0	2	0	1	0	461.328	89.8446	2.48837	423
NITMOv2_0369	A0A0K2G791	Uncharacterized protein			0	19.3754	0	11	11	70	3612.84	629	0	0	0	0	0	461.291	161.204	2.48825	424
NITMOv2_0703	A0A0K2G8F8	Adenosylhomocysteinase (S-adenosyl-L-homocysteine hydrolase) (AdoHcyase)	ahcY	3.3.1.1	0	45.8421	0	31	31	323	7045.92	289	11	15	16	15	13	460.387	69.3071	2.48543	425
NITMOv2_2398	A0A0K2GCY6	Adenylyltransferase ThiF	thiF	2.7.7.-	1	29.3669	1	12	12	62	2111.22	999	0	0	0	0	0	459.742	200.186	2.4834	426
NITMOv2_2510	A0A0K2GDA8	Putative Permease, MFS family			11	46.2522	11	0	0	0	0	2833	0	0	0	0	0	458.779	133.989	2.48038	427
NITMOv2_3472	A0A0K2GG75	Putative periplasmic serine endoprotease DegP-like		3.4.21.107	0	54.7773	0	31	31	234	4271.84	535	7	13	8	9	13	458.547	65.6097	2.47965	428
NITMOv2_3817	A0A0K2GHU9	Uncharacterized protein			0	21.0144	0	3	3	9	428.279	2048	0	0	2	1	0	458.483	118.311	2.47945	429
NITMOv2_2530	A0A0K2GDC5	Uncharacterized protein			0	44.0149	0	26	25	192	4362.16	523	2	2	2	5	7	458.24	77.0743	2.47868	430
NITMOv2_4656	A0A0K2GK96	Uncharacterized protein			0	17.8167	0	0	0	0	0	2834	0	0	0	0	0	457.814	286.165	2.47734	431
NITMOv2_3858	A0A0K2GH08	Uncharacterized protein			0	16.3574	0	9	9	38	2323.11	933	0	0	0	0	0	457.277	151.35	2.47565	432
NITMOv2_0605	A0A0K2G7U2	Putative sugar nucleotidyltransferase and phosphatidyltransferase (Bifunctional enzyme)			6	51.2995	6	8	8	25	487.335	1987	0	0	0	0	0	456.625	88.7159	2.47359	433
NITMOv2_1413	A0A0K2GA68	Peptidase U62	pmbA		0	49.4188	0	31	31	165	3338.81	669	1	0	0	0	0	455.972	93.3597	2.47153	434
NITMOv2_4714	A0A0K2GJF5	Alkaline phosphatase synthesis transcriptional regulatory protein PhoP	phoP		0	27.1126	0	6	6	22	811.432	1700	0	0	0	0	0	454.875	111.654	2.46805	435
NITMOv2_1165	A0A0K2G9E7	Uncharacterized protein			0	16.3901	0	5	5	27	1647.34	1181	4	15	1	11	14	454.66	222.168	2.46737	436
NITMOv2_0966	A0A0K2G8W3	Uncharacterized protein			0	25.24	0	8	8	24	950.873	1602	0	0	0	0	0	454.018	145.644	2.46533	437
NITMOv2_4167	A0A0K2GIV3	Exodeoxyribonuclease 7 small subunit (Exodeoxyribonuclease VII small subunit) (Exonuclease VII small subunit)	xseB	3.1.11.6	0	9.38033	0	9	9	24	2558.55	856	0	0	0	0	0	452.755	144.367	2.46131	438
NITMOv2_1027	A0A0K2G931	Uncharacterized protein			0	12.0861	0	6	6	33	2730.41	809	0	1	0	0	1	451.916	154.473	2.45863	439
NITMOv2_3784	A0A0K2GGU1	Uncharacterized protein			0	30.7064	0	10	9	41	1335.22	1341	0	0	0	0	0	451.407	143.26	2.45701	440
NITMOv2_0856	A0A0K2G8J0	Phosphatidylserine decarboxylase proenzyme [Cleaved into: Phosphatidylserine decarboxylase beta chain; Phosphatidylserine decarboxylase alpha chain]	psd	4.1.1.65	1	23.4564	1	7	7	30	1278.97	1388	0	0	1	1	1	450.035	127.27	2.45261	441
NITMOv2_0711	A0A0K2G958	Beta-ketoacyl-[acyl-carrier-protein] synthase III	fabH	2.3.1.180	0	34.3329	0	15	15	50	1456.33	1294	0	0	0	0	0	449.753	96.1818	2.45171	442
NITMOv2_0826	A0A0K2G8G2	Imidazoleglycerol-phosphate dehydratase (IGPD)	hisB	4.2.1.19	0	22.3838	0	9	9	57	2546.48	862	0	0	0	1	3	449.045	105.913	2.44944	443
NITMOv2_3859	A0A0K2GH30	Uncharacterized protein			0	15.9489	0	10	10	119	7461.35	265	0	3	0	3	4	448.98	153.327	2.44923	444
NITMOv2_1606	A0A0K2GAR0	Adenosylcobinamide amidohydrolase			0	25.6025	0	2	2	2	78.1174	2616	0	0	0	0	0	447.494	105.11	2.44445	445
NITMOv2_1415	A0A0K2GB78	Uncharacterized protein			0	17.3679	0	10	10	86	4951.66	441	3	3	3	3	2	447.25	110.589	2.44366	446
NITMOv2_3277	A0A0K2GFD1	Putative Transcriptional regulator, Crp/Fnr family			0	26.1082	0	10	10	25	957.553	1593	0	0	0	0	0	446.875	140.694	2.44245	447
NITMOv2_3980	A0A0K2GHM1	Uncharacterized protein			0	16.9602	0	5	5	15	884.425	1655	0	0	0	0	0	445.777	179.797	2.4389	448
NITMOv2_3687	A0A0K2GGV8	Uncharacterized protein			1	32.4943	1	20	20	219	6739.65	309	2	4	1	4	3	444.994	149.902	2.43636	449
NITMOv2_1388	A0A0K2GA42	Uncharacterized protein			0	61.782	0	0	0	0	0	2835	0	0	0	0	0	444.595	116.891	2.43507	450
NITMOv2_4463	A0A0K2GJN3	Integration host factor subunit alpha	ihfA		0	10.1013	0	11	10	52	5147.83	420	10	7	2	7	8	444.551	270.525	2.43493	451
NITMOv2_1829	A0A0K2GBK2	Hemin import ATP-binding protein HmuV	hmuV	3.6.3.-	0	32.6372	0	8	8	27	827.276	1690	0	2	0	0	0	443.829	91.9844	2.43258	452
NITMOv2_1597	A0A0K2GAM2	Precorrin-2 C(20)-methyltransferase	cobI	2.1.1.130	0	28.445	0	19	17	119	4183.51	549	0	2	0	1	1	443.539	126.535	2.43164	453
NITMOv2_1454	A0A0K2GA85	Uncharacterized protein			0	10.6548	0	6	6	40	3754.17	607	1	0	0	1	2	443.307	220.787	2.43089	454
NITMOv2_3911	A0A0K2GI52	Uncharacterized protein			6	23.5905	6	0	0	0	0	2836	0	0	0	0	0	443	156.709	2.42988	455
NITMOv2_3677	A0A0K2GGU8	Iron-sulfur cluster carrier protein	nubp		0	34.7593	0	13	13	90	2589.24	847	0	0	1	0	0	442.972	137.951	2.42979	456
NITMOv2_1225	A0A0K2G9M5	50S ribosomal protein L15	rplO		0	15.9439	0	11	11	127	7965.42	247	10	13	10	11	14	442.909	147.074	2.42959	457
NITMOv2_1776	A0A0K2GB49	Delta-aminolevulinic acid dehydratase	hemB	4.2.1.24	0	35.7058	0	22	22	99	2772.66	801	2	0	0	0	0	441.655	114.2	2.4255	458
NITMOv2_1024	A0A0K2G914	Uncharacterized protein			0	9.31348	0	0	0	0	0	2837	0	0	0	0	0	440.824	229.948	2.42278	459
NITMOv2_2386	A0A0K2GCW2	Uncharacterized protein			0	11.2144	0	5	5	52	4636.89	484	2	4	0	2	4	440.272	160.368	2.42097	460
NITMOv2_3778	A0A0K2GH38	Putative Lytic murein transglycosylase		3.2.1.-	0	47.7588	0	3	3	5	104.693	2541	0	0	0	0	0	440.09	108.056	2.42038	461
NITMOv2_2527	A0A0K2GDB5	Chlorite dismutase	cld2	3.6.1.-	0	27.8459	0	31	29	353	12676.9	103	4	0	0	1	0	438.854	123.545	2.41632	462
NITMOv2_0518	A0A0K2G7X6	3-oxoacyl-[acyl-carrier-protein] synthase 2	fabF	2.3.1.179	1	53.4395	1	8	8	21	392.968	2079	0	0	0	0	0	438.784	117.544	2.41609	463
NITMOv2_1097	A0A0K2G998	Uncharacterized protein			0	16.9437	0	11	11	46	2714.88	811	0	0	0	0	0	436.051	151.464	2.40708	464
NITMOv2_0659	A0A0K2G836	3-oxoacyl-[acyl-carrier-protein] reductase	fabG	1.1.1.100	0	25.8626	0	16	16	120	4639.9	483	3	3	0	3	3	435.017	129.947	2.40365	465
NITMOv2_1195	A0A0K2G9J3	Transcription termination/antitermination protein NusG	nusG		0	19.8881	0	20	19	247	12419.5	112	0	1	0	0	0	434.414	136.698	2.40165	466
NITMOv2_0362	A0A0K2G763	Uncharacterized protein			0	37.5515	0	21	21	105	2796.16	792	0	1	0	2	1	432.703	107.882	2.39596	467
NITMOv2_0668	A0A0K2G8C4	Bifunctional protein FolD [Includes: Methenyltetrahydrofolate cyclohydrolase ; Methylenetetrahydrofolate dehydrogenase ]	folD	1.5.1.5, 3.5.4.9	0	30.4793	0	36	36	434	14239.2	83	5	5	1	9	7	432.507	121.999	2.3953	468
NITMOv2_2336	A0A0K2GCR5	Peroxiredoxin	bcp3	1.11.1.15	0	23.5861	0	44	43	1349	57194.7	15	20	19	15	19	22	431.835	91.7111	2.39306	469
NITMOv2_3678	A0A0K2GGI3	Sec-independent protein translocase protein TatC	tatC		6	34.4413	6	2	2	4	116.14	2512	0	0	0	0	0	431.78	120.125	2.39288	470
NITMOv2_3737	A0A0K2GGN4	Octaprenyl-diphosphate synthase	ispB	2.5.1.90	0	37.1709	0	13	13	38	1022.3	1549	0	0	0	0	0	431.315	119.478	2.39132	471
NITMOv2_1213	A0A0K2G9J2	50S ribosomal protein L16	rplP		0	16.2295	0	11	10	130	8010.1	243	8	17	12	12	15	431.253	128.719	2.39111	472
NITMOv2_0722	A0A0K2G874	Toluene transporter subunit: ATP-binding component of ABC superfamily	yrbF		0	27.3801	0	13	13	120	4382.75	518	3	7	6	6	7	431.147	114.792	2.39076	473
NITMOv2_3333	A0A0K2GFJ9	Uncharacterized protein			0	18.7989	0	0	0	0	0	2838	0	0	0	0	0	431.062	160.55	2.39048	474
NITMOv2_4858	A0A0K2GJV9	Uncharacterized protein			0	10.1452	0	9	9	74	7294.06	272	1	5	1	2	2	430.684	184.708	2.38921	475
NITMOv2_1781	A0A0K2GB58	Dihydropteroate synthase (DHPS) (Dihydropteroate pyrophosphorylase)	folP	2.5.1.15	0	31.8344	0	2	2	10	314.126	2177	0	0	0	0	0	430.117	98.9853	2.38731	476
NITMOv2_2215	A0A0K2GCE5	Uncharacterized protein			1	6.61257	1	0	0	0	0	2839	0	0	0	0	0	429.722	238.734	2.38598	477
NITMOv2_1617	A0A0K2GAP5	Uncharacterized protein			0	10.8561	0	0	0	0	0	2840	0	0	0	0	0	428.772	216.848	2.38279	478
NITMOv2_3823	A0A0K2GGX0	Formate dehydrogenase, beta subunit	fdsB	1.2.1.2	0	56.3933	0	14	14	35	620.641	1839	0	0	0	0	0	428.513	74.184	2.38192	479
NITMOv2_0825	A0A0K2G8J1	Histidinol dehydrogenase (HDH)	hisD	1.1.1.23	0	46.1462	0	26	26	183	3965.65	579	16	21	15	17	21	427.842	85.9299	2.37966	480
NITMOv2_3420	A0A0K2GGR7	Uncharacterized protein			0	17.9728	0	2	1	2	111.279	2523	0	0	0	0	0	427.589	167.441	2.3788	481
NITMOv2_2009	A0A0K2GBU8	Uncharacterized protein			0	7.88971	0	0	0	0	0	2841	0	0	0	0	0	427.293	182.323	2.37781	482
NITMOv2_2282	A0A0K2GCM3	Uncharacterized protein			0	14.3739	0	3	3	23	1600.12	1203	0	0	0	0	0	426.561	150.471	2.37533	483
NITMOv2_0022	A0A0K2G680	Multidrug efflux system protein			12	111.472	12	41	40	227	2036.38	1032	0	1	0	3	3	426.523	104.582	2.3752	484
NITMOv2_1341	A0A0K2GA67	Uncharacterized protein			0	15.4236	0	0	0	0	0	2842	0	0	0	0	0	423.126	187.317	2.36367	485
NITMOv2_4488	A0A0K2GJR2	Putative 2Fe-2S ferredoxin			0	11.2192	0	8	8	125	11141.6	136	0	0	0	0	0	422.921	139.676	2.36297	486
NITMOv2_3735	A0A0K2GGQ9	Glutamate synthase [NADPH] small chain	gltD	1.4.1.13	0	52.378	0	39	38	245	4677.54	476	1	1	0	2	0	422.027	64.0997	2.35991	487
NITMOv2_3697	A0A0K2GGW8	Protein TolB	tolB		0	48.0332	0	41	40	412	8577.41	214	8	19	18	16	17	421.316	63.0092	2.35748	488
NITMOv2_0298	A0A0K2G6Y5	ATP synthase gamma chain (ATP synthase F1 sector gamma subunit) (F-ATPase gamma subunit)	atpG		0	32.7907	0	27	26	179	5458.87	389	16	14	29	20	16	421.114	97.3984	2.35679	489
NITMOv2_0516	A0A0K2G8P0	Uncharacterized protein	aubI	2.3.1.184	0	29.1786	0	0	0	0	0	2843	0	0	0	0	0	420.727	81.0843	2.35546	490
NITMOv2_0857	A0A0K2G9L6	CDP-diacylglycerol-serine O-phosphatidyltransferase	pssA	2.7.8.8	7	29.1183	7	1	1	6	206.056	2341	1	0	0	0	0	419.527	132.363	2.35134	491
NITMOv2_2439	A0A0K2GE23	Uncharacterized protein			3	17.9564	3	0	0	0	0	2844	0	0	0	0	0	419.022	92.9771	2.34961	492
NITMOv2_2086	A0A0K2GC27	NAD kinase (ATP-dependent NAD kinase)	ppnK	2.7.1.23	0	30.9156	0	11	11	75	2425.96	903	0	0	0	0	0	418.978	73.6513	2.34945	493
NITMOv2_0407	A0A0K2G7A9	4-hydroxy-tetrahydrodipicolinate reductase (HTPA reductase)	dapB		0	28.6178	0	17	17	108	3773.88	601	0	1	0	0	0	418.698	71.0519	2.34849	494
NITMOv2_0849	A0A0K2G8U7	Cytochrome c peroxidase	ccA1	1.11.1.5	0	35.9928	0	26	26	396	11002.2	142	0	3	0	2	4	418.676	104.235	2.34841	495
NITMOv2_1175	A0A0K2G9F7	ABC-type transport system, ATPase component		3.6.3.-	0	36.1483	0	26	25	205	5671.08	367	0	1	2	1	1	418.454	138.848	2.34765	496
NITMOv2_0911	A0A0K2G8T1	Biopolymer transport protein exbD	exbD		1	13.5753	1	7	6	33	2430.89	900	1	1	0	4	2	418.049	203.225	2.34625	497
NITMOv2_3722	A0A0K2GGY9	Uncharacterized protein			0	11.4085	0	7	7	74	6486.37	325	0	0	0	2	1	416.821	191.157	2.34201	498
NITMOv2_3652	A0A0K2GGS8	Uncharacterized protein			0	18.6205	0	10	10	39	2094.46	1006	0	0	0	0	0	415.58	123.028	2.3377	499
NITMOv2_3180	A0A0K2GFF4	Uncharacterized protein			0	50.0468	0	27	26	128	2557.6	858	5	2	2	4	2	413.855	60.9911	2.3317	500
NITMOv2_4517	A0A0K2GIX5	Putative Sulfurtransferase TusA		2.8.1.-	0	9.10738	0	7	7	50	5490.05	385	0	0	0	1	0	412.347	204.717	2.32644	501
NITMOv2_2363	A0A0K2GCU8	Ribonuclease PH (RNase PH) (tRNA nucleotidyltransferase)	rph	2.7.7.56	0	27.0592	0	13	13	98	3621.69	626	0	0	2	2	0	412.25	131.495	2.3261	502
NITMOv2_2253	A0A0K2GCS9	Uncharacterized protein			0	8.2643	0	3	3	6	726.014	1764	0	0	0	1	0	411.29	141.327	2.32274	503
NITMOv2_1212	A0A0K2G9M2	30S ribosomal protein S3	rpsC		0	25.2233	0	32	31	258	10228.6	158	9	9	13	15	10	410.483	141.626	2.3199	504
NITMOv2_0186	A0A0K2G6M7	Uncharacterized protein			2	14.0946	2	16	16	139	9861.9	171	8	7	12	7	11	410.075	197.844	2.31847	505
NITMOv2_2074	A0A0K2GC09	Elongation factor P (EF-P)	efp		0	21.0273	0	17	17	182	8655.43	210	0	0	0	0	0	408.925	203.561	2.31442	506
NITMOv2_4292	A0A0K2GIH5	Putative Efflux transporter, membrane fusion protein			1	53.0119	1	21	21	91	1716.6	1151	8	5	1	6	7	408.647	87.7595	2.31343	507
NITMOv2_0631	A0A0K2G8X8	Pyrroline-5-carboxylate reductase (p5C reductase) (p5CR) (PCA reductase)	proC	1.5.1.2	0	28.2245	0	18	18	106	3755.6	606	0	0	0	2	2	408.456	89.5405	2.31276	508
NITMOv2_1400	A0A0K2GB61	Uncharacterized protein			0	12.3605	0	5	5	24	1941.68	1063	0	0	0	0	0	406.919	297.903	2.30732	509
NITMOv2_3777	A0A0K2GGS4	Serine-glyoxylate transaminase	sgaA	2.6.1.45	0	40.9118	0	32	32	327	7992.81	245	15	9	24	24	11	406.873	105.101	2.30716	510
NITMOv2_0406	A0A0K2G8B5	4-hydroxy-tetrahydrodipicolinate synthase (HTPA synthase)	dapA		0	30.9888	0	21	21	160	5163.16	418	0	0	0	0	0	406.54	46.6483	2.30598	511
NITMOv2_0629	A0A0K2G808	Polyphenol oxidase			0	26.7534	0	0	0	0	0	2845	0	0	0	0	0	406.124	146.366	2.3045	512
NITMOv2_4443	A0A0K2GJL4	Putative enzyme with nucleoside triphosphate hydrolase domain	ybeZ		0	39.588	0	25	25	134	3384.87	660	0	1	1	0	0	405.533	110.838	2.3024	513
NITMOv2_3992	A0A0K2GHG5	Transcriptional regulatory protein ZraR	zraR		0	51.5516	0	27	24	115	2230.77	958	0	0	0	0	1	405.526	63.9086	2.30237	514
NITMOv2_3426	A0A0K2GFT4	GTPase Era	era		0	32.8007	0	7	7	26	792.665	1715	1	0	0	0	0	405.35	34.6282	2.30175	515
NITMOv2_1215	A0A0K2G9L5	30S ribosomal protein S17	rpsQ		0	10.1835	0	10	9	127	12471.1	110	11	7	6	7	9	403.144	237.501	2.29387	516
NITMOv2_0580	A0A0K2G7S0	Uncharacterized protein			0	10.6	0	8	8	66	6226.43	334	0	0	0	0	0	403.123	182.738	2.2938	517
NITMOv2_2304	A0A0K2GCN6	Vitamin B12-dependent ribonucleotide reductase	nrdJ	1.17.4.1	0	130.506	0	53	52	176	1348.59	1331	11	11	26	24	14	402.832	49.8079	2.29276	518
NITMOv2_0520	A0A0K2G7L5	Putative Cytochrome P450			0	57.7403	0	26	25	82	1420.15	1306	1	1	0	2	2	402.603	99.2393	2.29194	519
NITMOv2_1271	A0A0K2GA00	Putative nitrate ABC transporter, nitrate binding protein NrtA			0	50.0495	0	29	28	219	4375.67	520	6	7	8	10	9	401.704	106.775	2.28871	520
NITMOv2_2687	A0A0K2GE18	Putative RsbT co-antagonist protein rsbRA			0	31.7594	0	22	21	142	4471.12	509	3	9	2	7	9	401.26	102.473	2.28712	521
NITMOv2_2133	A0A0K2GC69	Uncharacterized protein			0	8.36435	0	0	0	0	0	2846	0	0	0	0	0	400.86	273.123	2.28568	522
NITMOv2_3259	A0A0K2GFM5	Uncharacterized protein			0	12.6749	0	0	0	0	0	2847	0	0	0	0	0	400.856	174.209	2.28566	523
NITMOv2_4035	A0A0K2GHV0	Sigma54 dependent transcriptional regulator			0	54.1815	0	9	8	12	221.478	2313	0	0	0	1	1	400.296	78.755	2.28365	524
NITMOv2_3614	A0A0K2GGD7	Uncharacterized protein			1	47.5092	1	12	11	50	1052.43	1534	0	0	0	0	0	399.335	101.459	2.28018	525
NITMOv2_2219	A0A0K2GCF2	Uncharacterized protein			2	8.27985	2	0	0	0	0	2848	0	0	0	0	0	398.842	140.519	2.2784	526
NITMOv2_0655	A0A0K2G7Z2	50S ribosomal protein L32	rpmF		0	7.07303	0	7	7	48	6786.34	303	0	0	2	0	0	398.452	241.832	2.27698	527
NITMOv2_2072	A0A0K2GCB2	Acetyl-CoA carboxylase, biotin carboxylase subunit	accC	6.3.4.14	0	48.912	0	41	40	340	6951.26	294	4	4	1	3	3	398.436	111.462	2.27693	528
NITMOv2_3676	A0A0K2GGH8	Molybdopterin biosynthesis protein MoeA	moeA		0	46.5786	0	36	36	226	4852.01	452	5	1	1	5	4	398.287	90.7432	2.27639	529
NITMOv2_1412	A0A0K2GAC9	Putative peptidase	tldD		0	53.2803	0	43	43	287	5386.6	398	0	0	0	0	0	397.782	78.5828	2.27456	530
NITMOv2_4853	A0A0K2GJV4	Uncharacterized protein			0	7.95973	0	0	0	0	0	2849	0	0	0	0	0	396.812	205.968	2.27103	531
NITMOv2_3192	A0A0K2GF61	Uncharacterized protein			2	18.3877	2	1	1	1	54.3843	2673	0	0	0	0	0	396.288	194.55	2.26913	532
NITMOv2_1603	A0A0K2GBQ9	Cob(I)yrinic acid a,c-diamide adenosyltransferase (Modular protein)		2.5.1.17	0	48.3359	0	14	12	41	848.231	1679	0	0	0	0	0	396.211	108.552	2.26885	533
NITMOv2_1101	A0A0K2GAB6	Uncharacterized protein			0	7.89862	0	4	4	21	2658.69	823	0	0	0	0	0	396.168	94.7616	2.26869	534
NITMOv2_2401	A0A0K2GCX8	Uncharacterized protein			0	9.1692	0	8	8	79	8615.8	213	0	0	0	0	0	396.073	179.049	2.26834	535
NITMOv2_0357	A0A0K2G758	Cytidylate kinase (CK) (Cytidine monophosphate kinase) (CMP kinase)	cmk		0	23.8743	0	9	9	40	1675.44	1166	0	0	0	0	0	395.646	120.959	2.26679	536
NITMOv2_4469	A0A0K2GIQ6	Putative aminotransferase, PLP-dependent	yfdZ		0	44.6229	0	21	21	73	1635.93	1186	0	0	0	2	1	395.394	85.2619	2.26587	537
NITMOv2_0426	A0A0K2G8D8	Uncharacterized protein			0	7.00465	0	0	0	0	0	2850	0	0	0	0	0	395.292	275.429	2.2655	538
NITMOv2_2436	A0A0K2GDA1	Response regulator, CheY like			0	13.3248	0	12	10	123	9230.91	190	0	0	0	0	0	394.789	186.894	2.26366	539
NITMOv2_4341	A0A0K2GJA4	Rubrerythrin	rbr		0	15.6087	0	21	12	617	39529.3	22	1	2	0	2	3	393.437	160.145	2.25871	540
NITMOv2_0124	A0A0K2G6T1	Transcriptional repressor NrdR	nrdR		0	18.2203	0	17	16	92	5049.31	429	0	0	0	0	0	393.198	75.2989	2.25783	541
NITMOv2_1473	A0A0K2GAE0	Peptidyl-prolyl cis-trans isomerase (PPIase)	ppiB	5.2.1.8	0	18.4381	0	14	12	273	14806.3	77	1	0	0	0	0	392.433	98.3415	2.25502	542
NITMOv2_2295	A0A0K2GCM4	Anthranilate phosphoribosyltransferase	trpD	2.4.2.18	0	35.9668	0	10	10	31	861.906	1664	0	0	0	0	0	392.339	59.2174	2.25468	543
NITMOv2_0998	A0A0K2G927	Uncharacterized protein			0	18.1972	0	8	8	45	2472.9	888	0	0	0	0	0	392.229	148.962	2.25428	544
NITMOv2_2499	A0A0K2GEA4	Uncharacterized protein			0	8.80395	0	0	0	0	0	2851	0	0	0	0	0	392.076	220.879	2.25371	545
NITMOv2_2686	A0A0K2GDS4	Antagonist of RsbT	rsbS		0	13.6236	0	6	6	16	1174.43	1449	0	0	0	0	0	391.957	238.773	2.25327	546
NITMOv2_2703	A0A0K2GE31	Histidine kinase		2.7.13.3	0	227.246	0	101	97	388	1707.4	1154	1	3	0	4	2	391.388	85.4683	2.25118	547
NITMOv2_0662	A0A0K2G815	Ribonuclease 3 (Ribonuclease III) (RNase III)	rnc	3.1.26.3	0	26.6802	0	4	4	9	337.329	2146	0	0	1	0	0	389.624	176.537	2.24466	548
NITMOv2_0482	A0A0K2G7J4	Uncharacterized protein			0	18.2345	0	10	10	53	2906.58	759	0	0	0	0	0	389.58	135.944	2.2445	549
NITMOv2_4181	A0A0K2GI02	ATP synthase subunit a (ATP synthase F0 sector subunit a) (F-ATPase subunit 6)	atpB	3.6.3.14	5	26.7611	5	0	0	0	0	2852	0	0	0	0	0	389.332	133.609	2.24358	550
NITMOv2_1143	A0A0K2G9N8	DnaK suppressor protein (Modular protein)	dksA		0	20.789	0	12	12	159	7648.29	256	0	2	0	1	4	389.329	84.7189	2.24357	551
NITMOv2_4414	A0A0K2GIU4	Uncharacterized protein			0	11.0373	0	5	4	13	1177.82	1446	0	0	0	0	0	389.07	180.959	2.24261	552
NITMOv2_1738	A0A0K2GB33	Molybdenum cofactor biosynthesis protein B	moaB		0	18.5976	0	17	17	183	9839.98	172	0	5	0	6	4	388.642	120.017	2.24102	553
NITMOv2_0538	A0A0K2G7Z6	NADH-quinone oxidoreductase	nuoG		0	96.1886	0	49	48	242	2515.89	873	0	0	0	0	0	388.596	85.4391	2.24085	554
NITMOv2_1129	A0A0K2G9E6	Uncharacterized protein			0	23.1424	0	6	6	12	518.529	1948	0	0	0	0	0	387.697	77.5756	2.23751	555
NITMOv2_2080	A0A0K2GD28	Uncharacterized protein			0	31.9756	0	10	9	27	844.395	1682	9	11	3	9	13	386.77	140.109	2.23405	556
NITMOv2_4322	A0A0K2GIA3	Co-chaperone protein HscB (Hsc20)	hscB		0	27.4008	0	13	13	60	2189.72	971	0	1	0	1	1	386.696	115.683	2.23378	557
NITMOv2_0237	A0A0K2G6S5	Aminomethyltransferase (Glycine cleavage system T protein)	gcvT		0	39.8269	0	26	26	200	5021.73	432	0	0	0	0	0	386.646	67.5689	2.23359	558
NITMOv2_4170	A0A0K2GHX4	Ribonuclease Y (RNase Y)	rny	3.1.-.-	1	59.5791	1	36	36	175	2937.27	753	1	6	0	2	4	386.139	87.0846	2.2317	559
NITMOv2_2007	A0A0K2GC51	Putative Molecular chaperone			0	17.9068	0	6	6	14	781.827	1721	0	0	0	0	0	385.828	105.17	2.23054	560
NITMOv2_2701	A0A0K2GER9	Putative Histidine kinase family			0	73.8282	0	31	28	148	2004.65	1040	0	1	0	3	3	385.322	169.891	2.22864	561
NITMOv2_3979	A0A0K2GHC5	Sulfide:quinone oxidoreductase	sqr	1.-.-.-	0	45.2958	0	17	17	82	1810.32	1116	2	0	0	0	0	385.116	120.077	2.22787	562
NITMOv2_4542	A0A0K2GJ11	Uncharacterized protein			0	22.9325	0	1	1	1	43.6062	2704	0	0	0	0	0	385.012	136.853	2.22748	563
NITMOv2_3647	A0A0K2GGS3	Uncharacterized protein			1	34.0082	1	23	22	143	4204.87	541	6	4	2	6	4	383.833	104.57	2.22306	564
NITMOv2_0710	A0A0K2G847	Uncharacterized protein			0	33.0434	0	9	9	20	605.264	1860	0	1	0	2	0	383.602	111.057	2.22219	565
NITMOv2_2362	A0A0K2GDU1	dITP/XTP pyrophosphatase (Non-canonical purine NTP pyrophosphatase) (Non-standard purine NTP pyrophosphatase) (Nucleoside-triphosphate diphosphatase) (Nucleoside-triphosphate pyrophosphatase) (NTPase)		3.6.1.19	0	20.901	0	10	10	55	2631.45	834	0	0	0	0	0	382.91	94.7652	2.21958	566
NITMOv2_2684	A0A0K2GDR4	Putative anti-sigma regulatory factor, serine/threonine protein kinase			0	34.6545	0	16	16	65	1875.66	1091	0	0	0	0	0	382.495	183.22	2.21802	567
NITMOv2_0569	A0A0K2G7U8	Uncharacterized protein			0	68.0885	0	49	48	275	4038.86	568	6	11	7	13	14	382.341	64.5429	2.21744	568
NITMOv2_3621	A0A0K2GGD0	Uncharacterized protein			9	42.0624	9	0	0	0	0	2853	1	0	0	0	0	382.167	65.5926	2.21678	569
NITMOv2_0004	A0A0K2G694	DNA gyrase subunit A	gyrA		0	91.9401	0	68	67	402	4372.41	521	9	2	6	7	4	382.112	65.3412	2.21657	570
NITMOv2_1277	A0A0K2G9T7	Uncharacterized protein			0	8.14702	0	3	3	7	859.209	1666	0	0	0	0	0	381.535	239.629	2.2144	571
NITMOv2_0002	A0A0K2G663	Beta sliding clamp	dnaN		0	40.8647	0	33	33	341	8344.62	231	0	0	1	1	1	381.196	80.6169	2.21311	572
NITMOv2_1596	A0A0K2GAP8	Precorrin-6Y C(5,15)-methyltransferase (Decarboxylating)	cobL	2.1.1.132	0	45.3775	0	8	8	26	572.971	1899	0	0	0	0	0	380.313	92.2485	2.20977	573
NITMOv2_3611	A0A0K2GGC2	K(+)-insensitive pyrophosphate-energized proton pump (Membrane-bound proton-translocating pyrophosphatase) (Pyrophosphate-energized inorganic pyrophosphatase) (H(+)-PPase)	hppA	3.6.1.1	15	69.2942	15	20	19	175	2525.46	866	3	3	2	3	3	379.216	53.4924	2.2056	574
NITMOv2_3556	A0A0K2GG74	Thiamine biosynthesis protein ThiS (Modular protein)			0	10.1161	0	6	6	42	4151.81	553	0	0	0	0	0	378.086	305.141	2.20129	575
NITMOv2_2411	A0A0K2GCZ0	Putative Acriflavine resistance protein A			0	42.9935	0	21	21	124	2884.16	762	5	8	4	8	10	377.721	93.3223	2.1999	576
NITMOv2_2486	A0A0K2GDI2	Putative pre-16S rRNA nuclease	yqgF	3.1.-.-	0	21.005	0	5	5	15	714.117	1773	0	0	0	0	0	376.165	121.76	2.19394	577
NITMOv2_1336	A0A0K2GA63	Uncharacterized protein			0	16.6852	0	9	9	80	4794.65	456	2	2	0	2	2	376.009	162.926	2.19334	578
NITMOv2_2557	A0A0K2GDE2	Uncharacterized protein			0	107.055	0	23	20	49	457.71	2019	0	0	0	0	0	375.849	83.5996	2.19273	579
NITMOv2_0694	A0A0K2G870	Ferredoxin			0	26.3986	0	17	17	143	5416.95	393	0	1	0	0	0	375.514	125.613	2.19144	580
NITMOv2_3198	A0A0K2GG43	Transketolase	Tktl	2.2.1.1	0	66.0045	0	35	34	520	7878.25	250	0	0	0	0	0	375.343	74.1254	2.19079	581
NITMOv2_1441	A0A0K2GA92	Acetyl-coenzyme A carboxylase carboxyl transferase subunit beta (ACCase subunit beta) (Acetyl-CoA carboxylase carboxyltransferase subunit beta)	accD	6.4.1.2	0	30.8638	0	17	16	63	2041.22	1030	1	0	0	0	1	374.779	64.8486	2.18862	582
NITMOv2_4427	A0A0K2GJJ9	Sec-independent protein translocase protein TatA	tatA		1	9.35651	1	3	2	49	5237	413	1	0	1	1	1	374.471	172.127	2.18743	583
NITMOv2_4300	A0A0K2GJ63	Uncharacterized protein			0	9.79957	0	6	6	56	5714.54	362	0	0	0	0	0	374.462	208.626	2.1874	584
NITMOv2_0542	A0A0K2G7Q1	NADH-quinone oxidoreductase subunit B (NADH dehydrogenase I subunit B) (NDH-1 subunit B)	nuoB		1	17.789	1	5	5	13	730.789	1763	0	1	0	0	1	374.372	185.901	2.18705	585
NITMOv2_4319	A0A0K2GIC1	Cysteine desulfurase IscS	iscS	2.8.1.7	0	44.1582	0	41	41	528	11957	125	3	3	1	2	3	374.284	116.952	2.18671	586
NITMOv2_4169	A0A0K2GI66	Uncharacterized protein			0	27.9303	0	9	9	36	1288.92	1380	0	0	0	0	0	374.034	57.0483	2.18575	587
NITMOv2_0348	A0A0K2G732	Probable transcriptional regulatory protein NITMOv2_0348			0	27.4661	0	21	21	246	8956.5	198	0	0	0	0	0	373.711	97.2204	2.1845	588
NITMOv2_2466	A0A0K2GDD7	2-dehydropantoate 2-reductase		1.1.1.169	0	49.0267	0	22	22	114	2325.26	931	0	0	0	0	1	373.083	65.5151	2.18208	589
NITMOv2_4466	A0A0K2GIS0	Putative 2,3-bisphosphoglycerate-independent phosphoglycerate mutase	apgM	5.4.2.-	0	42.987	0	34	34	382	8886.41	202	0	0	0	0	0	372.78	115.177	2.1809	590
NITMOv2_0696	A0A0K2G945	Succinate--CoA ligase [ADP-forming] subunit beta (Succinyl-CoA synthetase subunit beta) (SCS-beta)	sucC	6.2.1.5	0	42.1218	0	33	33	345	8190.53	235	10	10	5	13	11	372.691	137.07	2.18056	591
NITMOv2_4065	A0A0K2GHX6	Uncharacterized protein			5	20.8561	5	6	6	87	4171.45	551	2	20	3	18	22	371.134	106.238	2.17452	592
NITMOv2_3419	A0A0K2GFT1	Uncharacterized protein			0	22.3044	0	21	21	152	6814.79	301	3	3	0	2	5	370.769	105.718	2.1731	593
NITMOv2_3436	A0A0K2GFU2	Bifunctional protein GlmU [Includes: Glucosamine-1-phosphate N-acetyltransferase ; UDP-N-acetylglucosamine pyrophosphorylase (N-acetylglucosamine-1-phosphate uridyltransferase)]	glmU	2.7.7.23, 2.3.1.157	0	55.8877	0	28	28	152	2719.74	810	1	0	0	0	0	370.442	84.1897	2.17183	594
NITMOv2_0491	A0A0K2G8L8	Putative Outer membrane lipoprotein carrier protein LolA			0	26.2711	0	6	5	17	647.098	1820	0	0	0	0	0	369.216	117.503	2.16705	595
NITMOv2_1595	A0A0K2GAX8	Cobalt-precorrin-8X methylmutase	cbiC	5.4.1.-	0	23.0958	0	20	20	226	9785.34	173	1	1	1	3	1	368.954	83.8746	2.16602	596
NITMOv2_0591	A0A0K2G8V3	Uncharacterized protein			0	13.1266	0	8	8	34	2590.16	845	0	0	0	0	0	368.508	167.014	2.16428	597
NITMOv2_1590	A0A0K2GAX3	Sirohydrochlorin cobaltochelatase	cbiX	4.99.1.3	0	43.1333	0	22	21	63	1460.59	1290	0	0	0	1	0	368.492	120.85	2.16421	598
NITMOv2_1598	A0A0K2GBQ5	Uroporphyrin-III C-methyltransferase	cbiG	2.1.1.107	0	40.8407	0	3	3	5	122.427	2499	0	0	0	0	0	368.423	90.3031	2.16394	599
NITMOv2_3861	A0A0K2GH07	Putative Universal stress protein			0	32.4364	0	18	18	75	2312.22	937	1	4	0	1	3	368.019	107.074	2.16236	600
NITMOv2_4291	A0A0K2GI72	N5-carboxyaminoimidazole ribonucleotide mutase (N5-CAIR mutase) (5-(carboxyamino)imidazole ribonucleotide mutase)	purE	4.1.1.21	0	20.3756	0	14	14	255	12515	107	2	8	0	6	7	367.733	164.219	2.16124	601
NITMOv2_2104	A0A0K2GC34	Uncharacterized protein			0	31.3559	0	11	10	22	701.623	1782	0	0	0	0	1	366.696	60.1614	2.15716	602
NITMOv2_3681	A0A0K2GGI2	Glycosyl transferase, family 2		2.4.1.-	0	29.2273	0	3	2	4	136.858	2469	0	0	0	0	0	366.478	104.642	2.15631	603
NITMOv2_2117	A0A0K2GCF1	Putative Phosphate-selective porin			0	55.8363	0	0	0	0	0	2854	0	0	0	0	0	366.041	63.9301	2.15458	604
NITMOv2_4318	A0A0K2GIK0	Putative Transcription factor IscR			0	17.1922	0	4	4	14	814.321	1699	0	0	0	0	0	365.961	104.876	2.15427	605
NITMOv2_3322	A0A0K2GFH7	Putative Peptidase M48, Ste24p			0	34.232	0	15	15	80	2337	925	0	1	1	1	3	365.82	52.0715	2.15371	606
NITMOv2_0815	A0A0K2G8I3	Pyruvate:ferredoxin oxidoreductase delta subunit (PorD)	porD	1.2.7.1	0	23.3463	0	16	15	272	11650.7	129	5	1	2	2	2	365.742	127.542	2.1534	607
NITMOv2_1229	A0A0K2GAM5	Translation initiation factor IF-1	infA		0	8.25939	0	7	7	153	18524.4	50	0	0	0	0	0	365.311	251.694	2.15171	608
NITMOv2_1543	A0A0K2GAJ9	Putative Phage integrase			0	45.2168	0	0	0	0	0	2855	0	0	0	0	0	364.976	123.012	2.15038	609
NITMOv2_2093	A0A0K2GC31	Uncharacterized protein			0	13.4107	0	9	9	88	6561.91	319	0	0	0	0	0	364.423	102.731	2.14819	610
NITMOv2_1592	A0A0K2GAL9	Uncharacterized protein			0	25.6558	0	6	6	19	740.572	1755	0	0	0	0	0	362.633	158.523	2.14109	611
NITMOv2_2512	A0A0K2GDA2	Uncharacterized protein			0	28.4815	0	2	2	4	140.442	2462	0	0	0	0	0	362.472	113.821	2.14045	612
NITMOv2_1214	A0A0K2GAK8	50S ribosomal protein L29	rpmC		0	8.24033	0	7	7	83	10072.4	164	6	13	6	10	11	362.406	164.412	2.14018	613
NITMOv2_0227	A0A0K2G6R6	Glycine dehydrogenase (decarboxylating) (Glycine cleavage system P-protein) (Glycine decarboxylase) (Glycine dehydrogenase (aminomethyl-transferring))	gcvP		1	105.604	1	46	44	179	1695.01	1157	0	0	0	0	0	362.404	47.74	2.14018	614
NITMOv2_1132	A0A0K2G9D3	Protease HtpX	htpX	3.4.24.-	4	31.9811	4	12	12	66	2063.72	1016	0	1	0	1	3	362.382	105.381	2.14009	615
NITMOv2_2293	A0A0K2GCW3	Uncharacterized protein			0	11.6677	0	3	3	10	857.069	1671	1	0	1	1	0	362.108	104.996	2.139	616
NITMOv2_2058	A0A0K2GC01	Putative periplasmic serine endoprotease DegP-like		3.4.21.107	0	48.9772	0	15	15	45	918.794	1625	0	0	0	0	0	361.639	110.945	2.13713	617
NITMOv2_3554	A0A0K2GG85	Thiamine-phosphate synthase (TP synthase) (TPS) (Thiamine-phosphate pyrophosphorylase) (TMP pyrophosphorylase) (TMP-PPase)	thiE	2.5.1.3	0	22.0645	0	7	6	13	589.181	1880	0	0	0	0	0	361.629	95.033	2.13709	618
NITMOv2_1408	A0A0K2GA62	Zinc metalloprotease	ecfE	3.4.24.-	4	49.992	4	14	14	65	1300.21	1367	3	2	2	5	2	361.236	114.798	2.13552	619
NITMOv2_3551	A0A0K2GG69	Proteasome subunit beta	prcB	3.4.25.1	0	30.3905	0	36	36	364	11977.4	124	6	9	3	9	7	361.112	116.999	2.13502	620
NITMOv2_0628	A0A0K2G883	Cell division protein FtsZ	ftsZ		0	42.3336	0	22	22	148	3496.04	646	0	0	0	0	0	359.456	102.006	2.12839	621
NITMOv2_2241	A0A0K2GDG4	Putative Carboxymethylenebutenolidase		3.1.1.45	0	29.4314	0	21	21	277	9411.71	181	2	10	6	10	9	359.423	88.5031	2.12826	622
NITMOv2_4298	A0A0K2GIA2	Putative pyruvoyl-dependent arginine decarboxylase	pdaD	4.1.1.19	0	21.0504	0	10	10	103	4893.02	450	4	7	7	8	6	358.226	85.0239	2.12345	623
NITMOv2_0869	A0A0K2G8W5	Cell shape-determining protein MreC (Cell shape protein MreC)			0	31.6431	0	14	14	65	2054.16	1025	4	4	9	11	8	357.967	118.393	2.1224	624
NITMOv2_3764	A0A0K2GGR9	Uncharacterized protein			0	12.3877	0	7	7	37	2986.83	736	5	1	5	5	5	357.851	110.357	2.12194	625
NITMOv2_2407	A0A0K2GDZ0	Multidrug resistance ABC transporter ATP-binding and permease			4	63.7154	4	15	15	39	612.097	1850	1	0	2	3	0	357.142	67.7845	2.11908	626
NITMOv2_2518	A0A0K2GDA9	Uncharacterized protein			1	30.0125	1	0	0	0	0	2856	0	0	0	0	0	356.69	193.848	2.11725	627
NITMOv2_1196	A0A0K2G9T3	50S ribosomal protein L11	rplK		0	14.996	0	14	14	104	6935.19	296	12	20	5	15	17	356.555	133.945	2.1167	628
NITMOv2_3325	A0A0K2GFI5	Uncharacterized protein			4	17.8606	4	0	0	0	0	2857	0	0	0	1	0	356.023	158.403	2.11455	629
NITMOv2_2053	A0A0K2GBZ6	Putative Ribosomal RNA small subunit methyltransferase D		2.1.1.-	0	20.2605	0	7	6	27	1332.64	1345	0	0	0	0	0	355.936	120.025	2.1142	630
NITMOv2_0416	A0A0K2G8C6	Uncharacterized protein			0	15.8714	0	7	7	26	1638.16	1184	0	0	0	0	0	355.607	73.8874	2.11286	631
NITMOv2_4857	A0A0K2GJU3	Nitrogen regulatory protein P-II	glnB		0	12.4509	0	11	9	152	12207.9	116	0	0	0	0	0	355.516	86.7956	2.11249	632
NITMOv2_4321	A0A0K2GJ83	FeS cluster assembly protein	iscA		0	12.6407	0	11	11	169	13369.5	95	2	1	0	2	1	355.274	142.879	2.11151	633
NITMOv2_1177	A0A0K2G9I0	Probable endolytic peptidoglycan transglycosylase RlpA			0	23.8035	0	0	0	0	0	2858	0	0	0	0	0	355.221	142.441	2.1113	634
NITMOv2_0185	A0A0K2G6R9	Putative Gamma-glutamyl-gamma-aminobutyrate hydrolase			0	26.984	0	19	18	82	3038.83	731	3	10	4	11	9	354.758	168.878	2.10941	635
NITMOv2_3450	A0A0K2GGV1	Uncharacterized protein			1	5.75673	1	0	0	0	0	2859	0	0	0	0	0	354.662	189.619	2.10902	636
NITMOv2_3872	A0A0K2GHC9	Glycosyl transferase, family 2			0	46.7976	0	20	20	55	1175.27	1448	0	0	0	2	1	354.478	104.169	2.10827	637
NITMOv2_2092	A0A0K2GCD0	Uncharacterized protein			0	13.5396	0	7	7	33	2437.3	897	0	0	0	0	0	353.902	158.734	2.10593	638
NITMOv2_0873	A0A0K2G8M1	Ribonuclease G	rng	3.1.4.-	0	57.3414	0	44	44	346	6034.04	344	1	0	0	0	0	352.233	64.9443	2.09911	639
NITMOv2_3321	A0A0K2GFT3	Carbamoyl-phosphate synthase large chain (Carbamoyl-phosphate synthetase ammonia chain)	carB	6.3.5.5	0	117.942	0	62	61	252	2136.64	992	0	0	0	0	0	352.194	70.0977	2.09895	640
NITMOv2_1272	A0A0K2G9T2	Nitrate ABC transporter, integral membrane subunit (Modular protein)	nrtB		7	35.2741	7	11	11	86	2438.05	896	4	2	8	8	6	352.084	132.431	2.0985	641
NITMOv2_3694	A0A0K2GGL8	Putative Tol-Pal system protein YbgF (Modular protein)			0	58.1221	0	56	51	394	6778.84	306	27	27	8	19	22	351.452	108.586	2.09591	642
NITMOv2_2700	A0A0K2GDT2	Uncharacterized protein			0	14.4252	0	5	5	19	1317.14	1355	0	0	0	0	0	351.028	72.9332	2.09417	643
NITMOv2_1437	A0A0K2GAF4	Cyclic pyranopterin monophosphate synthase (Molybdenum cofactor biosynthesis protein C)	moaC		0	18.0751	0	9	9	57	3153.51	708	0	0	0	0	0	350.396	190.299	2.09156	644
NITMOv2_3449	A0A0K2GFW6	Phospho-2-dehydro-3-deoxyheptonate aldolase (3-deoxy-D-arabino-heptulosonate 7-phosphate synthase) (DAHP synthase) (Phospho-2-keto-3-deoxyheptonate aldolase)	aroF	2.5.1.54	0	38.2854	0	15	14	55	1436.58	1301	0	0	0	0	0	350.349	85.4388	2.09137	645
NITMOv2_3773	A0A0K2GH35	Uncharacterized protein			0	66.3128	0	29	29	129	1945.32	1061	5	3	1	2	5	349.98	43.5005	2.08985	646
NITMOv2_4665	A0A0K2G7H6	Uncharacterized protein			0	42.9389	0	30	30	227	5286.59	408	1	1	9	11	3	349.979	76.1014	2.08985	647
NITMOv2_4486	A0A0K2GIU1	D-alanine aminotransferase	dat	2.6.1.21	0	31.8812	0	19	18	129	4046.27	567	0	0	0	0	0	349.317	105.502	2.08712	648
NITMOv2_3622	A0A0K2GGQ1	Uncharacterized protein			0	67.7571	0	27	27	91	1343.03	1335	0	0	0	0	0	349.245	78.9143	2.08682	649
NITMOv2_0183	A0A0K2G6Q0	Uncharacterized protein			0	14.771	0	6	6	42	2843.41	776	1	0	1	0	0	349.045	128.5	2.08599	650
NITMOv2_0354	A0A0K2G860	Phospho-2-dehydro-3-deoxyheptonate aldolase	aroF		0	36.8874	0	29	29	263	7129.8	279	5	1	0	2	1	349.023	104.144	2.0859	651
NITMOv2_2296	A0A0K2GDM0	Aminodeoxychorismate synthase, subunit II	pabA	2.6.1.85	0	20.7141	0	12	12	35	1689.67	1159	4	6	2	4	6	348.41	121.549	2.08336	652
NITMOv2_0713	A0A0K2G8G8	Putative low-affinity inorganic phosphate transporter	pit		8	33.9357	8	0	0	0	0	2860	0	0	0	0	0	348.337	110.784	2.08306	653
NITMOv2_2469	A0A0K2GE55	Putative Response regulator, CheY like (Modular protein)			0	42.0041	0	23	22	83	1976	1047	0	0	0	0	0	347.884	108.207	2.08118	654
NITMOv2_0219	A0A0K2G6T3	Protein YrdA	yrdA		0	20.6461	0	6	6	17	823.399	1694	0	0	0	0	0	347.701	122.772	2.08043	655
NITMOv2_1828	A0A0K2GBC7	Vitamin B12 import system, permease protein BtuC	btuC		9	39.5628	9	2	2	12	303.315	2192	0	0	0	0	1	347.148	80.2002	2.07813	656
NITMOv2_4559	A0A0K2GJ10	Phosphoesterase			0	22.8623	0	3	3	5	218.7	2321	0	0	0	0	0	347.147	93.6384	2.07812	657
NITMOv2_3736	A0A0K2GHL8	Glutamate synthase, large subunit	gltB	1.4.1.13	0	166.517	0	89	89	436	2618.35	839	4	1	0	5	1	346.326	76.4273	2.07471	658
NITMOv2_3474	A0A0K2GFZ5	Fructose-1,6-bisphosphatase class 1 (FBPase class 1) (D-fructose-1,6-bisphosphate 1-phosphohydrolase class 1)	fbp	3.1.3.11	0	35.4811	0	20	19	134	3776.66	600	0	0	1	0	0	345.949	76.219	2.07314	659
NITMOv2_2077	A0A0K2GCB7	Coenzyme A biosynthesis bifunctional protein CoaBC (DNA/pantothenate metabolism flavoprotein)	coaBC	4.1.1.36, 6.3.2.5	0	43.9441	0	12	12	33	750.955	1748	0	2	0	1	3	345.87	32.9971	2.07281	660
NITMOv2_2073	A0A0K2GC14	Biotin carboxyl carrier protein of acetyl-CoA carboxylase	accB		0	20.4546	0	17	16	161	7871.09	251	2	3	0	2	2	345.12	74.7851	2.06968	661
NITMOv2_1321	A0A0K2GA47	Uncharacterized protein			0	16.1126	0	7	6	46	2854.91	772	0	0	0	0	0	344.858	137.162	2.06858	662
NITMOv2_0216	A0A0K2G6U8	Acetylglutamate kinase (N-acetyl-L-glutamate 5-phosphotransferase) (NAG kinase) (NAGK)	argB		0	32.11	0	21	21	114	3550.3	639	3	0	2	0	0	344.432	54.3793	2.0668	663
NITMOv2_4491	A0A0K2GIU8	Uncharacterized protein			0	12.4187	0	1	1	2	161.047	2422	0	0	0	0	0	343.869	175.122	2.06444	664
NITMOv2_2008	A0A0K2GBV5	Uncharacterized protein			1	7.91579	1	0	0	0	0	2861	0	0	0	0	0	343.345	219.751	2.06224	665
NITMOv2_1217	A0A0K2G9M7	50S ribosomal protein L24	rplX		0	12.335	0	10	10	67	5431.71	391	4	13	5	3	9	342.637	98.9332	2.05926	666
NITMOv2_1997	A0A0K2GC41	Tetracenomycin polyketide synthesis 8-O-methyl transferase TcmO	tcmO	2.1.1.-	0	37.2887	0	26	26	185	4961.28	436	7	23	14	22	23	342.038	117.221	2.05673	667
NITMOv2_1729	A0A0K2GBA0	Uncharacterized protein			0	74.3792	0	20	19	69	927.679	1621	0	0	0	0	0	341.259	75.7067	2.05344	668
NITMOv2_4626	A0A0K2GK64	D-beta-D-heptose 1-phosphate adenosyltransferase	rfaEb	2.7.7.-	0	17.09	0	8	8	50	2925.69	756	0	0	0	0	0	341.114	167.608	2.05283	669
NITMOv2_4420	A0A0K2GIM0	Uncharacterized protein			0	28.1383	0	18	18	74	2629.87	835	0	0	0	0	0	340.764	115.819	2.05135	670
NITMOv2_4541	A0A0K2GJ04	Uncharacterized protein			0	33.8116	0	11	10	44	1301.33	1366	0	0	0	0	0	340.657	115.155	2.0509	671
NITMOv2_0189	A0A0K2G6Z2	Sec-independent protein translocase protein TatA			0	27.9499	0	16	16	115	4114.5	559	2	0	0	1	1	340.493	49.3122	2.0502	672
NITMOv2_4036	A0A0K2GHJ7	Putative Histidine kinase		2.7.13.3	2	76.0568	2	12	12	25	328.702	2156	0	2	0	1	1	340.214	68.5709	2.04902	673
NITMOv2_0669	A0A0K2G846	Methylenetetrahydrofolate reductase	metF		0	32.0138	0	22	22	157	4904.14	449	3	1	0	2	1	339.58	70.7113	2.04633	674
NITMOv2_3428	A0A0K2GFS9	Enolase (2-phospho-D-glycerate hydro-lyase) (2-phosphoglycerate dehydratase)	eno	4.2.1.11	0	45.9567	0	38	36	259	5635.75	370	7	16	8	12	17	338.853	52.2029	2.04324	675
NITMOv2_0910	A0A0K2G8Z7	Putative TonB protein			1	37.1943	1	8	7	22	591.489	1879	1	0	0	0	1	338.613	117.711	2.04222	676
NITMOv2_4177	A0A0K2GIW3	Putative Zn-dependent peptidase, M16 family		3.4.24.-	0	50.4089	0	13	13	36	714.159	1772	0	0	0	0	0	337.859	113.217	2.039	677
NITMOv2_2507	A0A0K2GD97	Uncharacterized protein			0	56.9062	0	44	39	384	6747.95	307	110	155	205	81	126	337.737	91.7176	2.03848	678
NITMOv2_0706	A0A0K2G955	Cytochrome c biogenesis protein ccsA	ccsA		8	34.416	8	0	0	0	0	2862	0	0	0	0	0	337.561	153.078	2.03773	679
NITMOv2_4816	A0A0K2GK01	3-isopropylmalate dehydratase large subunit (Alpha-IPM isomerase) (IPMI) (Isopropylmalate isomerase)	leuC	4.2.1.33	0	50.3405	0	32	31	296	5879.95	354	0	1	0	0	1	337.304	80.7395	2.03663	680
NITMOv2_1740	A0A0K2GB37	Uncharacterized protein			0	17.0719	0	17	17	208	12183.8	117	2	3	2	3	4	336.849	96.0425	2.03468	681
NITMOv2_3191	A0A0K2GF53	Pyruvate, phosphate dikinase	ppdK	2.7.9.1	0	102.885	0	89	89	1036	10069.5	165	28	32	38	45	32	336.281	60.6868	2.03224	682
NITMOv2_4788	A0A0K2GJP0	Uncharacterized protein			0	9.02521	0	8	8	57	6315.64	330	0	0	0	0	0	336.114	190.802	2.03153	683
NITMOv2_0134	A0A0K2G6U0	Uncharacterized protein			0	4.5941	0	0	0	0	0	2863	0	0	0	0	0	336.085	267.305	2.0314	684
NITMOv2_1663	A0A0K2GAW2	Uncharacterized protein			0	12.6624	0	2	2	3	236.922	2296	0	0	0	0	0	335.666	75.3135	2.0296	685
NITMOv2_4317	A0A0K2GI98	2Fe-2S ferredoxin	fdxB		0	14.629	0	7	7	61	4169.81	552	0	0	0	0	0	334.756	109.346	2.02569	686
NITMOv2_0947	A0A0K2G8T3	Thiamine thiazole synthase			0	28.8543	0	13	13	55	1906.13	1079	0	0	0	0	0	334.091	96.0696	2.02282	687
NITMOv2_4079	A0A0K2GHN2	L-lysine 2,3-aminomutase	kamA	5.4.3.2	0	43.0513	0	6	6	11	255.509	2268	0	0	0	0	0	333.898	82.7231	2.02199	688
NITMOv2_4301	A0A0K2GI83	Uncharacterized protein			0	23.8573	0	0	0	0	0	2864	0	0	0	0	0	333.846	86.0195	2.02176	689
NITMOv2_0239	A0A0K2G6V2	Uncharacterized protein			0	43.8478	0	18	18	94	2143.78	991	0	0	0	0	0	333.845	54.0549	2.02176	690
NITMOv2_4498	A0A0K2GJS3	Uncharacterized protein			0	38.0683	0	3	3	7	183.88	2380	0	0	0	0	0	333.426	47.5766	2.01994	691
NITMOv2_0325	A0A0K2G731	Phenylalanyl-tRNA synthetase beta chain	pheT		0	63.1614	0	32	32	186	2944.84	751	0	0	0	1	0	333.185	63.9293	2.0189	692
NITMOv2_0633	A0A0K2G888	Putative Cell division protein DivIVA			0	19.8477	0	22	22	144	7255.24	273	1	10	2	6	8	332.775	49.2633	2.01713	693
NITMOv2_2702	A0A0K2GDT8	Putative Histidine kinase family			0	42.7266	0	12	11	19	444.688	2033	0	0	0	0	0	332.609	160.201	2.01641	694
NITMOv2_3312	A0A0K2GFG7	D-beta-D-heptose 7-phosphate kinase, domain I of bifunctional protein HldE	rfaEa	2.7.1.-	0	36.0928	0	21	20	165	4571.54	494	1	0	2	2	1	332.433	77.4007	2.01564	695
NITMOv2_4860	A0A0K2GJU7	Uncharacterized protein			0	9.03436	0	3	3	11	1217.57	1422	0	2	0	0	2	331.699	183.393	2.01245	696
NITMOv2_0875	A0A0K2G8P4	DNA topoisomerase 1 (DNA topoisomerase I)	topA	5.99.1.2	0	87.2625	0	55	54	246	2819.08	784	3	7	0	5	4	331.081	86.6229	2.00976	697
NITMOv2_4413	A0A0K2GIJ6	Uncharacterized protein			0	27.8023	0	0	0	0	0	2865	0	0	0	0	0	330.959	155.397	2.00923	698
NITMOv2_0088	A0A0K2G6P9	Uncharacterized protein			0	23.1237	0	4	4	26	1124.39	1492	0	0	0	0	0	330.284	114.943	2.00628	699
NITMOv2_3171	A0A0K2GF33	Uncharacterized protein			0	7.36331	0	5	5	61	8284.31	232	0	1	0	0	1	329.994	226.675	2.00502	700
NITMOv2_3654	A0A0K2GGH7	Putative O-methyltransferase, family 2		2.1.1.-	0	35.8896	0	16	14	39	1086.67	1512	0	0	0	0	0	329.889	77.8821	2.00456	701
NITMOv2_0251	A0A0K2G6Y3	Uncharacterized protein			2	8.51972	2	0	0	0	0	2866	0	0	0	0	0	329.705	187.452	2.00375	702
NITMOv2_3915	A0A0K2GH86	Putative Secreted protein			0	24.0608	0	0	0	0	0	2867	0	0	0	0	0	329.316	118.859	2.00205	703
NITMOv2_1767	A0A0K2GC47	Uncharacterized protein			0	10.4173	0	0	0	0	0	2868	0	0	0	0	0	328.592	98.0184	1.99887	704
NITMOv2_2529	A0A0K2GEC7	Uncharacterized protein			0	8.21692	0	6	6	26	3164.2	705	0	0	0	0	0	328.378	130.36	1.99794	705
NITMOv2_3615	A0A0K2GHB7	Uncharacterized protein			1	48.2374	1	16	14	87	1803.58	1122	0	0	0	1	0	327.942	57.8814	1.99602	706
NITMOv2_3721	A0A0K2GGM1	Putative Phosphate-binding protein PstS			0	31.0493	0	0	0	0	0	2869	0	0	0	0	0	327.523	63.0417	1.99418	707
NITMOv2_4068	A0A0K2GIM2	Uncharacterized protein			0	109.788	0	21	20	36	327.905	2161	0	0	0	0	0	327.212	42.2761	1.9928	708
NITMOv2_0352	A0A0K2G777	p-protein, bifunctional chorismate mutase/prephenate dehydratase	pheA		0	40.1004	0	26	26	177	4413.92	513	0	0	0	3	0	327.184	120.582	1.99268	709
NITMOv2_4018	A0A0K2GII0	Putative Histidine kinase			4	43.201	4	7	7	13	300.919	2195	0	0	0	0	0	326.962	79.9366	1.9917	710
NITMOv2_3617	A0A0K2GGP7	Putative Nitrite oxidoreductase, membrane subunit	nxrC	1.7.99.4	0	30.8463	0	13	12	69	2236.9	955	0	0	1	0	0	326.494	104.749	1.98963	711
NITMOv2_2383	A0A0K2GCX0	Ca(2+)/H(+) antiporter	VCX		10	36.8642	10	0	0	0	0	2870	0	0	0	0	0	326.288	114.66	1.98873	712
NITMOv2_1029	A0A0K2G952	Uncharacterized protein			0	24.581	0	0	0	0	0	2871	0	0	0	0	0	324.248	59.3317	1.97968	713
NITMOv2_3425	A0A0K2GGS2	Magnesium transporter MgtE	mgtE		5	53.2579	5	16	16	50	938.828	1616	3	0	1	3	3	324.225	105.904	1.97957	714
NITMOv2_3924	A0A0K2GHH2	Uncharacterized protein			0	12.5279	0	9	8	145	11574.2	130	0	0	0	0	0	323.723	151.612	1.97734	715
NITMOv2_3249	A0A0K2GFL6	Xaa-Pro aminopeptidase	pepP	3.4.11.9	0	42.7262	0	30	28	161	3768.18	602	0	0	0	0	0	323.674	77.1722	1.97712	716
NITMOv2_1049	A0A0K2G967	Uncharacterized protein			0	9.06321	0	4	4	15	1655.04	1179	0	2	0	1	1	322.917	161.648	1.97374	717
NITMOv2_0164	A0A0K2G6W7	NADH-quinone oxidoreductase subunit D (NADH dehydrogenase I subunit D) (NDH-1 subunit D)	nuoD		0	47.473	0	27	26	149	3138.63	713	4	0	0	2	0	321.477	91.1753	1.96729	718
NITMOv2_4545	A0A0K2GJ92	Uncharacterized protein			0	35.6924	0	14	14	53	1484.91	1275	2	0	0	0	0	321.375	92.3305	1.96684	719
NITMOv2_3326	A0A0K2GFT9	Dihydroorotase (DHOase)	pyrC	3.5.2.3	0	44.9375	0	19	19	129	2870.66	769	0	0	0	0	0	321.132	77.0097	1.96575	720
NITMOv2_4864	A0A0K2GKS7	Uncharacterized protein			0	11.0744	0	1	1	5	451.494	2029	0	0	0	0	0	320.728	232.809	1.96393	721
NITMOv2_1387	A0A0K2GAB1	Putative Histidine kinase, contains GAF domain		2.7.13.3	9	83.0003	9	26	23	188	2265.05	948	2	0	5	4	2	319.572	59.8812	1.95872	722
NITMOv2_2049	A0A0K2GBY7	Putative Murein lipoprotein (Modular protein)			0	14.6654	0	8	8	87	5932.33	351	7	6	3	2	4	319.335	136.555	1.95765	723
NITMOv2_0064	A0A0K2G6B6	Putative 4-hydroxyphenylpyruvate dioxygenase			0	21.6938	0	1	1	3	138.289	2464	0	0	0	0	0	318.766	107.5	1.95508	724
NITMOv2_1453	A0A0K2GAA9	Uncharacterized protein			0	14.5102	0	10	10	69	4755.29	461	0	0	0	0	0	318.693	153.734	1.95474	725
NITMOv2_0365	A0A0K2G745	Uncharacterized protein			0	45.6587	0	8	8	24	525.639	1940	0	0	0	0	0	318.41	73.0924	1.95346	726
NITMOv2_1928	A0A0K2GCM5	Uncharacterized protein			0	13.9198	0	0	0	0	0	2872	0	0	0	0	0	317.899	109.446	1.95115	727
NITMOv2_1746	A0A0K2GB19	Uncharacterized protein			0	11.6382	0	5	4	48	4124.35	558	3	6	3	4	9	317.217	150.747	1.94805	728
NITMOv2_1686	A0A0K2GAW0	Serine--tRNA ligase (Seryl-tRNA synthetase) (SerRS) (Seryl-tRNA(Ser/Sec) synthetase)	serS	6.1.1.11	0	48.4764	0	36	36	240	4950.86	442	0	1	0	0	1	316.797	79.5876	1.94614	729
NITMOv2_0724	A0A0K2G898	Putative ABC transporter, auxiliary component, ATP-dependent toluene efflux transporter			1	25.1518	1	13	13	47	1868.65	1095	0	0	0	1	1	316.259	88.0961	1.94368	730
NITMOv2_1139	A0A0K2G9F4	Alanine dehydrogenase	ald	1.4.1.1	0	38.8034	0	14	14	57	1468.94	1287	0	0	0	0	0	316.18	43.2191	1.94332	731
NITMOv2_4480	A0A0K2GIZ8	tRNA pseudouridine synthase B (tRNA pseudouridine(55) synthase) (Psi55 synthase) (tRNA pseudouridylate synthase) (tRNA-uridine isomerase)	truB	5.4.99.25	0	34.6997	0	12	11	27	778.104	1725	0	0	0	0	0	315.696	127.776	1.94111	732
NITMOv2_0846	A0A0K2G8I1	DNA primase	dnaG	2.7.7.-	0	65.8257	0	16	15	30	455.749	2024	0	0	0	0	0	314.948	64.1678	1.93769	733
NITMOv2_0023	A0A0K2G7B0	Uncharacterized protein			0	10.0963	0	7	7	66	6537.03	321	0	0	0	1	1	314.12	184.901	1.93389	734
NITMOv2_0194	A0A0K2G6Z7	ATP-dependent Clp protease proteolytic subunit (Endopeptidase Clp)	clpP		0	23.1749	0	18	18	249	10744.4	148	2	7	2	4	4	313.918	112.645	1.93297	735
NITMOv2_1739	A0A0K2GBB0	2Fe-2S Ferredoxin			0	11.4699	0	11	11	187	16303.6	65	0	3	1	2	4	313.792	114.902	1.93239	736
NITMOv2_0728	A0A0K2G8I2	Radical SAM protein			0	38.6904	0	12	12	33	852.926	1675	0	0	1	0	0	312.293	78.4705	1.92548	737
NITMOv2_0163	A0A0K2G6N0	Putative NADH-quinone oxidoreductase, subunit G			0	98.154	0	72	69	561	5715.51	361	4	3	0	5	2	311.634	50.322	1.92243	738
NITMOv2_1689	A0A0K2GB62	Putative Periplasmic chaperone Skp			0	20.5417	0	22	22	98	4770.79	459	5	3	0	1	3	311.196	135.746	1.9204	739
NITMOv2_1697	A0A0K2GBY0	Uncharacterized protein			0	8.96591	0	6	6	15	1673	1169	0	0	0	0	0	310.987	140.341	1.91943	740
NITMOv2_4457	A0A0K2GIR6	Transcriptional regulator, LuxR family			0	10.419	0	6	6	114	10941.5	143	9	8	4	5	8	310.911	192.457	1.91908	741
NITMOv2_0468	A0A0K2G7T0	Transport permease protein			6	30.8127	6	1	1	2	64.9083	2650	0	0	0	0	0	309.957	69.1459	1.91465	742
NITMOv2_3535	A0A0K2GH48	Uncharacterized protein			0	30.1876	0	20	20	89	2948.23	748	0	1	1	0	0	309.766	92.451	1.91376	743
NITMOv2_4787	A0A0K2GJM5	Uncharacterized protein			0	8.7567	0	4	4	57	6509.3	323	0	0	0	0	0	309.289	195.329	1.91153	744
NITMOv2_4178	A0A0K2GHW5	Uncharacterized protein			0	29.7309	0	8	8	17	571.796	1901	0	0	0	0	0	309.149	87.8515	1.91088	745
NITMOv2_3627	A0A0K2GGQ6	Uncharacterized protein			0	39.0143	0	37	34	312	7997.06	244	5	1	3	3	0	308.866	98.1313	1.90956	746
NITMOv2_0232	A0A0K2G6S1	Enoyl-[acyl-carrier-protein] reductase [NADH]	fabI		0	27.6116	0	23	23	225	8148.76	237	1	0	0	0	1	308.767	85.5344	1.9091	747
NITMOv2_1456	A0A0K2GAA6	Uncharacterized protein			0	15.447	0	8	8	103	6667.98	312	4	3	6	5	5	308.101	87.438	1.90598	748
NITMOv2_1765	A0A0K2GB59	Probable Fe(2+)-trafficking protein			0	10.3946	0	13	12	189	18182.5	53	0	3	0	1	1	307.708	256.1	1.90414	749
NITMOv2_0327	A0A0K2G751	50S ribosomal protein L35	rpmI		0	7.21824	0	5	5	9	1246.84	1403	0	2	1	2	3	307.678	123.021	1.904	750
NITMOv2_3600	A0A0K2GHA6	Uncharacterized protein			0	11.6799	0	9	9	64	5479.5	387	0	0	0	0	0	307.502	176.052	1.90317	751
NITMOv2_0117	A0A0K2G7H6	Uncharacterized protein			0	42.9389	0	30	30	227	5286.59	409	1	1	9	11	3	306.902	117.981	1.90036	752
NITMOv2_3626	A0A0K2GGD4	Ferredoxin-type protein NapG	napG		0	21.2257	0	5	5	27	1272.04	1392	0	0	0	0	0	306.737	151.659	1.89958	753
NITMOv2_0404	A0A0K2G7C9	Radical SAM (Modular protein)			0	73.2962	0	27	26	113	1541.69	1240	0	0	1	0	0	306.616	85.221	1.89901	754
NITMOv2_2513	A0A0K2GDA4	Putative Permease, MFS family			11	45.1787	11	0	0	0	0	2873	0	0	0	0	0	306.418	41.8075	1.89808	755
NITMOv2_0723	A0A0K2G8H8	Putative ABC transporter, periplasmic binding component, ATP-dependent toluene efflux transporter	yrbD		1	15.5614	1	5	5	69	4434.06	511	2	3	2	4	3	306.256	147.367	1.89732	756
NITMOv2_0624	A0A0K2G802	UDP-N-acetylenolpyruvoylglucosamine reductase (UDP-N-acetylmuramate dehydrogenase)	murB		0	33.5747	0	17	17	54	1608.35	1198	1	1	0	1	0	306.097	101.711	1.89657	757
NITMOv2_1131	A0A0K2GAD2	Glutathione peroxidase	gpo	1.11.1.9	0	21.73	0	9	9	58	2669.12	817	1	1	0	0	1	306.085	74.0712	1.89651	758
NITMOv2_4282	A0A0K2GIG8	Uncharacterized protein			0	25.42	0	11	11	64	2517.7	871	0	0	0	0	0	305.639	120.155	1.89441	759
NITMOv2_3310	A0A0K2GFH0	CTP synthase (Cytidine 5'-triphosphate synthase) (Cytidine triphosphate synthetase) (CTP synthetase) (CTPS) (UTP--ammonia ligase)	pyrG	6.3.4.2	0	59.5079	0	36	36	187	3142.44	712	0	1	0	0	0	305.511	109.092	1.8938	760
NITMOv2_3471	A0A0K2GFY0	Uncharacterized protein			3	36.7744	3	10	10	39	1060.52	1528	4	4	6	6	5	305.319	65.7937	1.8929	761
NITMOv2_0249	A0A0K2G6W1	Uncharacterized protein			0	9.40464	0	9	9	68	7230.48	277	4	0	2	1	3	304.853	85.3792	1.89069	762
NITMOv2_0015	A0A0K2G6I8	Sigma-54 dependent transcriptional regulator			0	78.7906	0	40	35	163	2068.78	1012	1	0	0	0	0	304.577	45.6013	1.88939	763
NITMOv2_0627	A0A0K2G7Y0	Cell division protein FtsA	ftsA		0	43.8435	0	9	9	31	707.06	1779	0	0	0	0	0	304.575	80.4881	1.88938	764
NITMOv2_3790	A0A0K2GGU4	Uncharacterized protein			0	4.84323	0	0	0	0	0	2874	0	0	0	0	0	304.471	251.524	1.88888	765
NITMOv2_2616	A0A0K2GDU9	Cation efflux system protein CzcA	czcA		10	114.901	10	53	52	454	3951.22	582	6	6	9	13	5	304.076	51.4836	1.88701	766
NITMOv2_1236	A0A0K2G9X0	Uncharacterized protein			0	20.9292	0	6	6	20	955.603	1595	0	0	0	0	0	303.667	115.67	1.88507	767
NITMOv2_1831	A0A0K2GBA6	Cobyrinate a,c-diamide synthase (Cobyrinic acid a,c-diamide synthetase)	cbiA		0	49.6707	0	18	18	108	2174.32	977	0	1	0	1	2	303.577	69.3037	1.88464	768
NITMOv2_3308	A0A0K2GFH1	D-arabinose 5-phosphate isomerase	kdsD	5.3.1.13	0	36.1105	0	22	22	99	2741.59	807	2	8	3	5	7	303.469	81.9616	1.88413	769
NITMOv2_2476	A0A0K2GDF1	Chaperone protein DnaK (HSP70) (Heat shock 70 kDa protein) (Heat shock protein 70)	dnaK		0	69.372	0	106	105	2025	29190.5	34	37	28	22	31	44	303.075	107.37	1.88225	770
NITMOv2_0490	A0A0K2G7I9	DNA translocase FtsK 2	ftsK		4	85.758	4	29	28	148	1725.79	1147	8	3	1	3	7	302.597	60.5398	1.87997	771
NITMOv2_0497	A0A0K2G7K8	Putative Radical SAM superfamily protein, Coenzyme PQQ synthesis protein E			0	51.0113	0	10	10	21	411.674	2059	0	0	0	0	0	302.517	58.2662	1.8796	772
NITMOv2_3173	A0A0K2GG26	Uncharacterized protein			0	16.831	0	13	13	173	10278.6	156	3	1	2	5	0	302.211	131.336	1.87813	773
NITMOv2_2107	A0A0K2GCE2	General secretion pathway protein G	gspG		1	19.6148	1	8	8	116	5913.91	352	5	6	5	6	8	302.012	77.3953	1.87718	774
NITMOv2_2113	A0A0K2GC50	Uncharacterized protein			1	57.3609	1	19	19	51	889.108	1652	0	0	0	1	1	300.803	67.4682	1.8714	775
NITMOv2_1775	A0A0K2GB69	Uncharacterized protein			0	14.4173	0	21	21	448	31073.8	32	5	12	5	8	10	300.752	143.22	1.87115	776
NITMOv2_3427	A0A0K2GG28	Cell division protein FtsB-like protein	ftsB		1	13.6755	1	0	0	0	0	2875	0	0	0	0	0	300.223	76.239	1.86862	777
NITMOv2_0513	A0A0K2G7X2	Uncharacterized protein			0	100.618	0	38	38	109	1083.3	1518	1	0	0	0	1	299.3	61.5124	1.86417	778
NITMOv2_3357	A0A0K2GFW8	Gamma-glutamyl phosphate reductase (GPR) (Glutamate-5-semialdehyde dehydrogenase) (Glutamyl-gamma-semialdehyde dehydrogenase) (GSA dehydrogenase)	proA	1.2.1.41	0	46.7109	0	35	35	260	5566.15	376	2	3	0	1	1	298.956	61.223	1.86251	779
NITMOv2_0469	A0A0K2G7K7	Uncharacterized protein			0	32.9018	0	12	12	23	699.051	1787	0	0	0	0	0	298.356	101.014	1.85961	780
NITMOv2_0608	A0A0K2G863	Uncharacterized protein			0	21.53	0	0	0	0	0	2876	0	0	0	0	0	298.266	67.7834	1.85918	781
NITMOv2_3763	A0A0K2GH25	Uncharacterized protein			0	22.2502	0	26	26	312	14022.3	87	13	6	5	5	6	298.187	90.5044	1.8588	782
NITMOv2_4586	A0A0K2GJD1	Uncharacterized protein			0	35.5582	0	21	21	181	5090.25	427	0	3	1	4	2	298.082	69.1493	1.85829	783
NITMOv2_0717	A0A0K2G869	Chromosome partition protein Smc	smc		0	135.842	0	61	61	177	1302.98	1363	0	0	0	0	0	297.487	71.0963	1.85541	784
NITMOv2_2515	A0A0K2GDB2	Uncharacterized protein			0	34.5469	0	7	6	17	492.084	1981	0	0	0	0	0	297.085	77.4421	1.85345	785
NITMOv2_1857	A0A0K2GCE9	3-oxoacyl-[acyl-carrier-protein] synthase 2	fabF	2.3.1.179	0	43.686	0	19	19	115	2632.42	833	0	0	0	0	0	297.013	85.9966	1.8531	786
NITMOv2_2400	A0A0K2GCY2	Uncharacterized protein			0	9.87594	0	12	12	109	11036.9	141	1	2	1	2	3	296.716	182.159	1.85166	787
NITMOv2_3536	A0A0K2GG54	Acyl-[acyl-carrier-protein]--UDP-N-acetylglucosamine O-acyltransferase (UDP-N-acetylglucosamine acyltransferase)	lpxA	2.3.1.129	0	28.8628	0	25	25	241	8349.84	229	1	7	6	3	7	296.656	74.2094	1.85137	788
NITMOv2_1344	A0A0K2GB03	GMP synthase [glutamine-hydrolyzing] (GMP synthetase) (Glutamine amidotransferase)	guaA	6.3.5.2, 6.3.5.2	0	57.9948	0	33	33	168	2896.81	760	1	0	0	2	0	295.822	59.9463	1.84731	789
NITMOv2_0961	A0A0K2G8V8	Transcriptional regulator MraZ	mraZ		0	17.044	0	8	8	27	1584.14	1212	0	0	0	0	0	295.628	110.66	1.84636	790
NITMOv2_2300	A0A0K2GCM9	Uncharacterized protein			3	46.3875	3	21	21	101	2177.31	976	4	0	0	1	1	295.293	89.8526	1.84472	791
NITMOv2_1827	A0A0K2GCB6	Putative Vitamin B12 import system, periplasmic binding protein BtuF			0	32.2955	0	12	11	59	1826.88	1111	0	1	0	1	2	295.102	69.6355	1.84379	792
NITMOv2_1604	A0A0K2GAQ6	Cobyrinate a,c-diamide synthase (Cobyrinic acid a,c-diamide synthetase)	cobB		0	49.854	0	10	10	25	501.465	1966	0	0	0	0	0	295.003	90.9135	1.84331	793
NITMOv2_3875	A0A0K2GI12	Uncharacterized protein			0	25.7003	0	13	13	60	2334.6	926	0	0	0	1	0	293.663	97.0487	1.83674	794
NITMOv2_3311	A0A0K2GFS3	3-deoxy-manno-octulosonate cytidylyltransferase (CMP-2-keto-3-deoxyoctulosonic acid synthase) (CKS) (CMP-KDO synthase)	kdsB	2.7.7.38	0	29.5359	0	15	15	102	3453.43	652	0	0	0	0	0	293.635	83.4069	1.8366	795
NITMOv2_3549	A0A0K2GG80	Pup--protein ligase	pafA		0	53.0794	0	19	19	67	1262.26	1395	0	0	0	0	0	293.59	96.7708	1.83638	796
NITMOv2_1346	A0A0K2GA72	Aspartate--tRNA(Asp/Asn) ligase (Aspartyl-tRNA synthetase) (AspRS) (Non-discriminating aspartyl-tRNA synthetase) (ND-AspRS)	aspS	6.1.1.12	0	65.7312	0	36	35	223	3392.6	658	0	0	0	0	0	292.695	68.1833	1.83198	797
NITMOv2_3955	A0A0K2GHJ4	Putative Sulfite:cytochrome c oxidoreductase, subunit A		1.8.2.1	0	43.8136	0	0	0	0	0	2877	0	0	0	0	0	292.394	89.2927	1.83049	798
NITMOv2_1457	A0A0K2GAH9	Peroxiredoxin	bcp	1.11.1.15	0	17.108	0	30	30	304	17769.4	55	9	10	7	10	9	291.456	157.208	1.82586	799
NITMOv2_1602	A0A0K2GAM7	Uroporphyrinogen-III C-methyltransferase and Uroporphyrinogen-III synthase (Modular protein)	cobA/hemD	2.1.1.107, 4.2.1.75	0	51.4754	0	21	21	51	990.765	1577	0	0	0	0	0	291.445	74.786	1.8258	800
NITMOv2_4110	A0A0K2GIQ7	DNA-3-methyladenine glycosylase I		3.2.2.20	0	25.26	0	3	3	6	237.53	2294	0	0	0	0	0	291.272	106.794	1.82495	801
NITMOv2_3540	A0A0K2GH52	Putative Outer membrane protein assembly factor YaeT			0	87.5145	0	52	52	255	2913.8	757	16	16	15	27	22	290.553	96.8442	1.82138	802
NITMOv2_1340	A0A0K2G9Y9	Segregation and condensation protein B	scpB		0	30.8617	0	10	10	38	1231.3	1412	0	0	0	0	0	290.542	46.1859	1.82133	803
NITMOv2_0395	A0A0K2G771	2,3-bisphosphoglycerate-dependent phosphoglycerate mutase (BPG-dependent PGAM) (PGAM) (Phosphoglyceromutase) (dPGM)	gpmA		0	22.9344	0	19	19	173	7543.26	260	0	4	0	4	3	289.954	106.862	1.8184	804
NITMOv2_4470	A0A0K2GIY9	Pyridoxine 5'-phosphate synthase (PNP synthase)	pdxJ		0	25.8087	0	17	17	138	5347.04	401	0	0	0	2	4	289.671	135.186	1.81699	805
NITMOv2_4822	A0A0K2GJR0	Uncharacterized protein			0	16.9323	0	1	1	1	59.0586	2662	0	0	0	0	0	289.412	143.422	1.8157	806
NITMOv2_0544	A0A0K2G7S4	Uncharacterized protein			0	43.3558	0	4	4	6	138.39	2463	0	0	0	0	0	289.308	75.2165	1.81519	807
NITMOv2_2062	A0A0K2GCA3	Uncharacterized protein			0	13.9162	0	5	5	16	1149.74	1464	0	0	0	0	0	289.157	85.1999	1.81443	808
NITMOv2_3651	A0A0K2GGF5	Uncharacterized protein			8	38.0975	8	5	4	12	314.981	2176	3	0	0	0	0	288.468	54.2939	1.81099	809
NITMOv2_3548	A0A0K2GG63	Uncharacterized protein			1	34.6174	1	5	5	8	231.098	2301	0	0	0	0	0	288.135	92.2789	1.80933	810
NITMOv2_0005	A0A0K2G6I1	Uncharacterized protein			1	21.3125	1	4	4	19	891.494	1651	0	2	0	1	1	287.997	146.71	1.80863	811
NITMOv2_1980	A0A0K2GCS8	Membrane protein (Modular protein)			2	7.99625	2	2	2	4	500.234	1970	0	0	1	0	0	287.743	149.68	1.80736	812
NITMOv2_3832	A0A0K2GH04	Putative Regulatory protein, FmdB family			0	6.36616	0	3	3	21	3298.69	679	0	0	0	0	0	287.656	107.727	1.80692	813
NITMOv2_3738	A0A0K2GH05	Uncharacterized protein			0	48.3414	0	37	37	331	6847.14	299	0	0	0	0	0	287.53	57.7783	1.80629	814
NITMOv2_1472	A0A0K2GAL8	Uncharacterized protein			0	37.0403	0	8	8	13	350.969	2126	0	0	0	0	0	287.424	75.1867	1.80576	815
NITMOv2_4695	A0A0K2G7F6	Copper-containing nitrite reductase		1.7.2.1	0	26.8683	0	8	8	40	1488.74	1271	0	0	0	0	0	287.124	114.826	1.80425	816
NITMOv2_2479	A0A0K2GE69	Uncharacterized protein			0	34.8048	0	5	4	20	574.633	1898	0	0	0	0	0	286.868	77.4205	1.80296	817
NITMOv2_4458	A0A0K2GJM8	Putative TrmH family tRNA/rRNA methyltransferase YacO	yacO	2.1.1.-	0	27.2284	0	13	13	31	1138.52	1477	1	3	1	3	3	286.457	100.004	1.8009	818
NITMOv2_4307	A0A0K2GI88	Uncharacterized protein			0	17.3411	0	8	8	70	4036.66	569	1	3	0	4	5	286.29	137.226	1.80006	819
NITMOv2_1111	A0A0K2GAC3	Uncharacterized protein			0	13.77	0	10	10	99	7189.52	278	0	0	0	0	0	286.075	122.493	1.79897	820
NITMOv2_1599	A0A0K2GAP9	Cobalt-precorrin-3B C(17)-methyltransferase	cbiH	2.1.1.-	0	29.7661	0	9	9	46	1545.38	1238	0	0	1	0	0	286.068	58.3004	1.79894	821
NITMOv2_4693	A0A0K2G6P9	Uncharacterized protein			0	23.1237	0	4	4	26	1124.39	1493	0	0	0	0	0	285.523	113.776	1.79618	822
NITMOv2_3787	A0A0K2GGT4	Putative helicase			1	66.8602	1	47	47	307	4591.67	487	1	4	0	2	4	285.49	114.395	1.79602	823
NITMOv2_4755	A0A0K2GJU6	Putative Phosphate regulon transcriptional regulatory protein PhoB			0	26.2882	0	0	0	0	0	2878	0	0	0	0	0	285.45	61.9659	1.79582	824
NITMOv2_2925	A0A0K2GEE8	Uncharacterized protein			0	11.0095	0	0	0	0	0	2879	0	0	0	0	0	285.368	154.362	1.7954	825
NITMOv2_1755	A0A0K2GB51	Ribosome-recycling factor (RRF) (Ribosome-releasing factor)	frr		0	21.1786	0	25	24	254	11993.3	123	1	0	0	0	0	284.778	162.34	1.79242	826
NITMOv2_2230	A0A0K2GCF9	Putative DNA-binding response regulator in two-component system	yfhA		0	52.7679	0	20	18	53	1004.4	1563	1	0	0	1	0	284.731	63.7262	1.79218	827
NITMOv2_0615	A0A0K2G7V2	Uncharacterized protein			0	12.4293	0	0	0	0	0	2880	0	0	0	0	0	284.5	110.81	1.79101	828
NITMOv2_2790	A0A0K2GEA6	Uncharacterized protein			0	9.076	0	5	5	9	991.626	1575	0	0	0	0	0	284.161	192.045	1.78929	829
NITMOv2_2431	A0A0K2GD93	Uncharacterized protein			1	11.128	1	0	0	0	0	2881	0	0	0	0	0	284.054	201.915	1.78874	830
NITMOv2_4477	A0A0K2GIT6	Putative zinc protease YmxG	ymxG	3.4.24.-	0	46.784	0	8	7	18	384.747	2088	2	0	1	2	1	283.82	44.0011	1.78755	831
NITMOv2_2404	A0A0K2GD74	Uncharacterized protein			0	12.1198	0	7	7	44	3630.43	624	0	1	0	0	0	283.743	135.747	1.78716	832
NITMOv2_4749	A0A0K2GJJ0	Uncharacterized protein			0	7.83152	0	3	3	8	1021.51	1550	0	0	0	0	0	282.302	146.847	1.77982	833
NITMOv2_1701	A0A0K2GAX5	Gamma-glutamyl phosphate reductase (GPR) (Glutamate-5-semialdehyde dehydrogenase) (Glutamyl-gamma-semialdehyde dehydrogenase) (GSA dehydrogenase)	proA	1.2.1.41	0	49.1121	0	35	35	250	5090.4	426	1	0	0	2	3	281.964	44.7197	1.77809	834
NITMOv2_0729	A0A0K2G8A3	Uncharacterized protein			0	14.4386	0	7	7	25	1731.47	1145	0	0	0	0	0	281.781	125.439	1.77715	835
NITMOv2_3172	A0A0K2GF42	Uncharacterized protein			0	18.7145	0	0	0	0	0	2882	0	0	0	0	0	281.73	103.858	1.77689	836
NITMOv2_0967	A0A0K2G972	Dihydroorotate dehydrogenase (DHOD) (DHODase) (DHOdehase)	pyrD	1.3.-.-	0	32.8709	0	19	17	104	3163.89	706	0	0	0	0	0	281.101	58.6757	1.77367	837
NITMOv2_1774	A0A0K2GBE6	Porphyrin biosynthesis protein HemD	hemD	2.1.1.107, 4.2.1.75	0	56.1967	0	25	25	127	2259.92	949	0	0	0	0	1	280.864	59.7438	1.77245	838
NITMOv2_2236	A0A0K2GDF9	Uncharacterized protein			2	7.71807	2	0	0	0	0	2883	0	0	0	0	0	280.275	210.195	1.76942	839
NITMOv2_0632	A0A0K2G7Y5	Uncharacterized protein			2	11.172	2	2	1	5	447.548	2032	0	0	0	0	0	279.625	104.642	1.76607	840
NITMOv2_0872	A0A0K2G9N1	Peptidoglycan glycosyltransferase RodA (PGT) (Cell elongation protein RodA) (Cell wall polymerase) (Peptidoglycan polymerase) (PG polymerase)	mrdB		9	40.8302	9	4	4	9	220.425	2316	1	0	0	0	0	279.488	115.433	1.76537	841
NITMOv2_1607	A0A0K2GAN4	Bifunctional adenosylcobalamin biosynthesis protein CobP	cobP	2.7.1.156, 2.7.7.62	0	20.3516	0	11	11	104	5110.17	425	1	1	0	1	1	279.48	117.136	1.76532	842
NITMOv2_3916	A0A0K2GI58	Uncharacterized protein			0	15.343	0	8	8	24	1564.23	1226	0	0	0	0	0	279.439	149.596	1.76511	843
NITMOv2_2489	A0A0K2GE94	Protein RecA (Recombinase A)	recA		0	38.5317	0	31	31	358	9291.04	185	10	9	4	15	7	279.046	106.048	1.76308	844
NITMOv2_2284	A0A0K2GCL6	Peptide chain release factor 2 (RF-2)	prfB		0	42.294	0	11	11	67	1584.15	1211	0	0	0	0	0	279.029	66.7993	1.76299	845
NITMOv2_0367	A0A0K2G770	Uncharacterized protein			0	7.43261	0	0	0	0	0	2884	0	0	0	0	0	279.012	180.135	1.76291	846
NITMOv2_0215	A0A0K2G716	ATP-dependent protease ATPase subunit HslU (Unfoldase HslU)	hslU		0	52.2503	0	29	29	115	2200.95	968	2	1	2	0	0	278.977	61.1664	1.76273	847
NITMOv2_2063	A0A0K2GC07	Uncharacterized protein			0	13.2889	0	13	12	73	5493.31	384	1	2	0	0	3	277.404	152.066	1.75457	848
NITMOv2_0861	A0A0K2G8J4	Uncharacterized protein			0	42.3783	0	9	9	40	943.879	1608	0	0	0	0	0	277.402	71.3811	1.75456	849
NITMOv2_1837	A0A0K2GCC8	Nicotinate-nucleotide--dimethylbenzimidazole phosphoribosyltransferase (NN:DBI PRT) (N(1)-alpha-phosphoribosyltransferase)	cobT	2.4.2.21	2	36.797	2	16	16	84	2282.79	945	0	0	0	0	0	276.284	93.6342	1.74873	850
NITMOv2_3328	A0A0K2GFJ4	Bifunctional protein PyrR [Includes: Uracil phosphoribosyltransferase (UPRTase) ; Pyrimidine operon regulatory protein]	pyrR	2.4.2.9	0	20.9055	0	17	17	68	3252.74	689	0	0	0	0	0	275.656	141.37	1.74545	851
NITMOv2_4442	A0A0K2GIQ0	Endoribonuclease YbeY			0	17.7029	0	2	2	2	112.976	2520	0	0	0	0	0	275.648	130.583	1.74541	852
NITMOv2_0405	A0A0K2G781	Diaminopimelate decarboxylase (DAP decarboxylase) (DAPDC)	lysA		0	46.0545	0	37	37	227	4928.94	447	2	0	0	0	0	275.306	68.0504	1.74361	853
NITMOv2_3967	A0A0K2GHD9	Uncharacterized protein			0	17.8117	0	0	0	0	0	2885	0	0	0	0	0	275.227	96.965	1.7432	854
NITMOv2_1369	A0A0K2G9Z5	Uncharacterized protein			0	5.4831	0	0	0	0	0	2886	0	0	0	0	0	274.566	301.687	1.73973	855
NITMOv2_2079	A0A0K2GC13	Guanylate kinase (GMP kinase)	gmk	2.7.4.8	0	27.5754	0	17	17	112	4061.59	565	0	0	0	0	0	274.421	72.7714	1.73897	856
NITMOv2_2068	A0A0K2GC11	Uncharacterized protein			0	33.1373	0	16	16	50	1508.88	1261	0	0	0	0	0	274.382	59.7416	1.73876	857
NITMOv2_0871	A0A0K2G8K4	Penicillin-binding protein 2	mrdA		1	67.4356	1	14	14	39	578.329	1893	0	0	0	0	0	273.753	62.8733	1.73545	858
NITMOv2_0547	A0A0K2G7Q5	Protein translocase subunit SecA	secA		0	102.503	0	77	74	478	4663.28	479	25	15	11	28	27	273.486	69.3622	1.73404	859
NITMOv2_3532	A0A0K2GGG4	Lipid A export ATP-binding/permease protein MsbA	msbA	3.6.3.-	6	63.8475	6	18	18	72	1127.69	1488	1	0	0	3	0	273.407	58.6742	1.73363	860
NITMOv2_1440	A0A0K2GBA4	Putative Nickel/cobalt efflux system RcnA			6	27.0567	6	0	0	0	0	2887	0	0	0	0	0	272.857	76.0877	1.73072	861
NITMOv2_0128	A0A0K2G6J9	Uncharacterized protein			0	53.896	0	21	20	63	1168.92	1452	0	0	0	0	0	272.759	61.4184	1.7302	862
NITMOv2_2291	A0A0K2GDL4	Tryptophan synthase beta chain	trpB	4.2.1.20	0	41.2248	0	14	14	55	1334.15	1342	1	1	0	1	1	272.575	85.1184	1.72923	863
NITMOv2_3435	A0A0K2GGT3	Glutamine--fructose-6-phosphate aminotransferase [isomerizing] (D-fructose-6-phosphate amidotransferase) (GFAT) (Glucosamine-6-phosphate synthase) (Hexosephosphate aminotransferase) (L-glutamine--D-fructose-6-phosphate amidotransferase)	glmS	2.6.1.16	0	66.8564	0	36	34	192	2871.83	768	4	0	0	0	0	271.69	43.7477	1.72454	864
NITMOv2_2297	A0A0K2GCN8	Anthranilate synthase component 1	trpE	4.1.3.27	0	55.7631	0	14	14	42	753.187	1743	6	5	8	11	7	271.085	67.6772	1.72132	865
NITMOv2_3200	A0A0K2GFH4	Putative Copper-containing nitrite reductase (NO-forming)		1.7.2.1	0	34.0836	0	8	8	21	616.132	1847	0	0	0	0	0	270.671	117.378	1.71912	866
NITMOv2_0400	A0A0K2G776	Ornithine carbamoyltransferase (OTCase)	argF		0	35.4744	0	4	4	6	169.136	2406	3	8	6	8	6	270.631	112.346	1.71891	867
NITMOv2_2042	A0A0K2GC83	DNA-directed DNA polymerase	dnaE	2.7.7.7	1	127.166	1	67	66	235	1847.98	1104	2	0	0	1	0	270.363	51.5516	1.71748	868
NITMOv2_4061	A0A0K2GHM0	6-pyruvoyl tetrahydrobiopterin synthase	PTS	4.2.3.12	0	15.4828	0	4	4	10	645.877	1822	0	0	0	0	0	270.074	124.507	1.71593	869
NITMOv2_3692	A0A0K2GGW3	DNA mismatch repair protein MutL	mutL		0	64.2294	0	26	26	108	1681.47	1165	0	0	0	1	0	269.941	70.5889	1.71522	870
NITMOv2_2682	A0A0K2GE13	Putative Histidine kinase		2.7.13.3	0	74.1098	0	3	1	14	188.909	2372	0	0	0	0	0	269.673	58.8435	1.71379	871
NITMOv2_0003	A0A0K2G792	DNA gyrase subunit B	gyrB		0	91.1876	0	61	61	426	4671.69	478	6	3	1	7	5	269.417	43.6523	1.71242	872
NITMOv2_3054	A0A0K2GES8	Uncharacterized protein			0	11.1815	0	7	7	18	1609.8	1195	0	0	0	0	0	268.696	132.913	1.70856	873
NITMOv2_0540	A0A0K2G7N5	NADH-quinone oxidoreductase, subunit E	nuoE		0	19.6972	0	5	5	24	1218.45	1421	0	0	0	1	0	268.553	113.649	1.70779	874
NITMOv2_4324	A0A0K2GIC7	Iron-sulfur cluster assembly protein IscX	iscX		0	8.26598	0	7	7	126	15243.2	74	0	0	0	0	0	268.501	103.618	1.7075	875
NITMOv2_1608	A0A0K2GBR3	Nicotinate-nucleotide--dimethylbenzimidazole phosphoribosyltransferase (NN:DBI PRT) (N(1)-alpha-phosphoribosyltransferase)	cobT	2.4.2.21	0	36.4134	0	26	25	304	8348.57	230	0	2	2	2	3	268.12	42.3057	1.70546	876
NITMOv2_0467	A0A0K2G7I3	Daunorubicin/doxorubicin resistance ATP-binding protein DrrA	drrA		0	35.2502	0	20	20	141	3999.97	571	1	4	2	3	3	267.397	82.9945	1.70156	877
NITMOv2_1594	A0A0K2GAP4	Cobalt-precorrin-5B C(1)-methyltransferase (Cobalt-precorrin-6A synthase)		2.1.1.-	0	37.3506	0	6	6	17	455.147	2026	0	0	0	0	0	265.945	73.4518	1.69371	878
NITMOv2_0492	A0A0K2G7K3	Putative 2-oxoglutarate-Fe(II) oxygenase superfamily			0	28.9071	0	23	23	148	5119.85	423	0	0	0	1	0	265.898	77.2539	1.69345	879
NITMOv2_1730	A0A0K2GB27	Uncharacterized protein			0	9.65865	0	4	4	11	1138.88	1476	0	0	0	0	0	265.757	177.188	1.69269	880
NITMOv2_1264	A0A0K2GAR3	Uncharacterized protein			1	29.2053	1	15	15	66	2259.87	950	0	1	0	3	0	265.755	115.221	1.69268	881
NITMOv2_4737	A0A0K2GJI9	Uncharacterized protein			0	6.41588	0	0	0	0	0	2888	0	0	0	0	0	265.554	205.936	1.69158	882
NITMOv2_0950	A0A0K2G935	Quinolinate synthase A	nadA	2.5.1.72	0	41.0426	0	9	9	31	755.312	1741	0	0	0	0	0	265.143	55.7755	1.68935	883
NITMOv2_0240	A0A0K2G737	Uncharacterized protein			0	8.8578	0	4	4	19	2145	989	0	1	0	0	0	265.072	199.739	1.68896	884
NITMOv2_4326	A0A0K2GJ89	GTP-binding protein	bipA		0	68.4105	0	26	26	104	1520.23	1253	0	0	0	0	0	264.793	73.5973	1.68744	885
NITMOv2_2292	A0A0K2GCN3	N-(5'-phosphoribosyl)anthranilate isomerase (PRAI)	trpF	5.3.1.24	0	21.9583	0	10	10	60	2732.45	808	0	1	0	0	0	264.587	90.2719	1.68632	886
NITMOv2_3597	A0A0K2GGM9	Sulfurtransferase		2.8.1.2	0	33.0805	0	30	30	282	8524.66	218	0	0	0	0	0	263.826	53.5169	1.68217	887
NITMOv2_0603	A0A0K2G858	2-aminoethylphosphonate aminotransferase	phnW		0	39.6322	0	25	25	211	5323.96	406	0	0	0	0	0	263.207	44.9141	1.67877	888
NITMOv2_3693	A0A0K2GGJ8	Putative Tol-Pal system protein YbgF			0	28.3742	0	24	24	170	5991.35	346	9	10	11	9	10	262.594	92.0942	1.67541	889
NITMOv2_3649	A0A0K2GGH3	Uncharacterized protein			0	23.9561	0	12	12	67	2796.78	791	0	0	0	0	0	261.528	90.7033	1.66954	890
NITMOv2_2232	A0A0K2GCH3	Putative Sensor histidine kinase		2.7.13.3	2	56.347	2	12	12	17	301.702	2193	1	0	1	0	0	261.525	61.1172	1.66953	891
NITMOv2_4831	A0A0K2GK14	Uncharacterized protein			0	53.5701	0	23	23	98	1829.38	1110	0	0	0	0	0	261.48	103.07	1.66928	892
NITMOv2_0841	A0A0K2G8H7	Uncharacterized protein			0	25.9676	0	15	14	111	4274.56	534	3	8	4	4	6	261.454	70.1655	1.66913	893
NITMOv2_0868	A0A0K2G8L5	Cell wall structural complex MreBCD, actin-like component MreB	mreB		0	37.6391	0	38	38	325	8634.63	212	11	18	4	17	24	261.198	83.4602	1.66772	894
NITMOv2_0180	A0A0K2G6R4	Beta-N-acetylglucosaminidase	nagZ		0	40.0486	0	24	24	189	4719.27	467	0	0	0	0	0	260.711	44.3417	1.66503	895
NITMOv2_0474	A0A0K2G7L2	Uncharacterized protein			0	24.3035	0	0	0	0	0	2889	0	0	0	0	0	260.668	65.6315	1.66479	896
NITMOv2_0556	A0A0K2G8S3	Putative Outer membrane lipoprotein Slp			0	19.6741	0	5	5	31	1575.68	1222	1	7	4	6	6	260.402	134.299	1.66332	897
NITMOv2_0955	A0A0K2G941	Putative Efflux transporter, RND family, MFP subunit, Macrolide-specific efflux protein	macA		0	44.0131	0	17	17	55	1249.63	1398	1	0	0	0	0	259.736	77.7699	1.65962	898
NITMOv2_1630	A0A0K2GB11	Uncharacterized protein			0	12.8215	0	0	0	0	0	2890	0	0	0	0	0	259.084	145.67	1.656	899
NITMOv2_4487	A0A0K2GIU6	Uncharacterized protein			0	12.7939	0	9	9	62	4846.08	454	0	0	0	0	0	258.494	113.494	1.65271	900
NITMOv2_4664	A0A0K2G6J0	Putative Tn7-like transposition protein C			2	59.5718	2	50	48	422	7083.89	285	3	15	7	13	13	258.344	60.3464	1.65187	901
NITMOv2_0626	A0A0K2G8X4	Cell division protein FtsQ			0	31.8373	0	1	1	1	31.4097	2741	0	0	0	0	0	258.336	58.2956	1.65183	902
NITMOv2_1144	A0A0K2G9F9	7-cyano-7-deazaguanine synthase (7-cyano-7-carbaguanine synthase) (PreQ(0) synthase) (Queuosine biosynthesis protein QueC)	queC	6.3.4.20	0	24.4462	0	12	12	25	1022.65	1548	0	0	0	0	0	258.058	99.7933	1.65027	903
NITMOv2_2050	A0A0K2GD03	Uncharacterized protein			0	12.4813	0	9	9	88	7050.53	288	0	0	0	0	0	256.699	101.149	1.64266	904
NITMOv2_0351	A0A0K2G7E4	Holliday junction ATP-dependent DNA helicase RuvB	ruvB		0	36.9801	0	14	14	42	1135.75	1483	1	1	0	0	0	256.082	93.1828	1.63919	905
NITMOv2_3301	A0A0K2GFR2	Uncharacterized protein			0	39.5292	0	21	21	142	3592.28	635	0	2	0	0	2	255.927	69.5842	1.63831	906
NITMOv2_4339	A0A0K2GIE2	Uncharacterized protein			0	22.2785	0	14	12	66	2962.5	744	0	0	0	0	0	255.824	85.657	1.63773	907
NITMOv2_2371	A0A0K2GCU6	Uncharacterized protein			0	10.4845	0	3	3	22	2098.34	1004	0	0	0	0	0	255.768	168.017	1.63741	908
NITMOv2_3829	A0A0K2GGX5	Putative Blue copper protein (Modular protein)			1	18.4006	1	2	2	4	217.384	2323	0	0	0	0	0	255.597	65.738	1.63645	909
NITMOv2_2046	A0A0K2GBZ2	Bifunctional purine biosynthesis protein PurH [Includes: Phosphoribosylaminoimidazolecarboxamide formyltransferase (AICAR transformylase); IMP cyclohydrolase (ATIC) (IMP synthase) (Inosinicase)]	purH	3.5.4.10, 2.1.2.3	0	55.6587	0	43	42	442	7941.25	248	0	0	0	0	0	255.212	65.0165	1.63428	910
NITMOv2_0946	A0A0K2G8W4	Uncharacterized protein			0	19.9347	0	12	12	43	2157.04	985	3	2	0	1	2	255.201	97.7127	1.63421	911
NITMOv2_0670	A0A0K2G807	3-methyl-2-oxobutanoate hydroxymethyltransferase (Ketopantoate hydroxymethyltransferase) (KPHMT)	panB		0	27.8901	0	11	11	52	1864.46	1097	0	0	0	0	0	255.064	71.0573	1.63344	912
NITMOv2_4494	A0A0K2GIT0	UDP-glucose 6-dehydrogenase	udg	1.1.1.22	0	47.517	0	27	27	188	3956.48	581	1	0	0	0	0	254.525	27.8226	1.63039	913
NITMOv2_0866	A0A0K2G8J9	Putative Peptidyl-prolyl cis-trans isomerase D			1	26.2673	1	17	17	137	5215.6	415	5	5	1	6	9	254.504	77.0818	1.63026	914
NITMOv2_0040	A0A0K2G6L0	Uncharacterized protein			0	10.2802	0	7	7	78	7587.42	259	0	0	1	0	0	254.277	140.003	1.62898	915
NITMOv2_3510	A0A0K2GH23	Putative Transcription termination/antitermination factor NusG			0	19.2036	0	1	1	1	52.0737	2680	0	0	0	0	0	254.141	135.119	1.62821	916
NITMOv2_1766	A0A0K2GB40	Uncharacterized protein			0	8.24618	0	0	0	0	0	2891	0	0	0	0	0	254.021	182.126	1.62753	917
NITMOv2_4496	A0A0K2GIV2	Uncharacterized protein			0	27.3001	0	19	19	117	4285.7	532	0	6	0	4	2	253.976	74.6741	1.62727	918
NITMOv2_0623	A0A0K2G878	UDP-N-acetylmuramate--L-alanine ligase (UDP-N-acetylmuramoyl-L-alanine synthetase)	murC		0	53.571	0	31	31	135	2520.02	870	0	0	0	1	1	253.971	93.6346	1.62724	919
NITMOv2_4290	A0A0K2GJ53	N5-carboxyaminoimidazole ribonucleotide synthase (N5-CAIR synthase) (5-(carboxyamino)imidazole ribonucleotide synthetase)	purK	6.3.4.18	0	40.5057	0	20	19	64	1580.02	1217	0	0	0	0	0	253.926	68.933	1.62699	920
NITMOv2_3473	A0A0K2GFX6	Fructose-bisphosphate aldolase class I	fbaB	4.1.2.13	0	32.8631	0	26	26	369	11228.4	133	5	12	9	8	13	253.15	74.1717	1.62257	921
NITMOv2_1728	A0A0K2GB23	Uncharacterized protein			0	73.2434	0	16	12	35	477.859	1999	0	0	0	0	0	253.11	50.2266	1.62234	922
NITMOv2_0640	A0A0K2G7X7	4-diphosphocytidyl-2-C-methyl-D-erythritol kinase (CMK) (4-(cytidine-5'-diphospho)-2-C-methyl-D-erythritol kinase)	ispE		0	32.0406	0	12	10	50	1560.52	1228	0	0	0	0	0	252.838	119.241	1.62079	923
NITMOv2_2454	A0A0K2GE38	Uncharacterized protein			0	6.2038	0	3	3	10	1611.92	1193	0	0	0	0	0	252.413	131.751	1.61836	924
NITMOv2_1638	A0A088NNQ9	Uncharacterized protein			0	9.79734	0	0	0	0	0	2892	0	0	0	0	0	252.379	148.583	1.61817	925
NITMOv2_0338	A0A0K2G723	Sulfate adenylyltransferase subunit 1	cysNC		0	68.5006	0	51	50	250	3649.6	622	1	1	3	5	4	252.349	53.5843	1.618	926
NITMOv2_0578	A0A0K2G834	Uncharacterized protein			0	12.3555	0	5	5	18	1456.84	1293	0	0	0	0	0	252.346	114.562	1.61798	927
NITMOv2_2556	A0A0K2GDP5	Uncharacterized protein			0	89.8814	0	4	2	14	155.761	2431	0	0	0	0	0	252.33	78.6353	1.61789	928
NITMOv2_1924	A0A0K2GBL6	Uncharacterized protein			0	7.35977	0	2	2	12	1630.49	1187	0	0	0	0	0	251.266	171.234	1.61179	929
NITMOv2_0536	A0A0K2G8Q5	NADH-quinone oxidoreductase subunit I (NADH dehydrogenase I subunit I) (NDH-1 subunit I)	nuoI		0	21.2691	0	10	9	28	1316.47	1356	1	0	0	0	0	250.989	116.465	1.6102	930
NITMOv2_4054	A0A0K2GHK8	Adenylosuccinate synthetase (AMPSase) (AdSS) (IMP--aspartate ligase)	purA	6.3.4.4	0	47.7949	0	19	19	56	1171.67	1451	8	2	0	7	2	250.75	84.4423	1.60883	931
NITMOv2_1449	A0A0K2GA80	Uncharacterized protein			0	36.6768	0	9	9	30	817.956	1698	0	0	0	0	0	250.689	47.8277	1.60848	932
NITMOv2_3327	A0A0K2GFI1	Aspartate carbamoyltransferase (Aspartate transcarbamylase) (ATCase)	pyrB	2.1.3.2	0	33.096	0	16	15	60	1812.91	1115	0	0	0	0	0	249.546	100.475	1.60188	933
NITMOv2_0917	A0A0K2G8Q2	Uncharacterized protein			0	22.1997	0	14	14	70	3153.2	709	0	0	0	0	0	249.046	85.9573	1.59899	934
NITMOv2_1421	A0A0K2GA71	Uncharacterized protein			0	6.98062	0	3	3	10	1432.54	1302	0	0	0	0	0	248.838	158.565	1.59779	935
NITMOv2_1611	A0A0K2GAR5	Cobyric acid synthase	cobQ		0	55.7029	0	12	12	19	341.095	2144	0	0	0	0	0	248.604	41.87	1.59643	936
NITMOv2_3467	A0A0K2GG70	Serine acetyltransferase	cysE	2.3.1.30	0	23.5223	0	10	10	31	1317.9	1354	3	2	2	2	4	248.432	61.4427	1.59543	937
NITMOv2_0822	A0A0K2G9H8	Release factor glutamine methyltransferase (RF MTase) (N5-glutamine methyltransferase PrmC) (Protein-(glutamine-N5) MTase PrmC) (Protein-glutamine N-methyltransferase PrmC)	prmC		0	31.4711	0	2	2	3	95.3255	2567	1	0	0	0	0	248.421	105.96	1.59536	938
NITMOv2_1317	A0A0K2G9X7	Putative Thiol:disulfide interchange protein DsbE			0	18.9694	0	4	4	17	896.18	1644	1	1	0	0	3	248.237	114.696	1.5943	939
NITMOv2_2047	A0A0K2GC88	Phosphoribosylamine--glycine ligase (GARS) (Glycinamide ribonucleotide synthetase) (Phosphoribosylglycinamide synthetase)	purD	6.3.4.13	0	44.5858	0	21	21	94	2108.3	1001	0	0	0	0	0	248.144	65.4187	1.59376	940
NITMOv2_0860	A0A0K2G8M7	3-isopropylmalate dehydrogenase (3-IPM-DH) (Beta-IPM dehydrogenase) (IMDH)	leuB		0	38.5198	0	30	30	235	6100.76	341	0	0	0	0	0	247.783	65.5031	1.59166	941
NITMOv2_1113	A0A0K2G9K9	Nitrogen assimilation regulatory protein NtrX	ntrX		0	52.3521	0	40	37	282	5386.61	397	1	1	0	5	1	247.668	74.6217	1.59099	942
NITMOv2_4091	A0A0K2GHP0	Putative Response regulator, CheY-like			0	16.041	0	12	12	122	7605.51	258	0	0	0	0	0	247.469	113.307	1.58983	943
NITMOv2_4497	A0A0K2GIV6	Uncharacterized protein			0	39.5623	0	22	21	75	1895.74	1083	0	0	0	1	1	247.322	89.379	1.58897	944
NITMOv2_0721	A0A0K2G968	Toluene transporter subunit: membrane component of ABC superfamily	yrbE		7	27.6538	7	6	6	33	1193.32	1430	0	0	0	0	0	247.07	105.574	1.5875	945
NITMOv2_0087	A0A0K2G6G2	Uncharacterized protein			0	14.6457	0	0	0	0	0	2893	0	0	0	0	0	246.292	136.848	1.58295	946
NITMOv2_1142	A0A0K2G9E4	Adenine phosphoribosyltransferase (APRT)	apt	2.4.2.7	0	19.1184	0	13	13	80	4184.45	548	0	0	0	2	1	246.055	87.6247	1.58156	947
NITMOv2_2114	A0A0K2GC43	Uncharacterized protein			0	20.5811	0	3	3	6	291.529	2208	0	0	0	0	0	245.883	78.5131	1.58055	948
NITMOv2_0584	A0A0K2G7W4	Uncharacterized protein			0	23.3306	0	18	18	217	9301.1	184	8	15	23	17	17	245.749	80.8614	1.57977	949
NITMOv2_1438	A0A0K2GA93	Molybdopterin synthase catalytic subunit (Modular protein)		2.8.1.12	0	29.2313	0	20	19	106	3626.25	625	0	0	0	0	0	245.595	64.1695	1.57886	950
NITMOv2_1237	A0A0K2G9P8	Putative lipopolysaccharide transport protein B: ATP-binding component of ABC superfamily	lptB		0	28.4639	0	13	13	49	1721.48	1149	0	0	0	0	0	245.187	51.4502	1.57646	951
NITMOv2_1474	A0A0K2GAC5	Uncharacterized protein			0	25.9588	0	9	9	31	1194.2	1429	8	10	3	7	10	245.162	88.8602	1.57631	952
NITMOv2_0800	A0A0K2G8G9	Putative ATPase, AAA family			0	63.8816	0	31	31	101	1581.05	1216	3	3	0	5	3	245.136	48.5795	1.57616	953
NITMOv2_1825	A0A0K2GBB7	Uncharacterized protein			3	9.60607	3	1	1	5	520.504	1945	0	0	0	0	0	244.791	123.908	1.57413	954
NITMOv2_1745	A0A0K2GB39	Putative Precorrin-2 dehydrogenase		1.3.1.76	0	23.9607	0	21	21	195	8138.32	238	2	9	5	4	7	244.6	62.1497	1.573	955
NITMOv2_0080	A0A0K2G7F2	PqiB family protein			1	60.2752	1	6	6	13	215.677	2326	0	0	0	0	0	244.166	64.4829	1.57044	956
NITMOv2_0387	A0A0K2G787	Peptide methionine sulfoxide reductase MsrA (Protein-methionine-S-oxide reductase) (Peptide-methionine (S)-S-oxide reductase) (Peptide Met(O) reductase)	msrA		0	19.8647	0	1	1	2	100.681	2552	0	0	0	0	0	244.102	113.502	1.57006	957
NITMOv2_0975	A0A0K2GA07	GTPase Obg (GTP-binding protein Obg)	obg		0	37.0797	0	16	16	61	1645.11	1182	0	0	0	1	0	243.73	56.6468	1.56786	958
NITMOv2_3001	A0A0K2GEN3	Sigma-54 dependent transcriptional regulator	atoC		0	52.1704	0	26	18	111	2127.64	995	0	0	0	1	1	243.583	76.2562	1.56699	959
NITMOv2_3650	A0A0K2GHF2	Uncharacterized protein			13	67.4297	13	2	2	7	103.812	2542	0	0	0	0	0	243.393	52.7548	1.56587	960
NITMOv2_2432	A0A0K2GD11	Uncharacterized protein			0	8.68956	0	1	1	6	690.484	1795	0	0	0	0	0	243.343	157.875	1.56557	961
NITMOv2_4172	A0A0K2GIV8	Cell division protein ZapA			0	11.2354	0	13	13	135	12015.5	121	1	3	1	1	2	243.307	123.636	1.56536	962
NITMOv2_0847	A0A0K2G9K6	RNA polymerase sigma factor SigA	rpoD		0	68.8665	0	53	52	324	4704.75	470	16	17	7	21	17	242.892	53.3524	1.56289	963
NITMOv2_1591	A0A0K2GAP3	Uncharacterized protein			0	13.7643	0	20	20	443	32184.8	30	0	2	2	2	4	242.123	118.202	1.55832	964
NITMOv2_0335	A0A0K2G739	Phosphoadenosine phosphosulfate reductase (3'-phosphoadenylylsulfate reductase) (PAPS reductase, thioredoxin dependent) (PAPS sulfotransferase) (PAdoPS reductase)	cysH		0	27.0309	0	10	10	37	1368.81	1328	0	0	0	0	0	241.976	115.351	1.55744	965
NITMOv2_1688	A0A0K2GAY3	Rhodanese-like protein			0	13.7952	0	11	11	75	5436.65	390	0	0	0	0	0	241.871	116.76	1.55682	966
NITMOv2_1432	A0A0K2GAE9	Uncharacterized protein			0	37.6383	0	15	15	77	2045.79	1029	0	0	0	0	0	241.756	76.1729	1.55613	967
NITMOv2_4765	A0A0K2GJV5	Uncharacterized protein			0	88.0803	0	12	12	20	227.066	2305	0	0	0	0	0	241.621	55.9096	1.55532	968
NITMOv2_0028	A0A0K2G7B4	DNA-3-methyladenine glycosylase 1	mag		0	24.641	0	5	5	13	527.576	1938	0	0	0	0	0	241.49	82.426	1.55454	969
NITMOv2_3595	A0A0K2GHA1	Putative N-carbamoyl-D-amino acid hydrolase		3.5.1.77	0	29.3625	0	17	17	124	4223.08	539	0	0	0	0	0	241.135	86.5307	1.55242	970
NITMOv2_1414	A0A0K2GA41	Dienelactone hydrolase-like enzyme		3.1.1.45	0	25.7846	0	22	22	365	14155.7	86	0	0	0	0	0	240.907	57.6497	1.55105	971
NITMOv2_2110	A0A0K2GD53	Putative general secretion pathway protein I			1	16.021	1	2	2	3	187.255	2374	0	0	0	0	0	240.614	119.736	1.5493	972
NITMOv2_1092	A0A0K2G993	Putative soluble pyridine nucleotide transhydrogenase	sthA	1.6.1.1	0	50.6581	0	16	16	41	809.347	1702	0	0	0	0	0	240.539	52.5657	1.54885	973
NITMOv2_2506	A0A0K2GDK2	Uncharacterized protein			0	25.5743	0	7	7	20	782.036	1720	0	3	0	11	12	240.426	119.574	1.54817	974
NITMOv2_0656	A0A0K2G901	Phosphate acyltransferase (Acyl-ACP phosphotransacylase) (Acyl-[acyl-carrier-protein]--phosphate acyltransferase) (Phosphate-acyl-ACP acyltransferase)	plsX		0	36.053	0	13	13	51	1414.58	1309	0	0	0	0	2	240.331	75.0803	1.5476	975
NITMOv2_0962	A0A0K2G947	Uncharacterized protein			0	8.06907	0	1	1	2	247.86	2277	0	0	0	0	0	240.24	156.865	1.54706	976
NITMOv2_0685	A0A0K2G822	Uncharacterized protein			0	6.4238	0	4	4	12	1868.05	1096	0	0	0	0	0	240.201	149.006	1.54682	977
NITMOv2_2690	A0A0K2GDS2	Uncharacterized protein			0	6.5001	0	0	0	0	0	2894	0	0	0	0	0	240.091	159.502	1.54616	978
NITMOv2_3639	A0A0K2GGG3	Probable molybdenum cofactor guanylyltransferase (MoCo guanylyltransferase) (GTP:molybdopterin guanylyltransferase) (Mo-MPT guanylyltransferase) (Molybdopterin guanylyltransferase) (Molybdopterin-guanine dinucleotide synthase) (MGD synthase)	mobA	2.7.7.77	0	23.3863	0	8	8	24	1026.24	1545	0	0	0	0	0	239.876	93.9376	1.54487	979
NITMOv2_0273	A0A0K2G7X1	Glucokinase (Glucose kinase)	glk		0	38.3965	0	18	18	102	2656.49	825	0	0	0	0	0	239.147	68.0585	1.54048	980
NITMOv2_3526	A0A0K2GG45	Putative Lipopolysaccharide heptosyltransferase II		2.4.-.-	0	38.239	0	4	4	8	209.211	2337	0	0	0	0	0	239.002	83.2312	1.5396	981
NITMOv2_3944	A0A0K2GHI6	Uncharacterized protein			0	19.0948	0	7	7	30	1571.11	1223	0	0	0	0	0	238.645	87.9503	1.53744	982
NITMOv2_3533	A0A0K2GG48	Lipid-A-disaccharide synthase	lpxB	2.4.1.182	3	41.1175	3	22	22	118	2869.82	770	0	0	0	2	2	238.531	54.6524	1.53675	983
NITMOv2_3044	A0A0K2GF29	Putative transcriptional regulator, XRE family			0	13.6028	0	3	3	9	661.629	1813	0	0	0	0	0	238.492	133.971	1.53652	984
NITMOv2_2471	A0A0K2GDE5	Valine--tRNA ligase (Valyl-tRNA synthetase) (ValRS)	valS	6.1.1.9	1	104.033	1	60	60	318	3056.71	727	3	2	0	3	1	237.987	47.4722	1.53346	985
NITMOv2_1481	A0A0K2GAE2	Uncharacterized protein			0	16.8649	0	7	7	24	1423.08	1304	0	0	0	0	0	237.909	130.867	1.53299	986
NITMOv2_3609	A0A0K2GGD3	Single-stranded-DNA-specific exonuclease RecJ	recJ	3.1.-.-	0	61.6912	0	4	3	5	81.0488	2606	0	0	0	0	0	237.635	54.0035	1.53133	987
NITMOv2_1838	A0A0K2GBD5	Adenosylcobinamide-GDP ribazoletransferase (Cobalamin synthase) (Cobalamin-5'-phosphate synthase)	cobS	2.-.-.-	8	29.8539	8	1	1	2	66.9929	2647	0	0	0	0	0	237.221	66.5783	1.52881	988
NITMOv2_0663	A0A0K2G8B9	Peptidyl-prolyl cis-trans isomerase (PPIase)	ppiA		0	22.9084	0	11	10	61	2662.78	821	1	1	0	0	2	236.929	65.4348	1.52703	989
NITMOv2_3616	A0A0K2GGC6	Uncharacterized protein			0	13.8732	0	2	2	3	216.244	2325	0	0	0	0	0	236.715	104.92	1.52573	990
NITMOv2_4567	A0A0K2GJ30	Putative RNA polymerase sigma-E factor			0	23.1566	0	2	2	3	129.553	2489	0	0	0	0	0	236.694	61.509	1.5256	991
NITMOv2_3921	A0A0K2GH94	S-transferase	yqjG		0	35.9961	0	21	21	178	4944.98	443	0	0	0	0	0	236.661	87.2108	1.5254	992
NITMOv2_2749	A0A0K2GE70	Uncharacterized protein			0	6.45531	0	0	0	0	0	2895	0	0	0	0	0	236.426	144.842	1.52397	993
NITMOv2_4464	A0A0K2GIQ1	Putative AIPM/Hcit synthase family transferase		2.3.3.-	0	57.2462	0	28	28	123	2148.61	988	2	0	0	1	0	236.355	86.5292	1.52353	994
NITMOv2_4838	A0A0K2GJT9	Uncharacterized protein			0	8.30232	0	1	1	2	240.897	2288	0	0	0	0	1	235.936	231.562	1.52098	995
NITMOv2_3648	A0A0K2GGF6	Uncharacterized protein			4	12.2461	4	1	1	2	163.317	2419	1	0	0	0	0	235.935	102.678	1.52097	996
NITMOv2_0300	A0A0K2G708	ATP synthase epsilon chain (ATP synthase F1 sector epsilon subunit) (F-ATPase epsilon subunit)	atpC		0	15.5083	0	9	9	83	5351.98	400	5	8	12	7	13	235.9	113.691	1.52076	997
NITMOv2_0399	A0A0K2G7C3	Acetylornithine aminotransferase (ACOAT)	argD		0	44.1711	0	29	28	102	2309.2	939	0	1	0	0	0	235.835	54.6021	1.52036	998
NITMOv2_3429	A0A0K2GFU3	Aspartyl/glutamyl-tRNA(Asn/Gln) amidotransferase subunit B (Asp/Glu-ADT subunit B)	gatB	6.3.5.-	0	52.8065	0	38	38	202	3825.29	594	2	1	0	4	0	235.485	39.8291	1.51821	999
NITMOv2_0616	A0A0K2G8W9	Peptidoglycan glycosyltransferase	ftsI		0	61.826	0	0	0	0	0	2896	0	0	0	0	0	235.431	55.9746	1.51788	1000
NITMOv2_1756	A0A0K2GB29	Uridylate kinase (UK) (Uridine monophosphate kinase) (UMP kinase) (UMPK)	pyrH	2.7.4.-	0	25.9093	0	9	9	83	3203.49	696	0	0	0	0	0	235.429	109.125	1.51787	1001
NITMOv2_1839	A0A0K2GBL2	Cobalamin biosynthesis protein CobD	cobD		3	33.8686	3	10	10	27	797.199	1713	0	0	0	0	0	235.224	100.659	1.51661	1002
NITMOv2_3165	A0A0K2GFD9	Putative 23S rRNA methyltransferase RlmB		2.1.1.-	0	28.8611	0	9	8	42	1455.24	1295	0	0	0	0	0	234.708	62.1934	1.51344	1003
NITMOv2_0398	A0A0K2G7I2	Uncharacterized protein			3	23.9068	3	5	5	16	669.266	1809	0	0	0	1	1	234.704	95.166	1.51342	1004
NITMOv2_0006	A0A0K2G6A1	Uncharacterized protein			0	17.4144	0	0	0	0	0	2897	0	0	0	0	0	234.598	89.3673	1.51277	1005
NITMOv2_3488	A0A0K2GFZ4	Uncharacterized protein			0	41.5928	0	15	15	56	1346.39	1333	0	0	0	0	0	234.594	55.4182	1.51275	1006
NITMOv2_2071	A0A0K2GC15	Thiamine-phosphate synthase (TP synthase) (TPS) (Thiamine-phosphate pyrophosphorylase) (TMP pyrophosphorylase) (TMP-PPase)	thiE	2.5.1.3	0	22.7923	0	8	8	28	1228.49	1415	0	0	0	0	0	234.535	109.941	1.51238	1007
NITMOv2_0032	A0A0K2G688	Uncharacterized protein			0	11.7117	0	1	1	1	85.3844	2591	0	0	0	0	0	234.218	157.21	1.51043	1008
NITMOv2_0323	A0A0K2G709	Ribulose-phosphate 3-epimerase	cbbE		0	24.4582	0	8	8	53	2166.96	981	0	0	0	0	0	233.765	59.3465	1.50764	1009
NITMOv2_1184	A0A0K2G9I3	Uncharacterized protein			0	30.3957	0	19	19	81	2664.85	819	4	1	1	0	1	233.696	74.1048	1.50721	1010
NITMOv2_1760	A0A0K2GB54	N-acetyl-gamma-glutamyl-phosphate reductase (AGPR) (N-acetyl-glutamate semialdehyde dehydrogenase) (NAGSA dehydrogenase)	argC	1.2.1.38	0	37.7249	0	19	19	204	5407.57	394	0	0	0	0	0	233.445	45.1774	1.50566	1011
NITMOv2_2240	A0A0K2GCG9	Putative Oxidoreductase, GFO/IDH/MOCA family		1.-.-.-	0	35.9849	0	14	14	35	972.63	1584	0	0	0	0	0	233.323	67.6454	1.50491	1012
NITMOv2_0928	A0A0K2G9U2	Uncharacterized protein			0	17.7937	0	22	22	288	16185.5	68	2	1	0	1	2	233.238	106.627	1.50438	1013
NITMOv2_2260	A0A0K2GCI8	Uncharacterized protein			1	9.39134	1	1	1	7	745.367	1753	1	2	0	1	1	233.194	112.016	1.50411	1014
NITMOv2_1386	A0A0K2GA34	Uncharacterized protein			0	27.1311	0	10	10	31	1142.6	1470	0	0	0	0	0	233.137	72.1272	1.50375	1015
NITMOv2_0483	A0A0K2G7U4	Putative nickel insertion protein			1	43.0262	1	6	6	14	325.383	2163	0	0	0	2	1	233.062	70.4648	1.50329	1016
NITMOv2_0370	A0A0K2G750	Uncharacterized protein			0	10.9139	0	4	3	9	824.638	1692	0	0	0	0	0	232.872	136.294	1.50212	1017
NITMOv2_1812	A0A0K2GCA0	Methylthioribose-1-phosphate isomerase (M1Pi) (MTR-1-P isomerase) (S-methyl-5-thioribose-1-phosphate isomerase)	mtnA	5.3.1.23	0	36.3706	0	25	25	170	4674.11	477	2	2	1	3	2	232.854	67.3236	1.502	1018
NITMOv2_1772	A0A0K2GC53	Glutamyl-tRNA reductase (GluTR)	hemA	1.2.1.70	0	50.9547	0	26	25	100	1962.53	1053	0	1	0	0	0	232.84	41.4238	1.50192	1019
NITMOv2_3313	A0A0K2GFH6	Signal peptidase I	lepB	3.4.21.89	1	28.4052	1	19	19	92	3238.84	692	3	4	3	5	3	232.683	75.0589	1.50095	1020
NITMOv2_3309	A0A0K2GGE4	2-dehydro-3-deoxyphosphooctonate aldolase (3-deoxy-D-manno-octulosonic acid 8-phosphate synthase) (KDO-8-phosphate synthase) (KDO 8-P synthase) (KDOPS) (Phospho-2-dehydro-3-deoxyoctonate aldolase)	kdsA	2.5.1.55	0	29.3356	0	17	16	81	2761.15	802	0	0	0	0	0	232.525	50.6626	1.49996	1021
NITMOv2_3477	A0A0K2GG84	Mannose-1-phosphate guanyltransferase	cpsB	2.7.7.22	0	58.2763	0	24	24	131	2247.91	953	0	1	2	1	2	232.205	53.1665	1.49797	1022
NITMOv2_2743	A0A0K2GDX8	AMP-dependent synthetase and ligase			0	98.6338	0	23	23	41	415.679	2054	0	1	1	0	0	231.885	58.8123	1.49599	1023
NITMOv2_3684	A0A0K2GGK9	Uncharacterized protein			0	67.7517	0	45	44	304	4486.97	504	14	14	9	13	14	231.875	45.3703	1.49593	1024
NITMOv2_2914	A0A0K2GED0	Uncharacterized protein			0	12.6882	0	0	0	0	0	2898	0	0	0	0	0	231.801	151.389	1.49547	1025
NITMOv2_0920	A0A0K2G908	Uncharacterized protein			0	14.1879	0	7	7	23	1621.1	1190	0	0	2	0	0	231.799	104.914	1.49545	1026
NITMOv2_3206	A0A0K2GF68	Uncharacterized protein			0	9.23142	0	3	3	6	649.954	1819	0	0	0	0	0	231.623	155.387	1.49436	1027
NITMOv2_0953	A0A0K2G9W9	Undecaprenyl-diphosphatase (Bacitracin resistance protein) (Undecaprenyl pyrophosphate phosphatase)	uppP		6	31.3396	6	4	3	7	223.359	2312	0	0	0	0	0	231.548	74.3826	1.49389	1028
NITMOv2_1044	A0A0K2G963	Uncharacterized protein			0	14.6721	0	0	0	0	0	2899	0	0	0	0	0	231.435	88.0988	1.49319	1029
NITMOv2_2434	A0A0K2GE16	Peptidyl-prolyl cis-trans isomerase		5.2.1.8	0	19.2744	0	4	4	6	311.294	2182	0	0	0	0	0	230.944	131.548	1.49012	1030
NITMOv2_0403	A0A0K2G7I6	Uncharacterized protein			0	9.1149	0	1	1	3	329.131	2155	1	1	2	1	1	230.937	170.229	1.49008	1031
NITMOv2_1619	A0A0K2GAS1	Uncharacterized protein			1	8.09117	1	0	0	0	0	2900	0	0	0	0	0	230.866	137.115	1.48963	1032
NITMOv2_3300	A0A0K2GFG0	Uncharacterized protein			2	44.3349	2	17	17	97	2187.89	972	2	4	6	6	4	230.749	71.0355	1.4889	1033
NITMOv2_4037	A0A0K2GHM4	Uncharacterized protein			3	55.6525	3	23	23	142	2551.55	860	0	0	0	8	2	230.653	48.8995	1.4883	1034
NITMOv2_1605	A0A0K2GAY9	Putative Xylose isomerase domain protein TIM barrel			0	29.8758	0	3	3	4	133.888	2476	0	0	0	0	0	230.459	58.4197	1.48709	1035
NITMOv2_3483	A0A0K2GFY8	Putative polysaccharide biosynthesis protein EpsC	epsC		4	69.3611	4	30	29	137	1975.17	1048	3	3	1	5	3	230.06	33.0269	1.48459	1036
NITMOv2_0541	A0A0K2G8R0	NADH-quinone oxidoreductase, subunits C and D	nuoCD		0	66.3107	0	33	32	169	2548.61	861	1	0	1	2	1	229.929	45.4148	1.48377	1037
NITMOv2_2130	A0A0K2GD68	Putative Response regulator, CheY-like			0	22.8444	0	12	12	53	2320.04	934	0	0	0	0	0	229.59	122.802	1.48164	1038
NITMOv2_2290	A0A0K2GCL9	Tryptophan synthase alpha chain	trpA	4.2.1.20	0	31.6931	0	9	9	30	946.579	1605	2	0	0	0	0	229.327	80.4217	1.47998	1039
NITMOv2_1098	A0A0K2G9J6	Putative Phosphate-binding protein PstS			0	29.0134	0	1	1	1	34.4669	2731	0	0	0	0	0	228.841	58.1822	1.47692	1040
NITMOv2_1064	A0A0K2G981	Uncharacterized protein			2	27.0897	2	7	7	19	701.372	1784	0	0	1	0	1	228.804	58.0259	1.47669	1041
NITMOv2_1105	A0A0K2G989	Uroporphyrinogen decarboxylase (UPD) (URO-D)	hemE	4.1.1.37	0	37.9704	0	16	16	98	2580.96	849	0	0	1	1	0	228.33	49.9342	1.4737	1042
NITMOv2_0943	A0A0K2G9V8	Putative nucleotidyltransferase			0	11.1695	0	0	0	0	0	2901	0	0	0	0	0	227.495	130.688	1.46841	1043
NITMOv2_3302	A0A0K2GFF6	Uncharacterized protein			0	66.0156	0	43	42	235	3559.77	638	0	0	0	2	1	227.408	54.2292	1.46786	1044
NITMOv2_3320	A0A0K2GFI0	Transcription elongation factor GreA (Transcript cleavage factor GreA)	greA		0	17.6033	0	17	17	73	4146.94	554	0	0	0	0	0	227.169	105.701	1.46634	1045
NITMOv2_4495	A0A0K2GJ17	Uncharacterized protein			0	25.7658	0	30	29	319	12380.7	113	14	16	11	14	15	227.061	75.0057	1.46566	1046
NITMOv2_3561	A0A0K2GG77	Transporter subunit: ATP-binding component of ABC superfamily	ftsE		0	24.7658	0	17	17	104	4199.33	544	1	0	0	0	0	226.669	58.8639	1.46317	1047
NITMOv2_0870	A0A0K2G8N8	Putative Cell shape-determining protein MreD			3	17.6234	3	0	0	0	0	2902	0	0	0	0	0	226.551	101.102	1.46241	1048
NITMOv2_4561	A0A0K2GJ25	Uncharacterized protein			0	24.293	0	20	20	159	6545.09	320	8	3	4	11	7	226.444	86.9582	1.46174	1049
NITMOv2_3761	A0A0K2GHP4	Chaperone protein DnaJ	dnaJ		0	37.5409	0	21	21	106	2823.58	782	2	8	5	3	6	226.121	70.5676	1.45967	1050
NITMOv2_1662	A0A0K2GB38	Uncharacterized protein			0	11.9123	0	6	5	23	1930.78	1069	0	0	0	0	0	226.092	153.331	1.45949	1051
NITMOv2_3269	A0A0K2GFC9	Uncharacterized protein			0	20.9722	0	14	14	91	4339.07	528	0	0	0	0	0	225.926	44.2212	1.45843	1052
NITMOv2_3822	A0A0K2GHV6	Formate dehydrogenase, alpha subunit	fdsA	1.2.1.2	0	99.8327	0	36	35	95	951.592	1599	0	0	0	0	0	225.899	37.6135	1.45825	1053
NITMOv2_1637	A0A088N9I8	Hydrogenase transcriptional regulatory protein HoxA	hoxA		0	55.3149	0	15	13	30	542.349	1922	0	0	0	0	0	225.865	55.5905	1.45804	1054
NITMOv2_1109	A0A0K2G9C6	Uncharacterized protein			1	21.9081	1	12	12	58	2647.42	829	0	0	0	0	0	225.806	108.794	1.45767	1055
NITMOv2_1773	A0A0K2GB73	Porphobilinogen deaminase (PBG) (Hydroxymethylbilane synthase) (HMBS) (Pre-uroporphyrinogen synthase)	hemC	2.5.1.61	0	33.8837	0	21	21	96	2833.22	780	0	0	0	0	0	225.379	74.5363	1.45493	1056
NITMOv2_4016	A0A0K2GHI1	Peptidoglycan-associated protein			0	24.4194	0	12	11	40	1638.04	1185	7	13	14	13	15	225.221	59.9841	1.45392	1057
NITMOv2_3786	A0A0K2GHR9	Putative dCTP deaminase		3.5.4.13	0	34.6451	0	36	35	506	14605.3	79	7	23	17	20	26	225.179	62.9594	1.45365	1058
NITMOv2_2683	A0A0K2GDR0	Histidine kinase		2.7.13.3	0	79.7936	0	16	15	40	501.293	1967	0	0	0	0	0	224.854	66.3397	1.45157	1059
NITMOv2_3424	A0A0K2GFT7	DNA repair protein RecO (Recombination protein O)	recO		0	27.4039	0	2	2	3	109.473	2529	0	0	0	0	0	224.612	114.004	1.45002	1060
NITMOv2_3669	A0A0K2GGJ4	Uncharacterized protein			0	25.8833	0	11	11	47	1815.85	1114	0	0	0	0	0	224.513	46.6184	1.44938	1061
NITMOv2_0801	A0A0K2G8D5	Pup deamidase/depupylase	dop		0	57.3915	0	22	21	61	1062.87	1525	0	0	0	0	0	224.202	42.5263	1.44738	1062
NITMOv2_4817	A0A0K2GJQ3	3-isopropylmalate dehydratase small subunit (Alpha-IPM isomerase) (IPMI) (Isopropylmalate isomerase)	leuD	4.2.1.33	0	23.2027	0	21	21	124	5344.21	402	0	0	0	1	0	224.101	77.5084	1.44673	1063
NITMOv2_3830	A0A0K2GH90	Putative Universal stress protein			0	18.3097	0	10	10	51	2785.41	794	0	0	0	0	0	223.335	51.638	1.44179	1064
NITMOv2_3688	A0A0K2GGJ3	Putative Type IV pilus biogenesis/stability protein PilW			0	25.5951	0	11	11	71	2773.97	798	5	3	0	1	1	223.332	93.0605	1.44177	1065
NITMOv2_1618	A0A0K2GBR9	Thiol-disulfide oxidoreductase ResA	resA		0	20.1224	0	0	0	0	0	2903	0	0	0	0	0	223.245	86.8641	1.44121	1066
NITMOv2_3175	A0A0K2GFE9	Uncharacterized protein			0	41.2673	0	27	27	159	3852.93	589	2	20	20	19	22	222.966	61.2805	1.4394	1067
NITMOv2_3562	A0A0K2GGJ5	UPF0102 protein NITMOv2_3562			0	14.74	0	5	5	17	1153.32	1461	0	1	0	1	0	222.922	80.3638	1.43912	1068
NITMOv2_2385	A0A0K2GCW6	ATP-dependent Clp protease adapter protein ClpS	clpS		0	10.5705	0	0	0	0	0	2904	0	0	0	0	0	222.833	60.3092	1.43854	1069
NITMOv2_4591	A0A0K2GJ39	Uncharacterized protein			0	62.1871	0	40	40	523	8410.1	226	1	2	2	3	1	222.583	46.9174	1.43692	1070
NITMOv2_4428	A0A0K2GIL4	Uncharacterized protein			0	54.6421	0	38	38	336	6149.11	339	0	0	0	0	0	222.28	73.7753	1.43496	1071
NITMOv2_4663	A0A0K2GJK8	Putative Transposon Tn7 transposition protein TnsB			0	83.9259	0	22	22	50	595.764	1873	2	2	3	3	4	222.241	36.5496	1.4347	1072
NITMOv2_2052	A0A0K2GC93	Phosphopantetheine adenylyltransferase (Dephospho-CoA pyrophosphorylase) (Pantetheine-phosphate adenylyltransferase) (PPAT)	coaD	2.7.7.3	0	18.1945	0	12	12	82	4506.85	501	2	3	4	6	3	222.208	90.9729	1.43449	1073
NITMOv2_1759	A0A0K2GBD1	Arginine biosynthesis bifunctional protein ArgJ [Cleaved into: Arginine biosynthesis bifunctional protein ArgJ beta chain; Arginine biosynthesis bifunctional protein ArgJ alpha chain] [Includes: Amino-acid acetyltransferase (N-acetylglutamate synthase) (AGSase); Glutamate N-acetyltransferase (Ornithine transacetylase) (Ornithine acetyltransferase) (OATase)]	argJ	2.3.1.1, 2.3.1.35	0	42.041	0	20	20	62	1474.75	1283	7	12	8	16	18	222.187	91.3962	1.43435	1074
NITMOv2_1650	A0A088NAA6	Hydrogenase expression/formation protein HypC	hypC		0	10.4595	0	1	1	1	95.6065	2566	0	0	0	0	0	221.723	124.835	1.43134	1075
NITMOv2_0720	A0A0K2G857	Putative Adenosylhomocysteine nucleosidase			1	29.796	1	8	8	27	906.163	1634	0	0	0	0	0	221.306	67.1351	1.42862	1076
NITMOv2_2440	A0A0K2GD29	Uncharacterized protein			0	15.5992	0	5	5	14	897.48	1642	0	5	4	6	6	221.302	140.814	1.42859	1077
NITMOv2_4299	A0A0K2GIB6	NAD-dependent aldehyde dehydrogenase		1.2.1.-	0	50.9966	0	28	28	241	4725.8	466	3	6	6	8	4	221.01	43.8482	1.42669	1078
NITMOv2_0848	A0A0K2G8J3	Uncharacterized protein			0	29.0732	0	31	31	236	8117.45	240	0	0	0	0	0	221.003	99.5842	1.42665	1079
NITMOv2_4088	A0A0K2GHQ0	Glutaredoxin	grxD		0	12.2378	0	14	13	244	19938.2	46	3	4	2	2	1	220.789	112.441	1.42525	1080
NITMOv2_1238	A0A0K2G9L8	RNA polymerase, sigma-54 (Sigma N) factor	rpoN		0	56.6033	0	31	30	241	4257.71	536	5	0	0	4	1	220.769	60.81	1.42512	1081
NITMOv2_4770	A0A0K2GJV8	Putative Oxidoreductase, alcohol dehydrogenase-like protein		1.1.1.-	0	76.7078	0	0	0	0	0	2905	0	0	0	0	0	220.709	69.8831	1.42473	1082
NITMOv2_4725	A0A0K2GJR8	Protein SphX	sphX		0	37.2671	0	4	4	8	214.667	2333	0	0	0	0	0	220.489	93.8739	1.42328	1083
NITMOv2_3951	A0A0K2GHC4	Uncharacterized protein			0	39.7818	0	23	23	77	1935.56	1067	3	5	2	10	8	220.397	54.729	1.42268	1084
NITMOv2_3502	A0A0K2GGB2	C-methyltransferase			0	48.1736	0	32	31	239	4961.22	437	1	1	3	3	4	220.38	77.8025	1.42257	1085
NITMOv2_3903	A0A0K2GH53	Protein-glutamate methylesterase		2.1.1.80, 3.1.1.61	0	124.395	0	17	17	28	225.089	2308	1	5	0	12	7	220.118	67.4257	1.42085	1086
NITMOv2_3324	A0A0K2GGG2	Carbamoyl-phosphate synthase small chain (Carbamoyl-phosphate synthetase glutamine chain)	carA	6.3.5.5	0	42.917	0	17	17	108	2516.48	872	0	0	0	0	1	219.837	73.7787	1.41901	1087
NITMOv2_1110	A0A0K2G994	Nucleoside triphosphate pyrophosphohydrolase	mazG		0	33.5114	0	15	15	53	1581.55	1215	0	0	0	0	0	219.751	45.323	1.41845	1088
NITMOv2_1261	A0A0K2G9Z2	Urease accessory protein UreF			0	24.5231	0	0	0	0	0	2906	0	0	0	0	0	219.699	79.1193	1.41811	1089
NITMOv2_4295	A0A0K2GJ58	Uncharacterized protein			1	28.9086	1	13	13	56	1937.14	1065	0	1	0	0	2	219.449	66.4005	1.41647	1090
NITMOv2_0179	A0A0K2G6Y2	Probable cytosol aminopeptidase (Leucine aminopeptidase) (LAP) (Leucyl aminopeptidase)	pepA		1	53.9604	1	35	35	309	5726.42	360	20	9	2	27	13	219.293	42.2979	1.41544	1091
NITMOv2_4222	A0A0K2GI40	Uncharacterized protein			0	13.4649	0	0	0	0	0	2907	0	0	0	0	0	219.019	127.491	1.41364	1092
NITMOv2_1249	A0A0K2GAP7	Uncharacterized protein			0	47.5274	0	37	35	223	4692.03	471	2	1	1	1	3	218.736	61.166	1.41177	1093
NITMOv2_3607	A0A0K2GGN8	Uncharacterized protein			1	20.8292	1	3	3	13	624.124	1836	0	0	0	0	0	218.578	64.4917	1.41072	1094
NITMOv2_0622	A0A0K2G7X5	UDP-N-acetylglucosamine--N-acetylmuramyl-(pentapeptide) pyrophosphoryl-undecaprenol N-acetylglucosamine transferase (Undecaprenyl-PP-MurNAc-pentapeptide-UDPGlcNAc GlcNAc transferase)	murG		0	39.248	0	12	12	43	1095.6	1505	0	0	0	0	0	218.51	51.6741	1.41028	1095
NITMOv2_0537	A0A0K2G7P7	NADH-quinone oxidoreductase subunit H (NADH dehydrogenase I subunit H) (NDH-1 subunit H)	nuoH		8	39.2311	8	3	3	6	152.94	2433	0	0	6	2	1	218.467	62.8006	1.41	1096
NITMOv2_1068	A0A0K2G9G8	Uncharacterized protein			0	7.67352	0	4	4	46	5994.65	345	0	0	0	0	0	218.276	104.273	1.40873	1097
NITMOv2_0818	A0A0K2G8G6	Uncharacterized protein			0	14.8252	0	3	3	8	539.623	1925	0	0	0	0	0	218.2	120.745	1.40823	1098
NITMOv2_0388	A0A0K2G7H3	Uncharacterized protein			1	15.3711	1	1	1	2	130.114	2486	0	0	0	0	0	218.148	135.127	1.40789	1099
NITMOv2_2677	A0A0K2GE08	Uncharacterized protein			0	9.5025	0	0	0	0	0	2908	0	0	0	0	0	218.076	123.537	1.40741	1100
NITMOv2_2220	A0A0K2GCF0	Uncharacterized protein			0	10.2997	0	3	3	25	2427.26	901	0	2	0	2	2	217.994	140.97	1.40687	1101
NITMOv2_3956	A0A0K2GHA5	Uncharacterized protein			0	15.0365	0	5	5	17	1130.58	1486	0	0	0	0	0	217.907	127.592	1.40629	1102
NITMOv2_0295	A0A0K2G703	tRNA-specific 2-thiouridylase MnmA	mnmA		0	40.025	0	3	3	5	124.922	2497	0	0	0	0	0	217.669	76.2593	1.40472	1103
NITMOv2_0263	A0A0K2G7W1	Uncharacterized protein			0	33.3406	0	15	15	76	2279.51	946	0	0	0	0	0	217.558	83.4651	1.40398	1104
NITMOv2_0118	A0A0K2G6J0	Putative Tn7-like transposition protein C			2	59.5718	2	50	48	422	7083.89	286	3	15	7	13	13	217.41	48.8648	1.403	1105
NITMOv2_0019	A0A0K2G6A5	Uncharacterized protein			4	33.1305	4	0	0	0	0	2909	0	0	0	0	0	217.157	63.5493	1.40132	1106
NITMOv2_1239	A0A0K2GAN6	Putative Ribosomal protein S30Ae-family protein, sigma-54 modulation protein			0	20.9343	0	14	14	65	3104.96	719	1	4	6	3	4	217.121	110.458	1.40108	1107
NITMOv2_1817	A0A0K2GCA5	Nucleoside diphosphate kinase (NDK) (NDP kinase) (Nucleoside-2-P kinase)	ndk	2.7.4.6	0	15.0958	0	21	21	155	10267.7	157	1	0	0	1	0	217.022	115.57	1.40042	1108
NITMOv2_2748	A0A0K2GDY4	Uncharacterized protein			0	13.9705	0	2	1	12	858.953	1668	0	0	0	0	0	216.889	123.877	1.39954	1109
NITMOv2_3176	A0A0K2GF38	Uncharacterized protein			0	53.2415	0	17	17	59	1108.16	1498	5	6	6	18	12	216.78	43.7332	1.39881	1110
NITMOv2_4045	A0A0K2GHV8	Uncharacterized protein			0	14.1689	0	0	0	0	0	2910	0	0	0	0	0	216.774	156.798	1.39877	1111
NITMOv2_0204	A0A0K2G706	DNA polymerase III subunit gamma/tau	dnaX		0	63.4091	0	26	23	129	2034.41	1034	1	1	0	1	2	216.706	61.2004	1.39832	1112
NITMOv2_0410	A0A0K2G788	Probable transaldolase	tal		0	23.4665	0	19	18	172	7329.59	269	0	0	0	0	0	216.684	66.2659	1.39817	1113
NITMOv2_3334	A0A0K2GGH5	Uncharacterized protein			0	8.00764	0	2	2	6	749.285	1750	0	0	0	0	0	216.558	159.102	1.39733	1114
NITMOv2_3307	A0A0K2GFG1	CDP-diacylglycerol--glycerol-3-phosphate 3-phosphatidyltransferase	pgsA	2.7.8.5	5	21.2947	5	0	0	0	0	2911	0	0	0	0	0	216.552	70.4251	1.39729	1115
NITMOv2_1241	A0A0K2G9X5	Uncharacterized protein			0	8.43637	0	1	1	2	237.069	2295	0	0	0	0	0	216.492	155.61	1.39689	1116
NITMOv2_3002	A0A0K2GFP7	Putative Sensor histidine kinase		2.7.13.3	0	73.2824	0	38	36	148	2019.59	1037	0	0	0	0	0	216.333	50.7443	1.39583	1117
NITMOv2_3423	A0A0K2GFS4	Uncharacterized protein			0	13.6944	0	11	11	62	4527.4	500	0	0	0	0	0	216.192	68.9381	1.39489	1118
NITMOv2_1099	A0A0K2G9B5	Uncharacterized protein			0	11.2462	0	8	7	92	8180.51	236	2	0	0	0	0	215.688	119.209	1.39152	1119
NITMOv2_2172	A0A0K2GCK4	Heat shock protein, Hsp20 family			0	17.0847	0	10	10	97	5677.58	366	2	1	1	2	2	215.607	96.0057	1.39098	1120
NITMOv2_1096	A0A0K2GAB2	Pyruvate carboxylase, subunit A	pycA		0	54.8498	0	25	24	79	1440.3	1300	0	0	0	0	0	215.449	62.7049	1.38992	1121
NITMOv2_2697	A0A0K2GDT3	Putative Heme oxygenase		1.14.99.3	0	23.6653	0	0	0	0	0	2912	0	0	0	0	0	215.223	77.5866	1.38841	1122
NITMOv2_0850	A0A0K2G8L7	Ribonuclease	rnhC		0	23.7055	0	13	11	48	2024.84	1036	0	0	0	0	0	215.191	84.4612	1.3882	1123
NITMOv2_4066	A0A0K2GHM5	Malate dehydrogenase	mdh	1.1.1.37	0	32.6424	0	23	23	144	4411.44	514	0	1	0	0	1	214.893	62.559	1.3862	1124
NITMOv2_3964	A0A0K2GHA7	Uncharacterized protein			0	15.7125	0	0	0	0	0	2913	0	0	0	0	0	214.874	58.6249	1.38607	1125
NITMOv2_4499	A0A0K2GIT7	Uncharacterized protein			0	43.8831	0	18	18	74	1686.3	1162	1	1	0	0	0	214.793	45.7009	1.38552	1126
NITMOv2_0324	A0A0K2G826	Phenylalanine--tRNA ligase alpha subunit (Phenylalanyl-tRNA synthetase alpha subunit) (PheRS)	pheS		0	57.4538	0	28	28	160	2784.85	795	0	0	0	1	1	214.773	43.9851	1.38539	1127
NITMOv2_3674	A0A0K2GGJ9	Cytochrome c-type protein			0	25.8376	0	5	5	14	541.847	1923	0	0	0	0	0	214.746	54.8389	1.38521	1128
NITMOv2_0823	A0A0K2G8H1	UDP-N-acetylglucosamine 1-carboxyvinyltransferase (Enoylpyruvate transferase) (UDP-N-acetylglucosamine enolpyruvyl transferase) (EPT)	murA		0	45.1514	0	12	12	40	885.909	1654	0	0	0	0	0	214.481	41.2159	1.38343	1129
NITMOv2_2402	A0A0K2GDY5	Molybdopterin synthase sulfurylase	moeB		1	28.6691	1	13	13	72	2511.41	876	0	0	0	0	0	214.289	72.471	1.38214	1130
NITMOv2_3659	A0A0K2GGI4	Uncharacterized protein			0	33.3379	0	2	2	6	179.975	2391	0	0	0	0	0	213.937	60.6741	1.37977	1131
NITMOv2_3869	A0A0K2GH40	Maltokinase	mak	2.7.1.175	0	61.0084	0	19	18	46	753.994	1742	0	0	0	0	0	213.629	64.1375	1.37768	1132
NITMOv2_0197	A0A0K2G7P8	Putative Leu/Ile/Val-binding protein, periplasmic-binding component of ABC transport system			0	44.1058	0	10	10	25	566.819	1905	0	0	0	0	0	213.514	59.3485	1.37691	1133
NITMOv2_2388	A0A0K2GCX5	Uncharacterized protein			0	25.3275	0	25	25	280	11055.2	139	1	0	0	0	0	213.278	83.1456	1.37532	1134
NITMOv2_4017	A0A0K2GHK1	Response regulator, LuxR family			0	23.21	0	17	15	84	3619.14	627	0	3	0	4	3	213.264	60.9101	1.37522	1135
NITMOv2_4694	A0A0K2G6G2	Uncharacterized protein			0	14.6457	0	0	0	0	0	2914	0	0	0	0	0	213.217	121.113	1.3749	1136
NITMOv2_4514	A0A0K2GIV5	Uncharacterized protein			0	20.2829	0	0	0	0	0	2915	0	0	0	0	0	213.005	106.114	1.37347	1137
NITMOv2_0705	A0A0K2G842	Putative Cytochrome c biogenesis protein, ResB-like			4	54.3613	4	17	17	57	1048.54	1535	3	0	0	2	0	212.795	56.0827	1.37205	1138
NITMOv2_4352	A0A0K2GID8	Acetoacetate metabolism regulatory protein AtoC	atoC		0	49.6755	0	22	21	78	1570.19	1225	0	0	0	0	0	212.758	62.2468	1.37179	1139
NITMOv2_2522	A0A0K2GDB0	Uncharacterized protein			0	17.6494	0	4	4	22	1246.5	1404	0	0	0	0	0	212.65	103.883	1.37106	1140
NITMOv2_3430	A0A0K2GGS7	Uncharacterized protein			1	12.0241	1	8	8	45	3742.49	608	1	6	4	4	8	212.217	98.9213	1.36812	1141
NITMOv2_4119	A0A0K2GHU6	Putative Ubiquinone/menaquinone biosynthesis methyltransferase UbiE		2.1.1.-	0	31.0535	0	21	21	112	3606.68	630	0	0	0	1	0	212.015	61.5769	1.36675	1142
NITMOv2_0521	A0A0K2G8P3	Putative Transcriptional regulator, LuxR family			0	30.5386	0	0	0	0	0	2916	0	0	0	0	0	211.987	45.0153	1.36655	1143
NITMOv2_1162	A0A0K2G9G5	4-alpha-glucanotransferase (Amylomaltase) (Disproportionating enzyme)	malQ	2.4.1.25	0	83.8891	0	38	38	172	2050.33	1027	0	1	0	1	0	211.913	52.5962	1.36605	1144
NITMOv2_0567	A0A0K2G7S1	Putative 3-methyladenine DNA glycosylase			0	21.3629	0	6	6	18	842.584	1683	0	0	0	0	0	211.893	134.205	1.36591	1145
NITMOv2_2294	A0A0K2GCM6	Indole-3-glycerol phosphate synthase (IGPS)	trpC	4.1.1.48	0	30.625	0	17	17	82	2677.55	815	0	0	0	0	0	211.885	82.4025	1.36586	1146
NITMOv2_3879	A0A0K2GH50	Uncharacterized protein			0	11.0642	0	8	8	61	5513.3	379	6	8	3	8	4	211.83	64.5466	1.36548	1147
NITMOv2_2366	A0A0K2GCU2	Methionine synthase (5-methyltetrahydrofolate--homocysteine methyltransferase)	metH	2.1.1.13	0	135.286	0	41	41	130	960.924	1591	0	0	0	1	0	211.751	46.5787	1.36495	1148
NITMOv2_1401	A0A0K2GA49	Stearoyl-CoA 9-desaturase	scdA	1.14.19.1	4	32.9572	4	0	0	0	0	2917	0	0	0	0	0	211.644	64.6368	1.36422	1149
NITMOv2_1600	A0A0K2GAY4	Uncharacterized protein			0	15.23	0	7	7	36	2363.75	916	0	1	0	1	1	211.427	75.5301	1.36274	1150
NITMOv2_0968	A0A0K2G8Z9	Uncharacterized protein			0	10.2116	0	1	1	2	195.856	2359	0	0	0	0	0	211.218	255.656	1.36131	1151
NITMOv2_1836	A0A0K2GBB1	Bifunctional adenosylcobalamin biosynthesis protein CobU	cobU	2.7.1.156, 2.7.7.62	0	22.6399	0	10	10	64	2826.87	781	0	0	0	0	1	210.922	75.9717	1.35929	1152
NITMOv2_1695	A0A0K2GAZ1	6-phosphogluconate dehydrogenase (Decarboxylating)	gnd	1.1.1.44	0	32.4099	0	21	19	150	4628.21	485	1	0	0	0	1	210.686	75.1387	1.35767	1153
NITMOv2_3969	A0A0K2GHB2	ATP-dependent zinc metalloprotease FtsH	ftsH	3.4.24.-	2	65.9838	2	35	34	106	1606.46	1201	5	4	3	4	4	210.672	40.3035	1.35758	1154
NITMOv2_2370	A0A0K2GCU9	Uncharacterized protein			0	8.1702	0	1	1	2	244.792	2283	0	0	0	0	0	210.491	184.313	1.35634	1155
NITMOv2_3323	A0A0K2GFI8	Putative Signal peptide peptidase SppA		3.4.21.-	0	33.7826	0	12	12	90	2664.1	820	8	15	8	16	20	210.414	54.8572	1.35581	1156
NITMOv2_4552	A0A0K2GJ19	Uncharacterized protein			0	9.18614	0	0	0	0	0	2918	0	0	0	0	0	210.085	104.39	1.35355	1157
NITMOv2_0970	A0A0K2GA04	Biotin synthase	bioB		0	36.3633	0	11	11	26	715.007	1771	0	0	0	0	0	210.054	72.5373	1.35334	1158
NITMOv2_2285	A0A0K2GCL3	Lysine--tRNA ligase (Lysyl-tRNA synthetase) (LysRS)	lysU	6.1.1.6	0	56.4816	0	30	29	187	3310.81	677	0	0	0	0	0	210.007	34.4475	1.35302	1159
NITMOv2_1065	A0A0K2G954	Uncharacterized protein			2	26.4938	2	3	3	4	150.978	2437	0	0	0	0	0	209.973	94.3377	1.35278	1160
NITMOv2_1345	A0A0K2G9Z3	Pseudouridine synthase	rluB	5.4.99.22	0	31.2841	0	11	11	23	735.197	1760	0	0	0	0	0	209.582	61.5108	1.35009	1161
NITMOv2_3461	A0A0K2GFX0	Ferric uptake regulator, Fur family	fur		0	15.5747	0	0	0	0	0	2919	0	0	0	0	0	209.472	95.8799	1.34934	1162
NITMOv2_0840	A0A0K2G8K5	Imidazole glycerol phosphate synthase subunit HisH (IGP synthase glutamine amidotransferase subunit) (IGP synthase subunit HisH) (ImGP synthase subunit HisH) (IGPS subunit HisH)	hisH		0	22.1005	0	9	9	26	1176.45	1447	0	0	0	0	0	209.238	79.9652	1.34772	1163
NITMOv2_4769	A0A0K2GJK5	Uncharacterized protein			0	70.9222	0	0	0	0	0	2920	0	0	0	0	0	209.056	45.2962	1.34647	1164
NITMOv2_0119	A0A0K2GJK8	Putative Transposon Tn7 transposition protein TnsB			0	83.9259	0	22	22	50	595.764	1874	2	2	3	3	4	208.982	52.0014	1.34596	1165
NITMOv2_3820	A0A0K2GGX4	Pyrophosphate--fructose 6-phosphate 1-phosphotransferase (6-phosphofructokinase, pyrophosphate dependent) (PPi-dependent phosphofructokinase) (PPi-PFK) (Pyrophosphate-dependent 6-phosphofructose-1-kinase)		2.7.1.11	0	44.9812	0	31	31	146	3245.8	690	0	0	0	0	0	208.966	67.6301	1.34585	1166
NITMOv2_4176	A0A0K2GHZ8	Putative Zn-dependent peptidase, M16 family		3.4.24.-	0	51.58	0	15	15	39	756.107	1740	0	0	0	0	0	208.943	65.3693	1.34569	1167
NITMOv2_1157	A0A0K2G9G0	Type I secretion membrane fusion protein HlyD	hlyD		1	50.6879	1	0	0	0	0	2921	0	0	0	0	0	208.748	89.0925	1.34434	1168
NITMOv2_1720	A0A0K2GB17	Uncharacterized protein			0	11.5719	0	5	5	11	950.582	1603	0	0	0	1	1	208.729	132.727	1.34421	1169
NITMOv2_0401	A0A0K2G8A9	Argininosuccinate synthase (Citrulline--aspartate ligase)	argG		0	45.2081	0	24	24	115	2543.79	863	1	0	0	1	0	208.593	69.8188	1.34327	1170
NITMOv2_3399	A0A0K2GFR0	UDP-N-acetylglucosamine 2-epimerase-like protein		5.1.-.-	0	40.8016	0	21	21	53	1298.97	1368	0	0	0	0	0	208.233	84.0075	1.34078	1171
NITMOv2_3519	A0A0K2GG51	Putative Mannosyltransferase		2.4.1.-	0	41.1306	0	11	11	33	802.322	1708	1	1	0	3	1	208.196	28.1342	1.34052	1172
NITMOv2_3010	A0A0K2GEP4	Transcriptional regulator, AbrB family			0	10.5159	0	3	3	11	1046.03	1537	1	0	0	1	1	208.068	101.453	1.33964	1173
NITMOv2_4758	A0A0K2GKH1	Uncharacterized protein			0	24.6603	0	8	8	27	1094.88	1509	0	0	0	1	1	207.831	88.0055	1.33799	1174
NITMOv2_1137	A0A0K2G9D9	Ferredoxin, 2Fe-2S			0	12.7932	0	8	8	79	6175.13	338	0	0	0	0	0	207.777	89.6636	1.33762	1175
NITMOv2_3870	A0A0K2GI06	Alpha-1,4-glucan:maltose-1-phosphate maltosyltransferase (GMPMT) ((1->4)-alpha-D-glucan:maltose-1-phosphate alpha-D-maltosyltransferase)	glgE	2.4.99.16	0	76.5334	0	30	30	133	1737.8	1143	0	0	0	0	0	207.359	73.3592	1.33471	1176
NITMOv2_4308	A0A0K2GII8	Uncharacterized protein			0	19.1749	0	11	11	88	4589.33	489	0	0	0	0	0	206.734	71.189	1.33035	1177
NITMOv2_3575	A0A0K2GH85	Putative Peptidase, M28 family		3.4.-.-	0	51.5116	0	0	0	0	0	2922	0	0	0	0	0	206.703	49.0954	1.33014	1178
NITMOv2_4666	A0A0K2G6F8	Putative Tn7-like transposition protein D			0	66.7867	0	4	4	10	149.73	2441	0	0	0	0	0	206.617	72.4966	1.32953	1179
NITMOv2_0657	A0A0K2G811	3-oxoacyl-[acyl-carrier-protein] synthase 3 (3-oxoacyl-[acyl-carrier-protein] synthase III) (Beta-ketoacyl-ACP synthase III) (KAS III)	fabH		1	34.263	1	15	14	59	1721.97	1148	1	0	0	0	1	206.473	80.7607	1.32853	1180
NITMOv2_3570	A0A0K2GH80	Uncharacterized protein			1	9.35406	1	0	0	0	0	2923	0	1	1	0	1	206.402	94.1123	1.32803	1181
NITMOv2_3576	A0A0K2GG91	Uncharacterized protein			0	15.1576	0	0	0	0	0	2924	0	0	0	0	0	206.263	98.8713	1.32706	1182
NITMOv2_4078	A0A0K2GIN2	Putative Glutaredoxin			0	9.20019	0	6	6	35	3804.27	599	0	0	0	0	0	206.157	94.3264	1.32632	1183
NITMOv2_2470	A0A0K2GD59	Uncharacterized protein			0	4.57131	0	0	0	0	0	2925	0	0	0	0	0	206.001	327.096	1.32523	1184
NITMOv2_1855	A0A0K2GBE5	UDP-3-O-acylglucosamine N-acyltransferase	lpxD	2.3.1.-	0	38.2733	0	19	19	117	3056.96	726	0	1	0	1	1	205.096	50.1013	1.31888	1185
NITMOv2_1407	A0A0K2GAC6	Proline--tRNA ligase (Prolyl-tRNA synthetase) (ProRS)	proS	6.1.1.15	0	62.7614	0	46	46	333	5305.81	407	0	0	0	0	0	204.984	50.0508	1.31809	1186
NITMOv2_0001	A0A0K2G696	Chromosomal replication initiator protein DnaA	dnaA		0	50.5671	0	25	25	121	2392.86	911	0	0	0	0	0	204.703	38.6251	1.31611	1187
NITMOv2_3646	A0A0K2GGF1	Uncharacterized protein			0	34.4531	0	11	10	57	1654.42	1180	0	0	0	0	0	204.595	47.9983	1.31535	1188
NITMOv2_3682	A0A0K2GGV3	Uncharacterized protein			7	58.5892	7	4	4	7	119.476	2508	0	0	0	0	0	204.494	50.9373	1.31464	1189
NITMOv2_2101	A0A0K2GC44	Uncharacterized protein			0	18.5459	0	7	6	24	1294.09	1373	0	0	0	0	0	204.237	87.5427	1.31282	1190
NITMOv2_3470	A0A0K2GGX3	2-C-methyl-D-erythritol 4-phosphate cytidylyltransferase (4-diphosphocytidyl-2C-methyl-D-erythritol synthase) (MEP cytidylyltransferase) (MCT)	ispD	2.7.7.60	0	23.9285	0	14	14	81	3385.09	659	1	0	0	0	0	204.201	71.6535	1.31257	1191
NITMOv2_1260	A0A0K2G9Q9	Urease subunit alpha (Urea amidohydrolase subunit alpha)	ureC	3.5.1.5	0	61.6183	0	20	20	81	1314.54	1357	4	0	0	5	3	204.099	50.3504	1.31185	1192
NITMOv2_0980	A0A0K2GA12	Branched-chain-amino-acid aminotransferase (BCAT)	ilvE		0	33.7916	0	22	21	188	5563.51	377	0	0	0	0	0	203.697	62.615	1.30901	1193
NITMOv2_4701	A0A0K2GJE9	PqiB family protein			1	60.3884	1	6	6	13	215.273	2329	0	0	0	0	0	203.321	53.5579	1.30634	1194
NITMOv2_1634	A0A0K2GAT5	Uncharacterized protein			3	16.9606	3	0	0	0	0	2926	0	0	0	0	0	203.242	109.477	1.30578	1195
NITMOv2_0602	A0A0K2G7V5	Sulfopyruvate decarboxylase, beta subunit	comE		0	21.0356	0	16	16	171	8129.09	239	0	0	0	0	0	203.183	65.8498	1.30536	1196
NITMOv2_0948	A0A0K2G9W3	Phosphomethylpyrimidine synthase (Hydroxymethylpyrimidine phosphate synthase) (HMP-P synthase) (HMP-phosphate synthase) (HMPP synthase) (Thiamine biosynthesis protein ThiC)	thiC		0	70.164	0	35	35	187	2665.19	818	0	0	0	0	0	203.043	34.0323	1.30436	1197
NITMOv2_4462	A0A0K2GIS1	Transcriptional regulator, MerR family			0	13.4152	0	5	5	16	1192.68	1432	4	6	2	6	6	202.973	182.481	1.30387	1198
NITMOv2_0415	A0A0K2G795	Putative DNA recombination protein RmuC			1	51.4485	1	21	21	68	1321.71	1352	0	1	0	0	0	202.672	50.9594	1.30173	1199
NITMOv2_3997	A0A0K2GHG8	Uncharacterized protein			0	10.3948	0	2	1	4	384.807	2087	3	0	0	0	0	202.602	101.725	1.30122	1200
NITMOv2_0181	A0A0K2G6M2	Uncharacterized protein			0	13.7374	0	6	6	29	2111.03	1000	0	0	0	0	0	202.575	83.4059	1.30103	1201
NITMOv2_1008	A0A0K2G938	Putative oxidoreductase YuiH	yuiH		0	24.9583	0	2	2	3	120.2	2504	0	0	0	0	0	202.331	53.3096	1.2993	1202
NITMOv2_1146	A0A0K2GAE6	Putative Cytochrome c			0	13.6439	0	4	4	46	3371.48	663	2	3	0	4	2	202.226	71.334	1.29855	1203
NITMOv2_3539	A0A0K2GG71	Putative Outer membrane chaperone Skp (Modular protein)			1	26.9772	1	17	17	69	2557.72	857	9	12	6	6	13	202.016	120.65	1.29705	1204
NITMOv2_0168	A0A0K2G6N5	Uncharacterized protein			0	9.04975	0	2	2	5	552.501	1913	0	0	0	0	0	201.646	165.954	1.29441	1205
NITMOv2_2321	A0A0K2GCP9	Lon protease (ATP-dependent protease La)	lon	3.4.21.53	0	87.8047	0	35	32	83	945.279	1607	0	0	0	0	0	201.638	50.1798	1.29435	1206
NITMOv2_2409	A0A0K2GD76	Uncharacterized protein			0	29.639	0	11	11	35	1180.88	1442	0	2	0	1	1	201.582	65.3555	1.29395	1207
NITMOv2_2481	A0A0K2GDF7	Uncharacterized protein			0	7.24193	0	0	0	0	0	2927	0	0	0	0	0	201.513	85.9442	1.29345	1208
NITMOv2_1339	A0A0K2GAZ7	Segregation and condensation protein A	scpA		0	30.8073	0	6	6	15	486.897	1988	0	0	0	0	0	201.317	74.6073	1.29205	1209
NITMOv2_3478	A0A0K2GFY2	3-deoxy-D-manno-octulosonate 8-phosphate phosphatase KdsC	kdsC	3.1.3.45	0	22.0335	0	3	3	7	317.698	2170	0	0	0	0	0	200.894	104.663	1.28901	1210
NITMOv2_0376	A0A0K2G882	Membrane-bound serine protease			5	46.5959	5	15	15	68	1459.36	1292	5	3	1	3	2	200.672	45.4766	1.28742	1211
NITMOv2_2076	A0A0K2GC19	Uncharacterized protein			0	23.3676	0	8	7	25	1069.86	1521	0	0	0	0	0	200.591	56.0041	1.28684	1212
NITMOv2_2487	A0A0K2GD80	Alanine--tRNA ligase (Alanyl-tRNA synthetase) (AlaRS)	alaS	6.1.1.7	0	95.8574	0	67	65	365	3807.74	598	5	8	0	7	7	200.59	63.898	1.28683	1213
NITMOv2_2112	A0A0K2GCE7	Uncharacterized protein			1	30.8382	1	10	10	35	1134.96	1484	2	1	1	2	0	200.562	92.8544	1.28663	1214
NITMOv2_3608	A0A0K2GGB9	GTP pyrophosphokinase	relA	2.7.6.5	0	81.4382	0	30	30	95	1166.53	1454	0	0	0	0	0	200.312	51.0225	1.28482	1215
NITMOv2_3633	A0A0K2GGE0	Protein translocase subunit SecD	secD		5	59.9436	5	34	33	241	4020.44	570	6	9	2	6	9	200.266	72.3769	1.2845	1216
NITMOv2_1876	A0A0K2GBE8	Peptidoglycan-associated protein			0	21.8969	0	0	0	0	0	2928	2	1	2	5	5	200.074	92.8738	1.28311	1217
NITMOv2_0020	A0A0K2G6J2	Uncharacterized protein			0	62.0372	0	18	16	48	773.729	1729	0	0	0	0	1	200.029	38.4933	1.28279	1218
NITMOv2_0821	A0A0K2G8F6	Peptide chain release factor 1 (RF-1)	prfA		0	39.9737	0	23	23	93	2326.53	930	0	0	0	0	0	199.736	63.8003	1.28068	1219
NITMOv2_3573	A0A0K2GG87	Uncharacterized protein			0	25.9763	0	4	4	13	500.457	1969	0	0	0	0	0	199.734	100.159	1.28066	1220
NITMOv2_2747	A0A0K2GEW8	Uncharacterized protein			0	6.13973	0	0	0	0	0	2929	0	0	0	0	0	199.446	102.022	1.27858	1221
NITMOv2_2889	A0A0K2GEA5	Uncharacterized protein			0	27.6427	0	5	5	14	506.463	1961	0	0	0	0	0	199.43	72.8711	1.27846	1222
NITMOv2_3705	A0A0K2GHJ2	Tryptophan--tRNA ligase	trpS	6.1.1.2	0	37.5839	0	20	20	153	4070.89	564	0	1	0	1	1	199.38	69.5594	1.2781	1223
NITMOv2_0375	A0A0K2G754	Uncharacterized protein			2	28.4732	2	17	17	202	7094.38	283	5	11	4	10	11	199.325	61.7959	1.2777	1224
NITMOv2_0221	A0A0K2G6V3	Formyltetrahydrofolate deformylase (Formyl-FH(4) hydrolase)	purU		0	32.8568	0	15	15	76	2313.07	935	0	0	0	0	0	199.248	85.8943	1.27714	1225
NITMOv2_0220	A0A0K2G721	Ribosomal protein S12 methylthiotransferase RimO (S12 MTTase) (S12 methylthiotransferase) (Ribosomal protein S12 (aspartate-C(3))-methylthiotransferase) (Ribosome maturation factor RimO)	rimO		0	54.8097	0	4	4	16	291.919	2207	0	0	0	0	1	199.168	75.5852	1.27657	1226
NITMOv2_0188	A0A0K2G6Q5	Peptidase M24			0	45.3476	0	23	23	98	2161.09	984	0	0	0	0	0	198.943	63.5146	1.27493	1227
NITMOv2_0507	A0A0K2G7L7	Transcriptional regulator, LuxR family			0	23.652	0	6	6	16	676.474	1805	0	0	0	0	0	198.835	100.746	1.27415	1228
NITMOv2_1777	A0A0K2GC60	Riboflavin biosynthesis protein [Includes: Riboflavin kinase (Flavokinase); FMN adenylyltransferase (FAD pyrophosphorylase) (FAD synthase)]	ribF	2.7.1.26, 2.7.7.2	0	34.4883	0	14	14	46	1333.79	1343	0	0	0	0	0	198.8	53.9699	1.2739	1229
NITMOv2_1455	A0A0K2GBB8	Uncharacterized protein			0	10.2673	0	6	5	42	4090.64	562	0	0	0	0	0	198.749	105.634	1.27353	1230
NITMOv2_4056	A0A0K2GHL6	Putative ABC-type transport system, ATPase component		3.6.3.-	0	69.4136	0	22	22	62	893.196	1648	0	0	0	0	0	198.719	63.8465	1.27331	1231
NITMOv2_3370	A0A0K2GGL3	UDP-glucose/GDP-mannose dehydrogenase family protein		1.1.1.-	0	47.2206	0	36	36	260	5506.07	380	4	2	2	8	4	198.443	44.5735	1.27131	1232
NITMOv2_1908	A0A0K2GCK2	Acetoacetate metabolism regulatory protein AtoC	atoC		0	53.0671	0	29	29	90	1695.97	1156	0	0	0	0	0	198.431	30.1423	1.27122	1233
NITMOv2_2380	A0A0K2GCV9	Uncharacterized protein			0	10.5014	0	7	7	39	3713.79	612	0	0	0	0	0	198.369	107.546	1.27077	1234
NITMOv2_1112	A0A0K2G9B4	Sensor histidine kinase			4	85.5845	4	35	34	113	1320.33	1353	0	5	1	5	4	198.332	37.4262	1.27049	1235
NITMOv2_1149	A0A0K2G9G4	Uncharacterized protein			0	12.2125	0	6	6	44	3602.86	632	0	2	3	3	1	198.168	106.931	1.2693	1236
NITMOv2_1736	A0A0K2GB09	Plasmid stabilization system protein			0	10.0072	0	10	9	59	5895.73	353	0	0	0	0	0	198.09	132.979	1.26873	1237
NITMOv2_3489	A0A0K2GG11	UDP-glucose 4-epimerase	capD	5.1.3.2	0	38.4829	0	32	32	221	5742.82	358	1	3	2	6	8	197.532	90.8867	1.26467	1238
NITMOv2_4429	A0A0K2GIV9	Uncharacterized protein			0	20.5869	0	1	1	1	48.5747	2687	0	0	0	0	0	197.381	101.849	1.26356	1239
NITMOv2_0862	A0A0K2G9M1	Aspartate-semialdehyde dehydrogenase (ASA dehydrogenase) (ASADH) (Aspartate-beta-semialdehyde dehydrogenase)	asd		0	36.5337	0	27	27	201	5501.78	381	0	0	0	0	0	197.341	67.6289	1.26327	1240
NITMOv2_0409	A0A0K2G7D5	Uncharacterized protein			0	11.4956	0	6	6	62	5393.35	396	4	1	3	3	3	197.261	106.153	1.26268	1241
NITMOv2_1642	A0A088N9J8	Uncharacterized protein			0	12.678	0	4	3	7	552.138	1914	0	0	0	0	0	197.172	101.413	1.26204	1242
NITMOv2_0208	A0A0K2G7Q6	Putative RNA polymerase-binding protein DksA			0	17.0048	0	13	12	106	6233.52	333	2	3	1	4	3	196.922	134.345	1.2602	1243
NITMOv2_3791	A0A0K2GGW7	Uncharacterized protein			0	15.0408	0	9	9	84	5584.81	374	2	3	7	5	4	196.701	129.376	1.25858	1244
NITMOv2_3774	A0A0K2GGT0	Replicative DNA helicase	dnaC	3.6.4.12	0	51.3507	0	15	15	45	876.327	1658	0	0	0	0	0	196.7	33.7568	1.25857	1245
NITMOv2_2678	A0A0K2GDQ6	Putative Response regulator receiver sensor signal transduction histidine kinase		2.7.13.3	0	40.5379	0	8	8	15	370.024	2104	0	0	0	0	0	196.549	85.3079	1.25747	1246
NITMOv2_0842	A0A0K2G9K1	1-(5-phosphoribosyl)-5-[(5-phosphoribosylamino)methylideneamino] imidazole-4-carboxamide isomerase (Phosphoribosylformimino-5-aminoimidazole carboxamide ribotide isomerase)	hisA		0	25.5986	0	15	14	67	2617.33	840	0	0	0	0	0	196.522	57.883	1.25727	1247
NITMOv2_0018	A0A0K2G7A5	Putative oxidoreductase			0	25.5333	0	24	24	305	11945.2	126	1	2	0	1	2	196.18	99.3456	1.25476	1248
NITMOv2_4540	A0A0K2GJ87	Putative Histidine kinase		2.7.13.3	2	75.5809	2	26	26	106	1402.47	1317	0	0	0	0	0	196.003	69.1824	1.25345	1249
NITMOv2_1300	A0A0K2G9V1	Adenylosuccinate lyase (ASL) (Adenylosuccinase)	purB	4.3.2.2	0	51.0239	0	11	10	33	646.756	1821	0	0	2	4	0	195.923	35.5846	1.25286	1250
NITMOv2_3873	A0A0K2GH21	Trehalose synthase	treT	2.4.1.245	0	44.8573	0	23	23	97	2162.41	982	0	0	0	0	0	195.897	53.0541	1.25268	1251
NITMOv2_4489	A0A0K2GIS7	Uncharacterized protein			1	18.9812	1	7	7	19	1000.99	1571	0	0	0	0	0	195.654	86.0937	1.25088	1252
NITMOv2_0539	A0A0K2G7R9	NADH-quinone oxidoreductase subunit F	nuoF		0	47.3618	0	23	22	126	2660.37	822	2	1	0	0	1	195.63	68.4986	1.25071	1253
NITMOv2_0284	A0A0K2G6Z3	Putative membrane protein insertion efficiency factor			0	9.29556	0	0	0	0	0	2930	0	0	0	0	0	195.552	83.6638	1.25013	1254
NITMOv2_2493	A0A0K2GD85	Uncharacterized protein			0	8.45575	0	0	0	0	0	2931	0	0	0	0	0	195.489	79.5369	1.24966	1255
NITMOv2_2681	A0A0K2GDR8	Uncharacterized protein			0	19.9519	0	10	10	41	2054.94	1024	0	0	0	0	0	195.315	89.2285	1.24838	1256
NITMOv2_3656	A0A0K2GGG0	Uncharacterized protein			0	48.4479	0	14	14	23	474.736	2003	0	0	0	0	0	195.234	40.742	1.24778	1257
NITMOv2_1653	A0A088NNR9	Hydrogenase maturation protein HypE	hypE		0	38.8311	0	13	13	37	952.845	1597	0	0	0	0	0	195.17	85.9386	1.24731	1258
NITMOv2_3905	A0A0K2GH76	Uncharacterized protein			0	14.7847	0	0	0	0	0	2932	0	0	0	1	0	194.909	75.5039	1.24538	1259
NITMOv2_0551	A0A0K2G8R9	Uncharacterized protein			0	46.3092	0	1	1	1	21.594	2770	0	0	0	0	0	194.281	79.8768	1.24073	1260
NITMOv2_3504	A0A0K2GG22	Uncharacterized protein			0	40.9355	0	14	13	42	1026	1546	0	0	0	0	0	194.236	80.0565	1.24039	1261
NITMOv2_0190	A0A0K2G6S4	Uncharacterized protein			0	28.8697	0	10	9	33	1143.07	1469	0	0	0	0	0	193.769	81.7046	1.23692	1262
NITMOv2_0086	A0A0K2G7F6	Copper-containing nitrite reductase		1.7.2.1	0	26.8683	0	8	8	40	1488.74	1272	0	0	0	0	0	193.667	76.5119	1.23615	1263
NITMOv2_4313	A0A0K2GIJ3	Alcohol dehydrogenase, NADP-dependent	adhC		0	37.828	0	20	20	78	2061.97	1019	0	0	0	0	0	193.626	44.7928	1.23585	1264
NITMOv2_3482	A0A0K2GG89	Glucose-1-phosphate thymidylyltransferase	rffH	2.7.7.24	0	26.4933	0	7	7	24	905.889	1635	0	0	0	0	0	193.601	75.4984	1.23567	1265
NITMOv2_0558	A0A0K2G813	Serine protease Do	degP		0	49.0529	0	6	6	17	346.565	2134	0	0	0	0	0	193.596	52.8378	1.23563	1266
NITMOv2_2310	A0A0K2GCP2	Putative tRNA modifying enzyme, MiaB-like			0	48.5788	0	0	0	0	0	2933	0	0	0	0	0	193.089	54.9889	1.23184	1267
NITMOv2_4338	A0A0K2GIL9	Putative 6-pyruvoyl-tetrahydropterin synthase (Modular protein)		4.2.3.12	0	28.102	0	15	15	63	2241.83	954	0	0	0	0	0	192.782	47.461	1.22955	1268
NITMOv2_2680	A0A0K2GEP9	Putative sensor signal transduction histidine kinase		2.7.13.3	0	71.67	0	10	9	20	279.057	2222	0	0	0	0	0	192.688	42.1078	1.22884	1269
NITMOv2_2301	A0A0K2GDM7	Probable endolytic peptidoglycan transglycosylase RlpA			0	24.547	0	11	11	40	1629.53	1188	0	3	1	4	3	192.649	98.3083	1.22855	1270
NITMOv2_2055	A0A0K2GD08	Uncharacterized protein			1	6.61162	1	0	0	0	0	2934	0	0	0	0	0	192.565	147.511	1.22793	1271
NITMOv2_4014	A0A0K2GHF9	Uncharacterized protein			0	22.0648	0	5	5	22	997.062	1573	0	0	0	0	0	192.268	95.562	1.2257	1272
NITMOv2_2508	A0A0K2GDA0	Uncharacterized protein			1	118.764	1	3	2	3	25.2602	2756	0	0	1	0	0	192.155	37.2817	1.22485	1273
NITMOv2_3204	A0A0K2GF70	Uncharacterized protein			0	8.7087	0	0	0	0	0	2935	0	0	0	0	0	191.999	145.158	1.22368	1274
NITMOv2_1708	A0A0K2GB04	Uncharacterized protein			0	13.2645	0	6	6	42	3166.35	704	0	0	0	0	0	191.939	72.1077	1.22323	1275
NITMOv2_0934	A0A0K2G8T4	Putative small protein			0	11.1556	0	0	0	0	0	2936	0	0	0	0	0	191.105	170.289	1.21695	1276
NITMOv2_3208	A0A0K2GG52	Uncharacterized protein			0	11.748	0	5	3	35	2979.22	738	0	0	0	0	0	191.016	186.321	1.21627	1277
NITMOv2_3439	A0A0K2GFV6	DNA polymerase III, delta' subunit	holB	2.7.7.7	0	39.6213	0	14	13	34	858.124	1670	0	0	0	0	0	190.996	50.6001	1.21612	1278
NITMOv2_2056	A0A0K2GC03	Uncharacterized protein			0	25.7517	0	7	7	24	931.979	1618	0	0	0	0	0	190.852	66.2212	1.21503	1279
NITMOv2_1933	A0A0K2GCN0	Uncharacterized protein			0	9.94508	0	5	5	16	1608.84	1197	0	0	0	0	0	190.663	160.555	1.21361	1280
NITMOv2_1465	A0A0K2GBC9	DNA repair protein RadA	radA		0	48.5813	0	16	16	70	1440.88	1299	2	0	0	4	2	189.919	54.7468	1.20797	1281
NITMOv2_4763	A0A0K2GKH6	Uncharacterized protein			0	42.8704	0	2	2	2	46.6522	2693	0	0	0	0	0	189.822	57.9056	1.20723	1282
NITMOv2_2001	A0A0K2GBU9	Putative Phosphoglycolate phosphatase		3.1.3.18	0	25.4312	0	9	9	31	1218.98	1419	0	0	0	0	0	189.707	92.3192	1.20635	1283
NITMOv2_0336	A0A0K2G7C8	Anthranilate phosphoribosyltransferase	trpD		0	37.0576	0	21	20	76	2050.86	1026	0	0	0	0	0	189.701	52.8215	1.20631	1284
NITMOv2_2430	A0A0K2GD18	Uncharacterized protein			0	10.7712	0	2	2	3	278.522	2224	0	0	0	0	0	189.583	176.631	1.20541	1285
NITMOv2_4118	A0A0K2GHS3	Uncharacterized protein			1	16.2941	1	13	12	205	12581.2	105	5	7	5	7	12	189.165	123.716	1.20223	1286
NITMOv2_1263	A0A0K2G9P5	Putative urease accessory protein UreD			0	31.4654	0	1	1	1	31.781	2740	0	0	0	0	0	189.136	69.6774	1.202	1287
NITMOv2_4080	A0A0K2GHY9	Putative 2-deoxycytidine 5-triphosphate deaminase		3.5.4.13	0	43.4522	0	12	12	38	874.524	1660	2	2	1	9	2	189.113	65.5928	1.20183	1288
NITMOv2_3509	A0A0K2GG40	GDP-mannose 4,6-dehydratase (GDP-D-mannose dehydratase)	gmd	4.2.1.47	0	41.2935	0	17	16	64	1549.88	1234	0	0	0	0	0	189.043	61.8549	1.20129	1289
NITMOv2_0162	A0A0K2G7L4	NADH-quinone oxidoreductase subunit I (NADH dehydrogenase I subunit I) (NDH-1 subunit I)	nuoI		0	22.9175	0	10	9	42	1832.66	1109	3	0	0	0	1	188.9	59.2221	1.2002	1290
NITMOv2_4580	A0A0K2GJ29	Putative DNA polymerase III, delta subunit	holA	2.7.7.7	0	40.0653	0	9	9	22	549.103	1918	0	0	0	0	0	188.783	60.9174	1.19931	1291
NITMOv2_4135	A0A0K2GIS9	Uncharacterized protein			0	18.5996	0	7	7	24	1290.35	1379	2	5	1	0	4	188.733	81.7248	1.19893	1292
NITMOv2_4841	A0A0K2GK24	Fused putative transporter subunits of ABC superfamily	yjjK		0	63.0672	0	35	33	187	2965.09	742	5	2	0	0	1	188.63	45.4513	1.19814	1293
NITMOv2_3828	A0A0K2GHW2	Putative Universal stress protein			0	34.3991	0	13	12	46	1337.24	1339	0	0	0	0	0	188.197	69.3055	1.19482	1294
NITMOv2_2227	A0A0K2GCG8	Uncharacterized protein			0	11.2509	0	3	3	26	2310.93	938	0	0	0	0	0	187.959	95.0224	1.193	1295
NITMOv2_3303	A0A0K2GFG6	Uncharacterized protein			0	12.8445	0	1	1	2	155.709	2432	0	0	0	0	0	187.946	109.249	1.1929	1296
NITMOv2_3433	A0A0K2GFT2	Aspartate 1-decarboxylase (Aspartate alpha-decarboxylase) [Cleaved into: Aspartate 1-decarboxylase alpha chain; Aspartate 1-decarboxylase beta chain]	panD	4.1.1.11	0	13.3137	0	5	5	21	1577.32	1221	0	0	0	0	0	187.876	79.105	1.19236	1297
NITMOv2_1061	A0A0K2GA82	Uncharacterized protein			0	9.14033	0	3	3	3	328.216	2160	0	0	0	0	0	187.828	101.798	1.19199	1298
NITMOv2_0431	A0A0K2G8E3	Uncharacterized protein			1	20.9399	1	0	0	0	0	2937	0	0	0	0	0	187.696	76.8949	1.19098	1299
NITMOv2_0461	A0A0K2G8H5	Uncharacterized protein			2	93.3077	2	7	5	16	171.476	2404	0	0	0	0	0	187.533	42.0995	1.18972	1300
NITMOv2_2286	A0A0K2GDK8	Lipoprotein-releasing system, transmembrane protein LolC	lolC		4	46.5991	4	15	15	69	1480.72	1279	1	0	1	2	0	187.426	40.0813	1.1889	1301
NITMOv2_0420	A0A0K2G7A0	Aminotransferase	dapL		0	42.382	0	37	36	284	6700.95	310	0	0	0	0	0	187.321	62.2564	1.18809	1302
NITMOv2_1610	A0A0K2GAZ4	Aminotransferase		2.6.1.9	0	38.9361	0	5	5	7	179.782	2392	0	0	0	0	0	187.187	66.4576	1.18706	1303
NITMOv2_0708	A0A0K2G8G3	Thiol-disulfide oxidoreductase ResA (Modular protein)			0	20.8525	0	1	1	2	95.9119	2565	0	0	0	0	0	187.102	81.5868	1.1864	1304
NITMOv2_3432	A0A0K2GG32	Glutamyl-tRNA(Gln) amidotransferase subunit A (Glu-ADT subunit A)	gatA	6.3.5.-	0	52.6825	0	31	30	198	3758.37	604	2	1	5	3	1	186.993	54.0887	1.18556	1305
NITMOv2_4558	A0A0K2GK03	Orotate phosphoribosyltransferase (Modular protein)		2.4.2.10	0	17.8547	0	5	5	64	3584.49	636	0	0	0	0	0	186.854	76.8438	1.18449	1306
NITMOv2_2464	A0A0K2GE49	Uncharacterized protein			0	56.9435	0	0	0	0	0	2938	0	0	0	0	0	186.836	68.8202	1.18435	1307
NITMOv2_0618	A0A0K2G873	UDP-N-acetylmuramoyl-tripeptide--D-alanyl-D-alanine ligase (D-alanyl-D-alanine-adding enzyme)	murF		1	51.4182	1	25	25	106	2061.53	1020	0	0	0	0	0	186.831	76.6748	1.18431	1308
NITMOv2_1023	A0A0K2G948	Uncharacterized protein			0	32.7886	0	17	17	86	2622.86	838	0	0	0	0	1	186.812	51.6091	1.18417	1309
NITMOv2_0666	A0A0K2G911	Uncharacterized protein			0	26.089	0	16	16	86	3296.41	680	0	3	0	2	1	186.788	52.8687	1.18398	1310
NITMOv2_0577	A0A0K2G7T1	Uncharacterized protein			0	14.7373	0	8	8	49	3324.89	673	2	5	1	5	5	186.562	93.8599	1.18224	1311
NITMOv2_0945	A0A0K2G929	Uncharacterized protein			0	16.38	0	10	10	75	4578.75	493	0	0	0	0	0	186.318	56.923	1.18034	1312
NITMOv2_1389	A0A0K2GA15	Uncharacterized protein			0	16.546	0	0	0	0	0	2939	0	0	0	0	0	186.317	130.396	1.18034	1313
NITMOv2_0350	A0A0K2G753	Uncharacterized protein			0	16.5413	0	1	1	1	60.4549	2660	0	0	0	0	0	186.154	105.269	1.17907	1314
NITMOv2_4419	A0A0K2GIU9	ATP-dependent DNA helicase RecQ	recQ	3.6.4.12	0	68.8548	0	5	5	6	87.1399	2589	0	0	0	0	0	185.845	70.2377	1.17668	1315
NITMOv2_1319	A0A0K2GAX6	Uncharacterized protein			0	21.8682	0	16	16	223	10197.4	159	0	0	0	0	0	185.713	49.9619	1.17565	1316
NITMOv2_3658	A0A0K2GGG6	Uncharacterized protein			0	34.4571	0	10	10	17	493.367	1980	0	0	0	0	0	185.524	49.2401	1.17418	1317
NITMOv2_3728	A0A0K2GGN2	Uncharacterized protein			0	11.7821	0	7	5	28	2376.48	914	0	0	0	0	0	185.508	99.5772	1.17406	1318
NITMOv2_0236	A0A0K2G6W8	ADP-ribose pyrophosphatase	nudF		0	18.6307	0	10	10	62	3327.85	672	0	0	0	0	0	185.476	91.2014	1.17381	1319
NITMOv2_2937	A0A0K2GFG3	Helix-turn-helix domain protein			0	13.1346	0	7	7	46	3502.21	644	0	0	0	0	0	185.361	75.6869	1.17292	1320
NITMOv2_2106	A0A0K2GC48	General secretion pathway protein F	gspF		4	44.8462	4	17	17	55	1226.41	1417	3	6	1	8	8	185.06	101.152	1.17058	1321
NITMOv2_2105	A0A0K2GD48	Type II secretion system protein E	gspE		0	66.5183	0	24	24	76	1142.54	1471	0	0	0	0	0	184.717	44.6183	1.16789	1322
NITMOv2_4511	A0A0K2GIW7	Uncharacterized protein			0	12.9222	0	0	0	0	0	2940	0	0	0	0	0	184.584	90.0673	1.16685	1323
NITMOv2_3516	A0A0K2GG38	Uncharacterized protein			0	56.2993	0	8	7	13	230.909	2302	0	0	0	0	0	184.525	51.6281	1.16639	1324
NITMOv2_2679	A0A0K2GDQ9	Response regulator receiver protein			0	17.5954	0	12	11	94	5342.29	404	0	0	0	0	0	184.367	119.899	1.16516	1325
NITMOv2_0224	A0A0K2G6T7	DNA-binding response regulator in two-component regulatory system with CusS	cusR		0	25.3404	0	10	8	40	1578.51	1220	0	0	0	0	0	184.357	89.4564	1.16508	1326
NITMOv2_2061	A0A0K2GC06	Lipoyl synthase (Lip-syn) (LS) (Lipoate synthase) (Lipoic acid synthase) (Sulfur insertion protein LipA)	lipA	2.8.1.8	0	33.0738	0	5	4	8	241.883	2286	0	0	0	0	0	184.252	83.5856	1.16426	1327
NITMOv2_4820	A0A0K2GJQ6	Putative Inositol-phosphate phosphatase		3.1.3.25	0	28.6784	0	10	10	50	1743.47	1140	0	0	0	0	0	183.856	74.6264	1.16115	1328
NITMOv2_3902	A0A0K2GHF8	Putative Histidine kinase		2.7.13.3	0	47.5333	0	3	3	4	84.1515	2596	0	0	0	0	0	183.789	50.42	1.16063	1329
NITMOv2_2412	A0A0K2GDZ7	Putative Outer membrane protein TolC			0	48.6858	0	31	30	152	3122.06	718	2	1	4	2	5	183.748	49.4276	1.16031	1330
NITMOv2_3680	A0A0K2GHH3	Uncharacterized protein			0	28.3403	0	10	10	37	1305.56	1360	0	5	3	6	4	183.44	80.582	1.15789	1331
NITMOv2_4015	A0A0K2GHT1	Uncharacterized protein			0	21.4613	0	16	16	160	7455.27	266	1	9	3	7	6	183.377	89.2388	1.15739	1332
NITMOv2_0198	A0A0K2G6R5	Putative Outer membrane protein, OmpA/MotB family			0	44.5192	0	22	21	95	2133.91	993	43	100	127	68	93	183.031	48.8428	1.15467	1333
NITMOv2_4544	A0A0K2GIZ7	Uncharacterized protein			0	22.3675	0	8	8	21	938.863	1615	0	0	0	0	0	182.933	73.394	1.1539	1334
NITMOv2_2999	A0A0K2GEZ3	Uncharacterized protein			0	7.64834	0	0	0	0	0	2941	0	0	0	0	0	182.921	171.04	1.1538	1335
NITMOv2_1330	A0A0K2G9Y1	Putative site-specific recombinase transmembrane protein			6	78.3738	6	14	14	31	395.54	2076	0	0	1	0	0	182.785	47.4856	1.15273	1336
NITMOv2_1166	A0A0K2GAG5	Putative Transcriptional regulator, AsnC family (Modular protein)			0	14.8526	0	4	4	59	3972.38	576	0	1	0	1	1	182.557	73.3702	1.15092	1337
NITMOv2_3690	A0A0K2GHH8	S-methyl-5'-thioadenosine phosphorylase (5'-methylthioadenosine phosphorylase) (MTA phosphorylase) (MTAP)	mtnP	2.4.2.28	0	32.0087	0	14	14	81	2530.56	865	3	8	8	8	5	182.46	69.6144	1.15016	1338
NITMOv2_4610	A0A0K2GK49	Uncharacterized protein			0	7.10169	0	4	4	12	1689.74	1158	0	0	0	0	0	182.367	154.461	1.14942	1339
NITMOv2_4111	A0A0K2GHQ7	NmrA-like family domain-containing protein 1	NMRAL		0	33.8936	0	35	34	410	12096.7	120	0	1	0	1	1	182.345	31.838	1.14925	1340
NITMOv2_3555	A0A0K2GH65	Thiazole synthase	thiG	2.8.1.10	0	27.4699	0	23	23	201	7317.09	270	0	0	0	0	0	182.067	80.3978	1.14705	1341
NITMOv2_1124	A0A0K2G9E1	Response regulator			0	23.6285	0	14	14	59	2496.99	879	0	0	0	0	0	181.748	82.1934	1.14452	1342
NITMOv2_0557	A0A0K2G7R3	Putative Disulfide oxidoreductase dsbA			1	23.9309	1	9	9	19	793.952	1714	0	0	0	0	0	181.7	86.9005	1.14414	1343
NITMOv2_4611	A0A0K2GJ57	Glutamate-1-semialdehyde 2,1-aminomutase (GSA) (Glutamate-1-semialdehyde aminotransferase) (GSA-AT)	hemL	5.4.3.8	0	45.3036	0	20	20	73	1611.35	1194	30	34	39	26	38	181.678	61.2283	1.14396	1344
NITMOv2_3740	A0A0K2GGR4	Putative Nucleotidyl transferase		2.7.7.-	1	26.8811	1	7	7	31	1153.23	1462	0	0	0	0	0	181.647	53.9871	1.14372	1345
NITMOv2_1944	A0A0K2GBN6	Putative HTH-type transcriptional regulator YtfH			0	11.502	0	2	2	9	782.473	1719	0	0	0	0	0	181.596	77.1916	1.14331	1346
NITMOv2_0982	A0A0K2G987	Triosephosphate isomerase (TIM) (TPI) (Triose-phosphate isomerase)	tpiA		0	27.5755	0	13	13	72	2611.01	841	0	0	0	1	0	181.549	57.4728	1.14294	1347
NITMOv2_1299	A0A0K2GAV3	Transcription antitermination protein NusB (Antitermination factor NusB)	nusB		0	17.3571	0	5	5	13	748.973	1751	0	0	0	0	0	181.527	142.42	1.14276	1348
NITMOv2_3772	A0A0K2GGS0	Pilin (Modular protein)			1	23.2852	1	2	2	4	171.783	2403	0	0	0	0	0	181.502	48.9517	1.14256	1349
NITMOv2_3529	A0A0K2GG61	3-deoxy-D-manno-octulosonic-acid transferase	waaA	2.4.-.-	1	51.2155	1	11	11	26	507.659	1958	0	0	0	0	0	181.422	68.9171	1.14193	1350
NITMOv2_1318	A0A0K2G9U9	Uncharacterized protein			0	8.55656	0	4	4	19	2220.52	962	0	0	0	0	0	181.227	87.6654	1.14038	1351
NITMOv2_2369	A0A0K2GD43	Uncharacterized protein			1	16.8548	1	5	5	21	1245.94	1406	0	0	0	0	0	181.169	109.69	1.13992	1352
NITMOv2_4353	A0A0K2GIN3	Putative periplasmic or secreted lipoprotein			0	7.23102	0	3	3	11	1521.22	1252	0	0	0	0	0	181.127	123.788	1.13958	1353
NITMOv2_3358	A0A0K2GFL2	UDP-glucuronic acid decarboxylase 1	Uxs	4.1.1.35	0	37.4474	0	18	18	89	2376.66	913	0	2	1	2	2	180.962	57.2224	1.13826	1354
NITMOv2_0265	A0A0K2G755	Esterase TesA	tesA		0	25.254	0	0	0	0	0	2942	0	0	0	0	0	180.957	70.9099	1.13822	1355
NITMOv2_2115	A0A0K2GD56	Putative General secretion pathway protein K			0	35.3132	0	0	0	0	0	2943	0	0	0	0	0	180.859	68.7495	1.13745	1356
NITMOv2_1609	A0A0K2GAR1	Cobalamin biosynthesis protein CobD	cobD		3	33.5008	3	4	4	11	328.35	2158	0	0	0	0	0	180.484	50.603	1.13445	1357
NITMOv2_2467	A0A0K2GD46	NAD-dependent protein deacylase (Regulatory protein SIR2 homolog)	cobB	3.5.1.-	0	26.6765	0	4	3	8	299.889	2199	0	0	0	0	0	180.432	68.937	1.13403	1358
NITMOv2_1265	A0A0K2G9R3	Glutamine-dependent NAD(+) synthetase (NAD(+) synthase [glutamine-hydrolyzing])	nadE		0	64.6569	0	30	30	100	1546.62	1235	1	0	0	5	0	180.293	87.6992	1.13292	1359
NITMOv2_0843	A0A0K2G8I8	Imidazole glycerol phosphate synthase subunit HisF (IGP synthase cyclase subunit) (IGP synthase subunit HisF) (ImGP synthase subunit HisF) (IGPS subunit HisF)	hisF		0	27.6073	0	10	9	39	1412.67	1310	0	0	0	0	0	180.093	49.2111	1.13132	1360
NITMOv2_1741	A0A0K2GB14	Uncharacterized protein			1	20.4487	1	10	10	98	4792.48	457	0	1	0	1	1	180.044	68.3983	1.13093	1361
NITMOv2_4501	A0A0K2GIV7	Uncharacterized protein			0	16.2871	0	6	6	25	1534.96	1245	0	0	0	0	0	179.669	102.919	1.12792	1362
NITMOv2_3434	A0A0K2GFV1	Aspartyl/glutamyl-tRNA(Asn/Gln) amidotransferase subunit C (Asp/Glu-ADT subunit C)	gatC	6.3.5.-	0	10.4815	0	9	9	73	6964.65	293	1	1	1	0	0	179.604	118.756	1.1274	1363
NITMOv2_1095	A0A0K2G978	Pyruvate carboxylase subunit B	pycB		0	71.4756	0	43	43	281	3931.41	585	0	0	1	0	0	179.582	23.7096	1.12722	1364
NITMOv2_0803	A0A0K2G8F0	Putative Proteasome, beta subunit			0	27.9366	0	20	19	99	3543.73	640	2	3	1	4	2	179.468	59.4821	1.1263	1365
NITMOv2_1090	A0A0K2G975	Uncharacterized protein			1	35.8839	1	17	17	54	1504.85	1264	0	0	0	0	0	179.362	61.7858	1.12546	1366
NITMOv2_3559	A0A0K2GG90	Putative Murein hydrolase EnvC			0	44.4815	0	17	17	46	1034.14	1539	0	0	0	0	0	179.23	77.308	1.12439	1367
NITMOv2_3874	A0A0K2GH45	Trehalose synthase/amylase TreS	treS	3.2.1.1, 5.4.99.16	0	65.1926	0	19	18	56	858.993	1667	0	0	0	0	0	179.208	69.4071	1.12421	1368
NITMOv2_0378	A0A0K2G7G5	3-oxoacyl-[acyl-carrier-protein] reductase FabG	fabG		0	26.6564	0	14	14	55	2063.29	1017	0	0	0	0	0	179.205	84.4778	1.12419	1369
NITMOv2_4187	A0A0K2GIX1	Uncharacterized protein			0	19.6727	0	9	9	58	2948.25	747	1	5	2	5	5	179.181	102.435	1.12399	1370
NITMOv2_0707	A0A0K2G859	Thiol-disulfide oxidoreductase ResA	resA		1	23.5236	1	11	11	62	2635.65	831	0	0	1	0	0	178.945	86.8593	1.12209	1371
NITMOv2_4551	A0A0K2GJ16	YcfA family protein (Modular protein)			0	10.2935	0	0	0	0	0	2944	0	0	0	0	0	178.676	113.039	1.11992	1372
NITMOv2_4289	A0A0K2GIA6	Putative Rhomboid serine protease		3.4.21.105	7	25.0787	7	0	0	0	0	2945	0	0	0	0	0	178.658	53.5918	1.11978	1373
NITMOv2_3574	A0A0K2GGA4	Uncharacterized protein			0	10.4143	0	6	5	22	2112.49	997	0	1	0	0	0	178.544	128.18	1.11886	1374
NITMOv2_0582	A0A0K2G7T6	Uncharacterized protein			0	13.455	0	7	7	61	4533.64	499	0	0	0	0	0	178.482	113.514	1.11836	1375
NITMOv2_0715	A0A0K2G852	DNA-binding response regulator in two-component regulatory system with PhoR (Or CreC)	phoB		0	26.5751	0	16	15	89	3349	666	1	0	0	2	0	178.141	53.2318	1.1156	1376
NITMOv2_2081	A0A0K2GC23	Endonuclease III (DNA-(apurinic or apyrimidinic site) lyase)	nth	4.2.99.18	0	24.6125	0	17	16	87	3534.79	643	0	0	0	0	0	178.023	58.8002	1.11465	1377
NITMOv2_2121	A0A0K2GC63	Uncharacterized protein			0	14.0037	0	6	6	8	571.276	1902	0	0	0	0	0	177.938	53.8102	1.11396	1378
NITMOv2_3719	A0A0K2GGP5	Uncharacterized protein			0	10.7907	0	5	5	28	2594.83	844	2	0	0	0	0	177.777	150.899	1.11265	1379
NITMOv2_2517	A0A0K2GDA5	Uncharacterized protein			1	47.6706	1	6	6	8	167.818	2408	0	1	0	3	4	177.764	62.7567	1.11254	1380
NITMOv2_0604	A0A0K2G7Y4	Putative Sugar nucleotidyltransferase			0	27.0392	0	18	18	86	3180.57	699	0	0	0	0	0	177.558	61.9233	1.11087	1381
NITMOv2_2685	A0A0K2GEQ4	Serine/threonine-protein kinase RsbT	rsbT	2.7.11.1	0	14.1787	0	8	8	21	1481.1	1278	0	0	0	0	0	177.484	143.799	1.11027	1382
NITMOv2_1427	A0A0K2GAE3	ABC-type transport system periplasmic binding protein			0	33.8195	0	16	16	68	2010.67	1039	0	0	0	0	0	177.121	68.5135	1.10731	1383
NITMOv2_2234	A0A0K2GCG7	Chaperone protein ClpB	clpB		0	96.1636	0	83	81	572	5948.2	349	2	2	0	0	0	176.968	33.419	1.10607	1384
NITMOv2_1103	A0A0K2G9K0	Uncharacterized protein			0	17.542	0	5	5	16	912.099	1628	0	0	0	0	0	176.545	89.5952	1.10261	1385
NITMOv2_0137	A0A0K2G7J2	Uncharacterized protein			0	3.67927	0	0	0	0	0	2946	0	0	0	0	0	176.338	216.355	1.10092	1386
NITMOv2_4754	A0A0K2GJJ3	Uncharacterized protein			0	13.3641	0	0	0	0	0	2947	0	0	0	0	0	176.001	75.3178	1.09816	1387
NITMOv2_0191	A0A0K2G6N1	Uncharacterized protein			0	18.5846	0	2	2	7	376.655	2099	0	0	0	0	0	175.844	67.3257	1.09687	1388
NITMOv2_3878	A0A0K2GH27	Uncharacterized protein			0	23.1872	0	12	10	57	2458.26	892	3	2	3	8	4	175.811	84.7358	1.09661	1389
NITMOv2_3962	A0A0K2GHD3	Uncharacterized protein			2	7.30147	2	0	0	0	0	2948	0	0	0	0	0	175.676	91.8949	1.09549	1390
NITMOv2_3408	A0A0K2GFQ8	dTDP-4-dehydrorhamnose 3,5-epimerase (Thymidine diphospho-4-keto-rhamnose 3,5-epimerase)	rmlC	5.1.3.13	0	21.2383	0	3	3	7	329.593	2154	0	0	0	0	0	175.655	91.944	1.09533	1391
NITMOv2_2066	A0A0K2GC10	Acyl-CoA desaturase		1.14.19.1	4	32.4982	4	0	0	0	0	2949	0	0	0	0	0	175.36	93.7662	1.09289	1392
NITMOv2_0480	A0A0K2G7I1	Glycerol-3-phosphate dehydrogenase [NAD(P)+] (NAD(P)H-dependent glycerol-3-phosphate dehydrogenase)	gpsA		0	35.8262	0	21	20	110	3070.38	723	0	1	0	0	0	175.163	61.6654	1.09128	1393
NITMOv2_4710	A0A0K2GJQ4	Uncharacterized protein			0	9.36318	0	0	0	0	0	2950	0	0	0	0	0	175.126	116.65	1.09097	1394
NITMOv2_2057	A0A0K2GC98	Elongation factor G (EF-G)	fusA		0	75.5306	0	38	38	176	2330.18	929	1	0	0	2	1	175.11	33.7512	1.09084	1395
NITMOv2_1088	A0A0K2G9I6	Uncharacterized protein			0	34.6955	0	22	22	114	3285.73	684	1	0	0	0	0	174.757	44.5825	1.08793	1396
NITMOv2_1468	A0A0K2GAC1	Ribosomal-protein-alanine N-acetyltransferase	rimI	2.3.1.128	0	19.3816	0	5	5	9	464.358	2012	0	0	0	0	0	174.733	84.7064	1.08773	1397
NITMOv2_1856	A0A0K2GBD2	Acyl carrier protein (ACP)	acpP		0	11.534	0	3	3	8	693.604	1792	0	0	0	0	0	174.668	86.6114	1.08719	1398
NITMOv2_2514	A0A0K2GEB6	Putative Amylo-alpha-1,6-glucosidase			0	80.003	0	27	26	92	1149.96	1463	0	0	0	0	0	174.664	28.7828	1.08716	1399
NITMOv2_2516	A0A0K2GDK9	Putative Na+/H+ antiporter			13	44.985	13	1	1	5	111.148	2524	0	0	1	0	1	174.599	57.8088	1.08663	1400
NITMOv2_3413	A0A0K2GFR4	Putative Lipopolysaccharide biosynthesis protein			2	88.4743	2	41	41	135	1525.87	1250	0	1	1	1	1	174.487	61.866	1.0857	1401
NITMOv2_0424	A0A0K2G7F0	Uncharacterized protein			0	29.2599	0	5	5	7	239.235	2291	0	0	0	0	0	174.484	80.3113	1.08567	1402
NITMOv2_0458	A0A0K2G7P6	DNA-binding protein Fis / transcriptional regulator, Fis family			0	71.2591	0	45	40	162	2273.39	947	0	0	0	1	0	174.449	40.526	1.08538	1403
NITMOv2_2111	A0A0K2GC54	Uncharacterized protein			1	26.5252	1	2	1	3	113.1	2519	0	0	0	0	0	174.418	60.5057	1.08513	1404
NITMOv2_4344	A0A0K2GIE7	Uncharacterized protein			0	9.88902	0	5	5	22	2224.69	961	0	0	0	0	0	174.095	100.865	1.08245	1405
NITMOv2_1235	A0A0K2G9N4	Uncharacterized protein			0	20.7406	0	3	3	5	241.073	2287	0	0	0	0	0	174.078	60.0259	1.08231	1406
NITMOv2_0250	A0A0K2G744	Uncharacterized protein			0	3.70603	0	0	0	0	0	2951	0	0	0	0	0	173.715	109.896	1.0793	1407
NITMOv2_4173	A0A0K2GHV9	Putative Cell division protein ZapB			0	9.89904	0	9	9	35	3535.69	642	1	1	0	1	1	173.643	187.748	1.0787	1408
NITMOv2_1022	A0A0K2G9C5	Putative Glycosyl hydrolase, family 13			0	13.0126	0	3	3	10	768.489	1733	0	0	0	1	1	173.428	60.9824	1.07691	1409
NITMOv2_3000	A0A0K2GEN5	Uncharacterized protein			0	14.8354	0	4	4	8	539.25	1927	0	1	0	1	1	173.246	69.7247	1.0754	1410
NITMOv2_1466	A0A0K2GAB4	Uncharacterized protein			1	32.6814	1	16	15	52	1591.12	1206	2	1	0	5	3	172.871	50.5241	1.07228	1411
NITMOv2_1155	A0A0K2G9D8	Uncharacterized protein			0	363.769	0	16	14	26	71.4739	2634	0	0	0	0	0	172.65	20.7988	1.07043	1412
NITMOv2_0495	A0A0K2G7J3	Uncharacterized protein			0	9.13692	0	0	0	0	0	2952	0	0	0	0	0	172.509	125.184	1.06925	1413
NITMOv2_0534	A0A0K2G7R5	NADH-quinone oxidoreductase subunit K (NADH dehydrogenase I subunit K) (NDH-1 subunit K)	nuoK		3	11.0157	3	0	0	0	0	2953	0	0	0	0	0	172.31	54.0233	1.06758	1414
NITMOv2_0714	A0A0K2G890	Putative Phosphate regulon sensor histidine kinase PhoR			1	67.6032	1	37	36	182	2692.18	813	1	6	1	4	6	172.23	44.5857	1.06691	1415
NITMOv2_4560	A0A0K2GJA6	Putative Peptidase, family M48		3.4.24.-	1	41.6092	1	12	11	44	1057.46	1532	1	2	0	1	2	172.22	68.3666	1.06683	1416
NITMOv2_0177	A0A0K2G7M9	Putative Haloacid dehalogenase superfamily hydrolase, subfamily IB, PSPase-like			0	25.5966	0	2	2	2	78.1354	2615	0	0	0	0	0	172.138	38.1804	1.06615	1417
NITMOv2_2000	A0A0K2GCW1	Osmotically inducible, stress-inducible membrane protein	osmC		0	14.8591	0	10	10	132	8883.45	203	0	0	0	0	0	172.101	105.873	1.06584	1418
NITMOv2_4159	A0A0K2GI56	Protein HflK	hflK		1	38.2305	1	17	17	71	1857.15	1100	10	4	6	8	7	172.093	62.8233	1.06577	1419
NITMOv2_1779	A0A0K2GBF0	Hypoxanthine phosphoribosyltransferase	hpt	2.4.2.8	0	20.1937	0	14	13	74	3664.51	619	0	1	2	2	1	171.766	53.1342	1.06303	1420
NITMOv2_3711	A0A0K2GGL1	Uncharacterized protein			0	27.4854	0	15	15	53	1928.29	1072	14	23	18	20	26	171.74	47.1295	1.0628	1421
NITMOv2_4529	A0A0K2GIY6	Uncharacterized protein			0	179.192	0	61	40	345	1925.31	1074	0	1	0	1	0	171.532	20.8964	1.06106	1422
NITMOv2_1835	A0A0K2GBC6	Cob(I)yrinic acid a,c-diamide adenosyltransferase	yvqK	2.5.1.17	0	22.3168	0	20	20	154	6900.62	298	2	17	4	11	13	171.343	47.6377	1.05946	1423
NITMOv2_4525	A0A0K2GJ72	Putative Glutathione transferase FosA		2.5.1.18	0	16.1337	0	3	3	15	929.732	1619	0	0	0	0	0	171.312	85.5764	1.05921	1424
NITMOv2_1114	A0A0K2G9D1	Phosphoribosylformylglycinamidine cyclo-ligase (AIR synthase) (AIRS) (Phosphoribosyl-aminoimidazole synthetase)	purM		0	36.934	0	13	13	47	1272.54	1391	0	0	0	0	0	171.268	34.559	1.05884	1425
NITMOv2_3410	A0A0K2GGQ7	Uncharacterized protein			0	22.467	0	0	0	0	0	2954	0	0	0	0	0	170.997	117.211	1.05655	1426
NITMOv2_4256	A0A0K2GIE5	Putative Transcriptional regulator			0	26.2485	0	4	2	10	380.974	2092	0	0	0	0	0	170.899	37.8146	1.05572	1427
NITMOv2_1830	A0A0K2GBC1	Putative Vitamin B12 transporter BtuB			0	74.0784	0	48	47	482	6506.62	324	16	98	149	115	142	170.823	44.7299	1.05508	1428
NITMOv2_3766	A0A0K2GHP7	Trypsin-like serine protease			0	34.6372	0	2	2	4	115.483	2515	2	1	0	2	1	170.807	60.0615	1.05495	1429
NITMOv2_2413	A0A0K2GD02	Uncharacterized protein			0	11.6911	0	8	8	49	4191.24	545	0	10	5	7	8	170.79	86.1337	1.0548	1430
NITMOv2_4628	A0A0K2GJH1	Peptidylprolyl isomerase		5.2.1.8	0	33.4402	0	31	31	185	5532.27	378	5	7	3	12	7	170.683	69.4771	1.0539	1431
NITMOv2_3306	A0A0K2GFR7	Glycerol-3-phosphate acyltransferase (Acyl-PO4 G3P acyltransferase) (Acyl-phosphate--glycerol-3-phosphate acyltransferase) (G3P acyltransferase) (GPAT) (Lysophosphatidic acid synthase) (LPA synthase)	plsY		5	20.7008	5	1	1	1	48.3073	2689	1	0	1	1	0	170.678	91.1826	1.05386	1432
NITMOv2_1313	A0A0K2G9U4	Phosphoribosylformylglycinamidine synthase subunit PurL (FGAM synthase) (Formylglycinamide ribonucleotide amidotransferase subunit II) (FGAR amidotransferase II) (FGAR-AT II) (Glutamine amidotransferase PurL) (Phosphoribosylformylglycinamidine synthase subunit II)	purL		0	80.0253	0	38	38	225	2811.61	787	1	0	0	0	0	170.397	47.4749	1.05148	1433
NITMOv2_3485	A0A0K2GGZ0	Glycosyl transferase, family 4, conserved region			11	37.9382	11	0	0	0	0	2955	0	0	0	0	0	170.348	54.0695	1.05107	1434
NITMOv2_2492	A0A0K2GD84	Uncharacterized protein			0	15.3588	0	0	0	0	0	2956	0	0	0	0	0	170.304	67.6093	1.05069	1435
NITMOv2_1926	A0A0K2GBL8	Inorganic pyrophosphatase	ppa	3.6.1.1	0	25.2561	0	22	22	115	4553.36	495	0	0	0	0	0	170.238	54.099	1.05013	1436
NITMOv2_0499	A0A0K2G7N6	Radical SAM superfamily protein			0	61.7777	0	14	14	30	485.612	1990	0	0	0	0	0	170.221	30.9749	1.04999	1437
NITMOv2_3563	A0A0K2GG78	Ribonuclease HII (RNase HII)	rnhB	3.1.26.4	0	23.7874	0	1	1	1	42.039	2710	0	0	0	0	0	170.059	63.8835	1.04861	1438
NITMOv2_4575	A0A0K2GJ26	Putative general secretion pathway protein D			0	61.2392	0	33	32	169	2759.67	803	6	15	8	14	18	170.04	52.8057	1.04846	1439
NITMOv2_0432	A0A0K2G7D6	Uncharacterized protein			0	16.1137	0	15	15	133	8253.83	233	0	0	0	0	0	169.947	49.7904	1.04766	1440
NITMOv2_4848	A0A0K2GJU9	Uncharacterized protein			0	6.22392	0	1	1	5	803.352	1707	0	0	0	0	0	169.852	117.78	1.04686	1441
NITMOv2_4562	A0A0K2GJ27	Putative Amidohydrolase 2			0	54.5851	0	0	0	0	0	2957	0	0	0	0	0	169.469	52.9166	1.0436	1442
NITMOv2_2433	A0A0K2GD10	Uncharacterized protein			10	48.6491	10	2	2	4	82.2214	2602	0	0	0	0	0	169.289	41.7349	1.04207	1443
NITMOv2_0512	A0A0K2G7M3	Transcriptional regulatory protein DevR (DosR)	devR		0	24.5125	0	12	11	43	1754.2	1133	3	2	2	5	7	169.174	89.2172	1.04109	1444
NITMOv2_1416	A0A0K2GA65	Uncharacterized protein			0	11.9765	0	5	5	12	1001.96	1569	0	0	0	0	0	169.148	117.179	1.04086	1445
NITMOv2_0466	A0A0K2G8J8	Putative Peptidase S16, lon-like			0	26.5033	0	2	2	4	150.925	2438	0	0	0	0	0	169.032	79.6102	1.03987	1446
NITMOv2_4471	A0A0K2GIS6	Bifunctional NAD(P)H-hydrate repair enzyme (Nicotinamide nucleotide repair protein) [Includes: ADP-dependent (S)-NAD(P)H-hydrate dehydratase (ADP-dependent NAD(P)HX dehydratase); NAD(P)H-hydrate epimerase ]	nnr	4.2.1.136, 5.1.99.6	0	53.3883	0	14	14	38	711.766	1777	7	8	9	17	12	168.997	49.5173	1.03957	1447
NITMOv2_2447	A0A0K2GD27	Uncharacterized protein			0	11.0043	0	4	4	26	2362.72	917	0	0	0	0	0	168.888	69.6645	1.03864	1448
NITMOv2_3528	A0A0K2GG44	Tetraacyldisaccharide 4'-kinase (Lipid A 4'-kinase)	lpxK	2.7.1.130	0	38.5988	0	15	15	58	1502.64	1265	2	2	0	3	3	168.853	62.1209	1.03835	1449
NITMOv2_2675	A0A0K2GEP2	Sensory transduction histidine kinase			0	23.5962	0	0	0	0	0	2958	0	0	0	0	0	168.803	84.435	1.03792	1450
NITMOv2_4069	A0A0K2GHM2	Putative Ferredoxin-thioredoxin reductase, catalytic subunit		1.18.-.-	0	15.3571	0	5	5	36	2344.19	921	0	0	0	0	0	168.415	119.165	1.0346	1451
NITMOv2_3673	A0A0K2GGH9	ABC-type transport system, ATP-binding component		3.6.3.-	0	27.1084	0	12	12	41	1512.45	1257	0	0	0	0	0	168.375	53.9224	1.03425	1452
NITMOv2_3407	A0A0K2GG17	Oxidoreductase domain protein			0	46.0922	0	14	14	57	1236.65	1408	0	0	0	0	0	168.261	49.4209	1.03328	1453
NITMOv2_2384	A0A0K2GD57	Uncharacterized protein			0	14.697	0	0	0	0	0	2959	0	0	0	0	0	168.042	99.9086	1.0314	1454
NITMOv2_4696	A0A0K2G6D1	Catalase	katA	1.11.1.6	0	54.9477	0	0	0	0	0	2960	0	0	0	0	0	167.868	31.1455	1.02991	1455
NITMOv2_4432	A0A0K2GJK4	Glycosyl transferase, family 2		2.4.1.-	0	27.8498	0	11	11	44	1579.9	1218	0	3	1	0	0	167.819	52.4596	1.02948	1456
NITMOv2_1769	A0A0K2GBE1	Putative Sulfurtransferase TusA (Modular protein)		2.8.1.-	0	10.042	0	2	2	6	597.492	1869	0	0	0	0	0	167.755	59.0033	1.02894	1457
NITMOv2_0085	A0A0K2G6D1	Catalase	katA	1.11.1.6	0	54.9477	0	0	0	0	0	2961	0	0	0	0	0	167.735	33.7524	1.02877	1458
NITMOv2_0165	A0A0K2G6P8	NADH-quinone oxidoreductase subunit C (NADH dehydrogenase I subunit C) (NDH-1 subunit C)	nuoC		0	19.7667	0	11	10	98	4957.84	438	1	2	1	1	2	167.703	107.105	1.02849	1459
NITMOv2_0063	A0A0K2G6F0	Putative dioxygenase			0	41.3304	0	11	11	38	919.419	1624	0	0	0	0	0	167.601	65.8912	1.02761	1460
NITMOv2_0278	A0A0K2G7X8	Uncharacterized protein			0	41.9511	0	2	2	2	47.6745	2692	0	0	0	0	0	167.594	88.3518	1.02755	1461
NITMOv2_2281	A0A0K2GDK3	Uncharacterized protein			1	7.41019	1	0	0	0	0	2962	0	0	0	0	0	167.578	142.015	1.02741	1462
NITMOv2_2520	A0A0K2GDB6	Uncharacterized protein			2	11.3802	2	0	0	0	0	2963	0	0	0	0	0	167.466	87.6952	1.02645	1463
NITMOv2_3876	A0A0K2GH20	Malto-oligosyltrehalose synthase		5.4.99.15	0	108.901	0	24	23	53	486.682	1989	0	0	0	3	2	167.007	41.0084	1.02249	1464
NITMOv2_4715	A0A0K2GJQ8	Uncharacterized protein			0	10.9521	0	6	6	12	1095.68	1504	0	0	0	1	2	167.002	133.945	1.02245	1465
NITMOv2_3635	A0A0K2GHD8	Queuine tRNA-ribosyltransferase (Guanine insertion enzyme) (tRNA-guanine transglycosylase)	tgt	2.4.2.29	0	42.3268	0	0	0	0	0	2964	0	0	0	0	0	166.949	63.9381	1.02198	1466
NITMOv2_0372	A0A0K2G775	Octanoyltransferase (Lipoate-protein ligase B) (Lipoyl/octanoyl transferase) (Octanoyl-[acyl-carrier-protein]-protein N-octanoyltransferase)	lipB		0	28.0061	0	6	6	11	392.771	2081	0	0	0	0	0	166.908	63.1909	1.02163	1467
NITMOv2_3537	A0A0K2GGH0	3-hydroxyacyl-[acyl-carrier-protein] dehydratase FabZ ((3R)-hydroxymyristoyl-[acyl-carrier-protein] dehydratase) ((3R)-hydroxymyristoyl-ACP dehydrase) (Beta-hydroxyacyl-ACP dehydratase)	fabZ	4.2.1.-	0	16.1894	0	17	17	203	12539.1	106	0	0	0	0	0	166.692	58.7545	1.01976	1468
NITMOv2_2791	A0A0K2GE12	Ribonuclease VapC (RNase VapC) (Toxin VapC)			0	15.8686	0	3	3	6	378.105	2097	0	0	0	0	0	166.547	139.435	1.0185	1469
NITMOv2_1841	A0A0K2GBB9	Putative Adenosylcobinamide amidohydrolase		3.5.1.90	0	26.6234	0	7	7	20	751.219	1747	0	0	0	0	0	166.428	85.5572	1.01747	1470
NITMOv2_1484	A0A0K2GAD1	Inner membrane lipoprotein YiaD	yiaD		0	24.092	0	7	7	12	498.09	1973	0	0	0	0	0	166.344	61.7847	1.01675	1471
NITMOv2_0037	A0A0K2G692	Putative pterin-4-alpha-carbinolamine dehydratase (PHS) (4-alpha-hydroxy-tetrahydropterin dehydratase) (Pterin carbinolamine dehydratase) (PCD)			0	12.8491	0	13	13	142	11051.3	140	0	0	0	0	0	166.341	112.63	1.01672	1472
NITMOv2_2242	A0A0K2GCI4	Uncharacterized protein			0	33.0615	0	4	4	6	181.48	2389	1	1	0	0	1	166.266	56.5416	1.01607	1473
NITMOv2_1093	A0A0K2G9J1	Peroxiredoxin (Thiol peroxidase)			0	23.7534	0	7	7	20	841.985	1684	6	3	0	6	4	166.202	81.1369	1.01551	1474
NITMOv2_1246	A0A0K2G9X9	Putative Type IV pili biogenesis protein PilQ			0	70.3501	0	23	23	68	966.594	1589	3	19	9	23	23	166.177	39.2568	1.0153	1475
NITMOv2_4323	A0A0K2GIK4	Chaperone protein DnaK	dnaK		0	66.014	0	37	36	185	2802.44	788	0	0	0	0	0	166.164	35.108	1.01519	1476
NITMOv2_3978	A0A0K2GIB9	Uncharacterized protein			2	6.96915	2	0	0	0	0	2965	0	0	0	0	0	166.044	83.7525	1.01414	1477
NITMOv2_2886	A0A0K2GFB4	Uncharacterized protein			0	13.6113	0	0	0	0	0	2966	0	0	0	0	0	165.832	96.6226	1.0123	1478
NITMOv2_0079	A0A0K2G6C7	Uncharacterized protein			0	21.823	0	3	3	12	549.877	1916	0	0	0	0	0	165.792	79.9074	1.01195	1479
NITMOv2_2096	A0A0K2GC38	Ribonuclease D (RNase D)	rnd	3.1.13.5	0	44.2341	0	19	18	74	1672.92	1170	0	1	0	0	0	165.695	63.8324	1.01111	1480
NITMOv2_3004	A0A0K2GEZ8	UPF0753 protein NITMOv2_3004			0	124.482	0	6	5	10	80.3326	2608	0	0	0	0	1	165.67	37.9193	1.01089	1481
NITMOv2_4099	A0A0K2GHS6	Uncharacterized protein			0	13.0994	0	11	10	117	8931.7	201	0	0	0	0	0	165.616	96.5021	1.01042	1482
NITMOv2_0201	A0A0K2G6P0	Uncharacterized protein			0	57.9829	0	44	44	408	7036.56	290	11	14	11	14	16	165.282	53.1248	1.00751	1483
NITMOv2_0116	A0A0K2G6F8	Putative Tn7-like transposition protein D			0	66.7867	0	4	4	10	149.73	2442	0	0	0	0	0	165.265	77.2034	1.00736	1484
NITMOv2_1942	A0A0K2GBL9	Uncharacterized protein			0	25.7895	0	0	0	0	0	2967	0	0	0	0	0	164.914	111.352	1.00429	1485
NITMOv2_3476	A0A0K2GFY5	Bifunctional Phosphomannomutase/phosphoglucomutase	manB/pgm	5.4.2.2, 5.4.2.8	0	51.8924	0	30	29	143	2755.7	804	0	0	0	1	1	164.85	29.0185	1.00374	1486
NITMOv2_0804	A0A0K2G8P9	Putative Proteasome, alpha subunit			0	29.9407	0	16	16	75	2504.95	878	2	1	1	0	2	164.785	46.5209	1.00317	1487
NITMOv2_0305	A0A0K2G712	N-acetyltransferase, GCN5-related			0	16.5845	0	10	9	25	1507.43	1263	0	0	0	0	0	164.618	129.96	1.0017	1488
NITMOv2_2231	A0A0K2GDF4	Uncharacterized protein			0	28.5046	0	20	19	197	6911.17	297	3	9	1	5	5	164.532	51.3035	1.00095	1489
NITMOv2_0844	A0A0K2G8U1	Histidine biosynthesis bifunctional protein HisIE [Includes: Phosphoribosyl-ATP pyrophosphatase (PRA-PH) ; Phosphoribosyl-AMP cyclohydrolase (PRA-CH) ]	hisI		0	25.5652	0	12	12	47	1838.44	1106	1	0	0	0	0	164.497	63.8383	1.00064	1490
NITMOv2_3632	A0A0K2GGR1	Protein-export membrane protein SecF	secF		6	33.1776	6	16	15	64	1929.01	1071	5	2	1	3	4	164.343	84.4264	0.999285	1491
NITMOv2_3657	A0A0K2GGT2	Uncharacterized protein			0	22.4397	0	1	1	1	44.5639	2699	0	0	0	0	0	164.243	119.494	0.998415	1492
NITMOv2_2378	A0A0K2GCW5	Uncharacterized protein			0	11.686	0	11	10	66	5647.77	369	0	0	0	0	1	164.119	83.2996	0.99732	1493
NITMOv2_0138	A0A0K2G6K7	Uncharacterized protein			0	11.0009	0	0	0	0	0	2968	0	0	0	0	0	164.097	154.66	0.997123	1494
NITMOv2_4762	A0A0K2GJL8	Putative Lipopolysaccharide biosynthesis protein			3	64.7592	3	0	0	0	0	2969	0	1	0	0	0	163.928	57.2571	0.99564	1495
NITMOv2_0241	A0A0K2G6X3	Peptidase S58	dmpA		1	45.6281	1	7	7	16	350.661	2127	0	0	0	0	0	163.905	58.5888	0.995435	1496
NITMOv2_3560	A0A0K2GH69	Cell division protein FtsX			4	32.9474	4	7	7	25	758.786	1736	1	0	3	2	0	163.84	74.4572	0.994869	1497
NITMOv2_3416	A0A0K2GFS0	Putative Polysaccharide export protein			0	23.6152	0	6	6	11	465.801	2011	1	0	0	0	0	163.768	84.7945	0.99423	1498
NITMOv2_4619	A0A0K2GJ74	Uncharacterized protein			1	15.3575	1	2	2	8	520.919	1943	3	2	0	0	0	163.747	83.1792	0.994045	1499
NITMOv2_4760	A0A0K2GJV0	Uncharacterized protein			0	51.3436	0	0	0	0	0	2970	0	0	0	0	0	163.669	56.4327	0.99336	1500
NITMOv2_0874	A0A0K2G8W8	Uncharacterized protein	smf		0	39.0752	0	6	6	8	204.733	2343	0	0	0	0	0	163.544	61.5601	0.992257	1501
NITMOv2_1372	A0A0K2GA98	Insertion element ISR1 uncharacterized 10 kDa protein A3			0	10.2035	0	0	0	0	0	2971	0	0	0	0	0	163.517	50.8022	0.992021	1502
NITMOv2_3877	A0A0K2GHD2	Glucose-1-phosphate adenylyltransferase (ADP-glucose pyrophosphorylase) (ADPGlc PPase) (ADP-glucose synthase)	glgC3	2.7.7.27	0	46.896	0	6	6	15	319.857	2168	0	1	5	1	0	163.486	45.4337	0.991749	1503
NITMOv2_2571	A0A0K2GDQ7	Uncharacterized protein			1	11.2637	1	0	0	0	0	2972	0	0	0	0	0	163.406	68.6527	0.991043	1504
NITMOv2_0083	A0A0K2G6G9	Dyp-type peroxidase			0	32.3334	0	17	17	153	4731.95	464	0	0	0	0	0	163.35	71.6476	0.990547	1505
NITMOv2_2276	A0A0K2GDJ8	Putative Aldo-keto reductase			0	34.6412	0	9	9	33	952.623	1598	0	0	0	0	0	163.342	58.0217	0.990477	1506
NITMOv2_3480	A0A0K2GGY4	dTDP-glucose 4,6-dehydratase	rmlB	4.2.1.46	0	37.9533	0	18	18	115	3030.04	733	0	0	0	0	0	163.252	58.6139	0.989679	1507
NITMOv2_0029	A0A0K2G6B3	Metallo-beta-lactamase superfamily hydrolase			0	32.8558	0	8	8	28	852.209	1676	0	0	0	0	0	163.207	56.2808	0.989284	1508
NITMOv2_0867	A0A0K2G9M6	Uncharacterized protein			2	16.075	2	5	5	17	1057.54	1531	1	1	1	2	2	162.718	114.642	0.984957	1509
NITMOv2_4333	A0A0K2GIL5	Putative Thioredoxin			0	11.9494	0	5	5	78	6527.55	322	0	1	0	0	0	162.382	85.9956	0.981973	1510
NITMOv2_0552	A0A0K2G7Q9	Putative Thiol-disulfide oxidoreductase			0	20.4589	0	0	0	0	0	2973	0	0	0	0	0	162.315	81.407	0.981373	1511
NITMOv2_4823	A0A0K2GJS5	Aminotransferase		2.6.1.-	0	42.0524	0	20	20	67	1593.25	1204	0	0	0	0	0	162.289	24.1238	0.981145	1512
NITMOv2_3821	A0A0K2GGZ4	Formate transporter	focA		7	30.5757	7	2	2	4	130.823	2484	0	0	0	0	0	162.185	61.3747	0.980222	1513
NITMOv2_2235	A0A0K2GCG4	Uncharacterized protein			0	15.3809	0	15	15	201	13068.1	98	1	0	0	0	0	161.977	53.9091	0.978371	1514
NITMOv2_1601	A0A0K2GAQ3	Precorrin-4 C(11)-methyltransferase	cobM	2.1.1.133	0	28.2525	0	14	13	121	4282.8	533	0	0	0	0	0	161.92	72.1247	0.977863	1515
NITMOv2_1694	A0A0K2GB65	Glucose-6-phosphate 1-dehydrogenase (G6PD)	zwf1	1.1.1.49	0	57.794	0	32	31	141	2439.7	895	0	1	0	0	0	161.764	74.6828	0.976474	1516
NITMOv2_3332	A0A0K2GFI7	Uncharacterized protein			0	6.80092	0	0	0	0	0	2974	0	0	0	0	0	161.559	98.7799	0.97464	1517
NITMOv2_1696	A0A0K2GAX1	Uncharacterized protein			0	29.0503	0	19	18	137	4715.96	468	1	3	2	2	3	161.15	62.7985	0.970986	1518
NITMOv2_1932	A0A0K2GBK6	Uncharacterized protein			0	8.06305	0	5	5	14	1736.32	1144	1	0	0	1	1	161.128	103.609	0.970784	1519
NITMOv2_2617	A0A0K2GDJ7	Uncharacterized protein			0	8.65642	0	0	0	0	0	2975	0	0	0	0	0	161.008	143.299	0.969709	1520
NITMOv2_2028	A0A0K2GBX4	Uncharacterized protein			0	6.53337	0	0	0	0	0	2976	0	0	0	0	0	160.987	97.3665	0.969525	1521
NITMOv2_1298	A0A0K2G9T0	6,7-dimethyl-8-ribityllumazine synthase (DMRL synthase) (LS) (Lumazine synthase)	ribE		0	19.3386	0	7	7	29	1499.59	1267	5	4	3	3	8	160.986	88.1035	0.969511	1522
NITMOv2_0620	A0A0K2G7V7	UDP-N-acetylmuramoylalanine--D-glutamate ligase (D-glutamic acid-adding enzyme) (UDP-N-acetylmuramoyl-L-alanyl-D-glutamate synthetase)	murD		0	50.5539	0	18	18	60	1186.85	1438	0	0	0	0	0	160.954	30.4652	0.96923	1523
NITMOv2_4340	A0A0K2GIF4	Putative Fe-S oxidoreductase			0	48.571	0	27	26	112	2305.9	940	1	2	0	4	4	160.835	40.5789	0.968161	1524
NITMOv2_1327	A0A0K2G9Y6	ATP-dependent DNA helicase RecG	recG		0	91.9959	0	27	26	58	630.463	1832	0	1	0	4	1	160.777	46.8375	0.967637	1525
NITMOv2_0621	A0A0K2G8X2	Integral membrane protein involved in stabilizing FstZ ring during cell division	ftsW		10	42.9646	10	0	0	0	0	2977	0	0	0	0	0	160.692	55.2961	0.96688	1526
NITMOv2_0379	A0A0K2G7A2	Shikimate dehydrogenase (NADP(+)) (SDH)	aroE		0	30.4901	0	13	13	59	1935.05	1068	0	0	0	1	0	160.635	77.8515	0.966368	1527
NITMOv2_1995	A0A0K2GCV6	Uncharacterized protein			0	21.2694	0	0	0	0	0	2978	0	0	0	0	0	160.604	109.857	0.966086	1528
NITMOv2_2051	A0A0K2GBZ8	Aminotransferase	aspC	2.6.1.1	0	43.0008	0	23	22	180	4185.97	547	0	0	0	0	0	160.601	48.6284	0.966063	1529
NITMOv2_0411	A0A0K2G8C0	Uncharacterized protein			0	27.2254	0	5	5	12	440.765	2039	0	0	0	0	0	160.486	67.1194	0.965023	1530
NITMOv2_1164	A0A0K2G9H9	Acetoacetate metabolism regulatory protein AtoC	atoC		0	51.6313	0	33	28	148	2866.48	771	0	1	0	0	1	160.36	61.2848	0.963893	1531
NITMOv2_4582	A0A0K2GJ43	Leucine--tRNA ligase (Leucyl-tRNA synthetase) (LeuRS)	leuS	6.1.1.4	0	91.8357	0	28	28	93	1012.68	1559	0	0	0	0	0	160.352	44.4573	0.96382	1532
NITMOv2_4440	A0A0K2GIW9	Putative Response regulator, CheY-like			0	28.6841	0	7	7	28	976.149	1581	0	0	0	0	0	160.342	81.8136	0.96373	1533
NITMOv2_2088	A0A0K2GC26	Fumarate hydratase class II (Fumarase C) (Aerobic fumarase) (Iron-independent fumarase)	fumC	4.2.1.2	0	51.5731	0	27	27	255	4944.44	444	6	16	9	9	13	160.317	42.9346	0.963506	1534
NITMOv2_3900	A0A0K2GI41	Putative Response regulator/sensory box histidine kinase			4	72.8596	4	7	6	14	192.15	2364	0	0	0	1	1	159.979	32.7946	0.960463	1535
NITMOv2_3968	A0A0K2GIB0	Uncharacterized protein			5	16.3065	5	0	0	0	0	2979	0	0	0	1	0	159.758	63.8776	0.958467	1536
NITMOv2_2750	A0A0K2GDX2	Uncharacterized protein			0	107.49	0	8	3	16	148.851	2443	0	0	0	1	0	159.662	43.7906	0.957602	1537
NITMOv2_1302	A0A0K2G9W0	Phosphoribosylaminoimidazole-succinocarboxamide synthase (SAICAR synthetase)	purC		0	26.8051	0	22	22	115	4290.23	531	0	1	1	2	1	159.58	56.1613	0.956856	1538
NITMOv2_1005	A0A0K2GA36	Uncharacterized protein			0	100.133	0	32	32	78	778.965	1724	0	0	0	0	0	159.504	21.7293	0.956175	1539
NITMOv2_0760	A0A0K2G896	Uncharacterized protein			0	10.736	0	0	0	0	0	2980	0	0	0	0	0	158.831	104.723	0.950067	1540
NITMOv2_2691	A0A0K2GER0	Uncharacterized protein			0	11.459	0	3	3	6	523.606	1941	0	0	0	0	0	158.349	121.748	0.945687	1541
NITMOv2_2451	A0A0K2GDB8	Uncharacterized protein			0	11.0413	0	3	3	8	724.552	1765	0	0	0	0	0	158.307	130.117	0.945305	1542
NITMOv2_3296	A0A0K2GFQ7	Uncharacterized protein			0	47.188	0	28	27	125	2648.98	828	0	0	0	0	0	158.102	61.3179	0.943438	1543
NITMOv2_3630	A0A0K2GHD4	Sigma-54 dependent transcriptional regulator			0	53.034	0	29	28	115	2168.42	980	0	1	0	0	0	157.895	50.2094	0.941547	1544
NITMOv2_0581	A0A0K2G8U5	Uncharacterized protein			3	12.2281	3	3	2	5	408.895	2063	0	0	0	0	0	157.879	89.2781	0.941394	1545
NITMOv2_4104	A0A0K2GHT0	Uncharacterized protein			0	16.4011	0	1	1	2	121.943	2501	0	0	0	0	0	157.842	62.8367	0.941062	1546
NITMOv2_4732	A0A0K2GJI5	Uncharacterized protein			1	10.9842	1	0	0	0	0	2981	0	0	0	0	0	157.796	67.8789	0.94064	1547
NITMOv2_0211	A0A0K2G6U3	Uncharacterized protein			0	12.5227	0	0	0	0	0	2982	0	0	0	0	0	157.514	117.544	0.938056	1548
NITMOv2_1854	A0A0K2GBM7	Uncharacterized protein			4	19.1707	4	1	1	1	52.163	2679	0	0	0	0	0	157.42	108.858	0.937197	1549
NITMOv2_0617	A0A0K2G7X0	UDP-N-acetylmuramoyl-L-alanyl-D-glutamate--2,6-diaminopimelate ligase (Meso-A2pm-adding enzyme) (Meso-diaminopimelate-adding enzyme) (UDP-MurNAc-L-Ala-D-Glu:meso-diaminopimelate ligase) (UDP-MurNAc-tripeptide synthetase) (UDP-N-acetylmuramyl-tripeptide synthetase)	murE		0	53.4921	0	27	27	116	2168.55	979	1	1	0	1	1	157.372	29.6968	0.936761	1550
NITMOv2_1136	A0A0K2GAD6	Uncharacterized protein			0	15.3001	0	7	6	30	1960.77	1056	0	0	0	0	0	157.321	91.8789	0.936293	1551
NITMOv2_2309	A0A0K2GCX9	Uncharacterized protein			0	16.8824	0	0	0	0	0	2983	0	0	0	0	0	157.268	43.6998	0.9358	1552
NITMOv2_2283	A0A0K2GCV3	Apolipoprotein N-acyltransferase	lnt	2.3.1.-	7	59.8867	7	14	14	70	1168.87	1453	0	1	0	1	1	157.18	137.372	0.934999	1553
NITMOv2_3342	A0A0K2GFJ7	Uncharacterized protein			3	34.1199	3	4	4	9	263.776	2252	0	0	0	0	0	156.922	66.6863	0.932629	1554
NITMOv2_3199	A0A0K2GF65	Putative Transcriptional regulator, Crp/Fnr family			0	24.5776	0	2	2	3	122.062	2500	1	0	0	0	0	156.842	80.3423	0.931891	1555
NITMOv2_1965	A0A0K2GCR1	Type-2 restriction enzyme PaeR7I	paeR7IR	3.1.21.4	0	28.1963	0	10	9	52	1844.21	1105	0	0	0	0	0	156.784	72.37	0.931358	1556
NITMOv2_0159	A0A0K2G6W3	NADH-quinone oxidoreductase, membrane subunit L	nuoL		17	71.344	17	10	10	31	434.514	2043	0	0	1	4	1	156.755	48.7776	0.931086	1557
NITMOv2_4108	A0A0K2GHR6	Gluconokinase	gntK	2.7.1.12	0	17.6768	0	1	1	2	113.143	2518	0	0	0	0	0	156.28	95.6129	0.926713	1558
NITMOv2_2083	A0A0K2GC22	tRNA N6-adenosine threonylcarbamoyltransferase (N6-L-threonylcarbamoyladenine synthase) (t(6)A synthase) (t(6)A37 threonylcarbamoyladenosine biosynthesis protein TsaD) (tRNA threonylcarbamoyladenosine biosynthesis protein TsaD)	gcp		0	37.8328	0	10	10	36	951.555	1600	0	0	0	0	0	156.112	55.4001	0.925159	1559
NITMOv2_3512	A0A0K2GGE6	Putative transcriptional regulator, AsnC family			1	20.9253	1	2	2	3	143.367	2456	0	0	0	0	0	155.747	52.7136	0.921782	1560
NITMOv2_1731	A0A0K2GB05	Uncharacterized protein			0	47.4863	0	9	7	22	463.292	2014	0	0	0	0	0	155.699	40.0466	0.921343	1561
NITMOv2_1060	A0A0K2G949	Ribonuclease VapC (RNase VapC) (Toxin VapC)	vapC		1	14.7237	1	0	0	0	0	2984	0	0	0	0	0	155.603	48.3786	0.920445	1562
NITMOv2_3631	A0A0K2GGD8	Putative Histidine kinase		2.7.13.3	2	118.465	2	26	25	83	700.627	1785	0	0	0	0	0	155.136	39.2086	0.916114	1563
NITMOv2_3235	A0A0K2GF92	Acetoacetate metabolism regulatory protein AtoC	atoC		0	51.7668	0	20	19	46	888.6	1653	0	0	0	0	0	155.007	57.5947	0.914913	1564
NITMOv2_2410	A0A0K2GCY9	Putative Heavy metal efflux pump, CzcA family, Acriflavine resistance protein B			12	112.881	12	40	39	213	1886.94	1086	4	3	1	6	1	154.972	36.0255	0.914589	1565
NITMOv2_2091	A0A0K2GC33	Uncharacterized protein			0	7.07694	0	0	0	0	0	2985	0	0	0	0	0	154.807	160.943	0.91305	1566
NITMOv2_0196	A0A0K2G6N6	Uncharacterized protein			0	39.2618	0	14	14	43	1095.21	1507	0	0	0	0	0	154.741	40.2387	0.912439	1567
NITMOv2_0272	A0A0K2G6W0	Ribose-5-phosphate isomerase A (Phosphoriboisomerase A) (PRI)	rpiA		0	25.0228	0	14	14	86	3436.87	654	2	0	0	0	0	154.362	62.8928	0.9089	1568
NITMOv2_0017	A0A0K2G676	N-ethylmaleimide reductase	nemA		0	39.4773	0	18	18	93	2355.79	919	0	0	0	0	0	154.301	49.7609	0.908331	1569
NITMOv2_1106	A0A0K2GAC0	Ferrochelatase (Heme synthase) (Protoheme ferro-lyase)	hemH		0	34.3992	0	10	10	30	872.112	1661	0	0	0	0	0	154.267	71.7095	0.908006	1570
NITMOv2_2972	A0A0K2GFK0	Nitrogen regulatory protein P-II			0	10.7512	0	4	4	14	1302.18	1364	0	0	0	0	0	154.224	115.418	0.907602	1571
NITMOv2_2406	A0A0K2GCY4	Uncharacterized protein			0	7.39116	0	4	4	27	3653.01	621	0	0	0	0	0	153.997	129.256	0.905481	1572
NITMOv2_4819	A0A0K2GKM9	Magnesium transport protein CorA	corA		2	39.8077	2	16	16	81	2034.78	1033	0	0	0	0	0	153.962	40.4772	0.905153	1573
NITMOv2_0213	A0A0K2G7R0	Tyrosine recombinase XerC	xerC		0	34.5169	0	5	5	8	231.771	2300	0	0	0	0	0	153.944	43.3231	0.904987	1574
NITMOv2_2524	A0A0K2GEC6	RNA 2',3'-cyclic phosphodiesterase (RNA 2',3'-CPDase)		6.5.1.-	0	22.8516	0	9	9	51	2231.79	957	0	0	0	0	0	153.868	89.1485	0.904268	1575
NITMOv2_4555	A0A0K2GJA1	Uncharacterized protein			0	17.9646	0	8	8	43	2393.6	910	4	3	2	1	2	153.477	68.2956	0.900603	1576
NITMOv2_4310	A0A0K2GIC4	Glutamine--tRNA ligase (Glutaminyl-tRNA synthetase) (GlnRS)	glnS	6.1.1.18	0	64.5999	0	31	30	118	1826.63	1112	0	0	0	0	0	153.462	52.9523	0.900463	1577
NITMOv2_3496	A0A0K2GG07	Uncharacterized protein			0	27.7465	0	8	8	21	756.851	1739	0	0	0	0	0	153.363	62.7531	0.89953	1578
NITMOv2_1322	A0A0K2G9Y2	O-methyltransferase, family 2:Generic methyltransferase			0	39.3836	0	18	18	51	1294.96	1370	0	0	0	0	0	153.215	40.1323	0.898133	1579
NITMOv2_0918	A0A0K2G9S9	Metal-dependent carboxypeptidase			0	58.9621	0	35	34	194	3290.25	682	0	0	0	0	0	153.209	24.4735	0.898079	1580
NITMOv2_3836	A0A0K2GGY8	Uncharacterized protein			0	49.2942	0	32	31	217	4402.14	516	0	3	2	4	4	152.838	34.0653	0.894585	1581
NITMOv2_3340	A0A0K2GFJ8	Uncharacterized protein			0	83.682	0	52	52	332	3967.4	578	1	0	0	2	3	152.649	30.4313	0.892794	1582
NITMOv2_2014	A0A0K2GBV2	Peptide chain release factor 3 (RF-3)	prfC		0	59.4259	0	15	15	33	555.313	1910	0	0	0	0	0	152.631	19.3452	0.892628	1583
NITMOv2_2214	A0A0K2GCE6	Uncharacterized protein			0	10.2903	0	4	4	49	4761.75	460	0	1	0	0	0	152.588	129.359	0.892218	1584
NITMOv2_3437	A0A0K2GG36	Uncharacterized protein			2	25.9806	2	3	3	5	192.451	2363	0	0	2	0	0	152.519	51.8519	0.891565	1585
NITMOv2_2452	A0A0K2GD32	Uncharacterized protein			0	15.6318	0	0	0	0	0	2986	0	0	0	0	0	152.431	66.7256	0.890739	1586
NITMOv2_3653	A0A0K2GGG1	Uncharacterized protein			6	26.5048	6	2	2	4	150.916	2439	0	0	0	0	0	152.359	34.0747	0.890057	1587
NITMOv2_2228	A0A0K2GCQ4	Putative cyclase			0	29.95	0	13	13	78	2604.34	842	0	3	1	8	5	152.337	28.2236	0.889846	1588
NITMOv2_3190	A0A0K2GFG4	Riboflavin biosynthesis protein RibD [Includes: Diaminohydroxyphosphoribosylaminopyrimidine deaminase (DRAP deaminase) (Riboflavin-specific deaminase); 5-amino-6-(5-phosphoribosylamino)uracil reductase (HTP reductase)]	ribD	1.1.1.193, 3.5.4.26	0	36.8476	0	4	4	6	162.833	2420	1	2	1	4	3	151.95	72.3123	0.886178	1589
NITMOv2_1893	A0A0K2GBI6	Uncharacterized protein			0	16.5512	0	0	0	0	0	2987	0	0	0	0	0	151.929	72.606	0.885974	1590
NITMOv2_3299	A0A0K2GGD5	Uncharacterized protein			6	23.5652	6	0	0	0	0	2988	0	0	0	0	0	151.861	80.2033	0.885326	1591
NITMOv2_4168	A0A0K2GHV3	Exodeoxyribonuclease 7 large subunit (Exodeoxyribonuclease VII large subunit) (Exonuclease VII large subunit)	xseA	3.1.11.6	0	45.7783	0	11	11	25	546.111	1921	0	0	0	0	0	151.808	16.9145	0.884828	1592
NITMOv2_1998	A0A0K2GBU6	Sulfite oxidase			0	45.8463	0	1	1	2	43.624	2703	0	0	0	0	0	151.765	38.6206	0.884421	1593
NITMOv2_1135	A0A0K2G9B8	Uncharacterized protein			0	11.1047	0	6	6	26	2341.35	922	0	0	0	0	0	151.498	75.391	0.881873	1594
NITMOv2_0944	A0A0K2G8U3	Putative Aminomethyltransferase, glycine cleavage system T protein			0	41.0145	0	27	27	211	5144.52	421	0	3	0	5	5	151.381	46.4688	0.880767	1595
NITMOv2_1442	A0A0K2GAG2	Bifunctional protein FolC: Folylpolyglutamate synthase and Dihydrofolate synthase	folC		0	46.8623	0	16	16	44	938.921	1614	0	0	0	0	0	151.371	59.2041	0.880668	1596
NITMOv2_4702	A0A0K2G6C7	Uncharacterized protein			0	21.823	0	3	3	12	549.877	1917	0	0	0	0	0	151.343	44.3837	0.8804	1597
NITMOv2_4767	A0A0K2GJM3	Uncharacterized protein			10	60.4586	10	0	0	0	0	2989	0	0	0	0	0	151.213	58.7538	0.879157	1598
NITMOv2_4700	A0A0K2GJP7	Paraquat-inducible protein A			4	22.9362	4	0	0	0	0	2990	0	0	0	0	0	151.081	58.2062	0.8779	1599
NITMOv2_1370	A0A0K2GB31	Uncharacterized protein			1	26.2251	1	16	16	130	4957.09	439	0	0	1	2	1	150.79	39.9552	0.875116	1600
NITMOv2_1744	A0A0K2GBB5	Uncharacterized protein			0	15.4711	0	5	5	23	1486.64	1274	1	0	1	0	0	150.76	81.3507	0.874832	1601
NITMOv2_3278	A0A0K2GFE2	Putative Transcriptional regulator, Crp/Fnr family			0	26.3774	0	14	14	61	2312.59	936	0	0	0	0	0	150.723	85.4269	0.874478	1602
NITMOv2_0257	A0A0K2G6U6	Putative serine racemase	srr		0	33.6385	0	1	1	1	29.7278	2747	0	0	0	0	0	150.389	67.8791	0.871283	1603
NITMOv2_0152	A0A0K2G7K4	Uncharacterized protein			0	30.9235	0	0	0	0	0	2991	0	0	0	0	0	150.125	74.7797	0.868739	1604
NITMOv2_4578	A0A0K2GJ42	Orotidine 5'-phosphate decarboxylase (OMP decarboxylase) (OMPDCase) (OMPdecase)	pyrF	4.1.1.23	0	25.3823	0	22	21	154	6067.21	343	1	1	0	1	1	149.889	53.8034	0.866473	1605
NITMOv2_3623	A0A0K2GGD2	Uncharacterized protein			0	5.36088	0	0	0	0	0	2992	0	0	0	0	0	149.74	127.453	0.865038	1606
NITMOv2_1778	A0A0K2GB77	tRNA(Ile)-lysidine synthase (tRNA(Ile)-2-lysyl-cytidine synthase) (tRNA(Ile)-lysidine synthetase)	tilS	6.3.4.19	0	54.2417	0	12	11	29	534.644	1929	0	0	0	0	0	149.615	51.7998	0.863837	1607
NITMOv2_2012	A0A0K2GC56	Uncharacterized protein			0	32.9055	0	0	0	0	0	2993	0	0	0	0	0	149.457	56.3866	0.862306	1608
NITMOv2_1275	A0A0K2G9S4	Ammonium transporter	amtB		11	47.333	11	1	1	15	316.904	2172	0	0	0	0	0	149.12	46.7097	0.859053	1609
NITMOv2_1645	A0A088NAA2	Uncharacterized protein			2	7.00319	2	0	0	0	0	2994	0	0	0	0	0	149.099	139.951	0.858853	1610
NITMOv2_3508	A0A0K2GG29	ABC transporter related protein			6	65.6272	6	7	7	26	396.177	2074	0	0	0	0	0	149.061	55.8994	0.858483	1611
NITMOv2_0039	A0A0K2G6C1	Alkyl hydroperoxide reductase AhpD			0	12.0642	0	6	6	52	4310.26	529	0	0	0	0	0	149.047	109.19	0.85835	1612
NITMOv2_0192	A0A0K2G7P3	Uncharacterized protein			0	18.8831	0	0	0	0	0	2995	0	0	0	0	0	148.969	85.4827	0.857586	1613
NITMOv2_4296	A0A0K2GI77	Pseudouridine synthase		5.4.99.-	0	29.1172	0	11	11	25	858.599	1669	0	0	0	0	0	148.919	65.2232	0.85711	1614
NITMOv2_1393	A0A0K2GA46	Uncharacterized protein			0	18.0827	0	0	0	0	0	2996	0	0	0	0	0	148.849	68.7793	0.856429	1615
NITMOv2_0078	A0A0K2GKC5	Uncharacterized protein			3	20.4255	3	0	0	0	0	2997	0	0	0	0	0	148.775	52.2801	0.855711	1616
NITMOv2_4703	A0A0K2GKC5	Uncharacterized protein			3	20.4255	3	0	0	0	0	2998	0	0	0	0	0	148.692	75.0531	0.854902	1617
NITMOv2_4800	A0A0K2GJN6	Uncharacterized protein			0	28.4953	0	6	6	17	596.59	1870	0	0	0	0	0	148.637	81.4169	0.854372	1618
NITMOv2_3257	A0A0K2GG98	Sigma-54 dependent transcriptional regulator			0	51.5923	0	26	17	82	1589.39	1207	0	0	0	0	0	148.624	61.5551	0.854241	1619
NITMOv2_1532	A0A0K2GBJ9	LexA repressor	lexA		0	19.7241	0	5	5	10	506.995	1960	0	0	0	0	0	148.621	51.794	0.854221	1620
NITMOv2_3405	A0A0K2GGQ2	Putative Polysaccharide pyruvyl transferase		2.-.-.-	0	50.4686	0	7	7	13	257.586	2261	0	1	0	0	0	148.079	55.5587	0.848944	1621
NITMOv2_4060	A0A0K2GHX1	GTP cyclohydrolase 1 (GTP cyclohydrolase I) (GTP-CH-I)	folE	3.5.4.16	0	24.7169	0	13	13	72	2912.98	758	2	3	2	8	6	147.897	93.0205	0.847176	1622
NITMOv2_3954	A0A0K2GH97	Putative Sulfite:cytochrome c oxidoreductase, subunit B			0	22.0573	0	0	0	0	0	2999	0	0	0	0	0	147.846	53.2966	0.846675	1623
NITMOv2_3388	A0A0K2GFN9	Uncharacterized protein			0	38.4186	0	9	9	19	494.552	1976	0	0	0	0	0	147.78	64.9479	0.846033	1624
NITMOv2_0200	A0A0K2G6T4	Uncharacterized protein			0	39.9631	0	15	15	75	1876.73	1090	9	9	26	12	13	147.623	40.9291	0.844494	1625
NITMOv2_0122	A0A0K2G7I0	Transcriptional regulatory protein LiaR	liaR		0	25.0101	0	23	22	192	7676.89	255	5	2	0	3	1	147.588	52.0282	0.844153	1626
NITMOv2_0334	A0A0K2G838	Putative Sulfite reductase, contains SirA-like domain			0	90.6147	0	57	56	332	3663.87	620	0	0	0	0	0	147.357	36.8606	0.841896	1627
NITMOv2_4856	A0A0K2GK39	UPF0753 protein NITMOv2_4856			0	121.811	0	49	48	150	1231.42	1411	0	5	1	15	8	147.337	29.5677	0.841695	1628
NITMOv2_3960	A0A0K2GHJ9	Quinol-cytochrome c reductase, fused cytochrome b/c subunit	qcrB	1.10.2.2	8	49.0698	8	3	2	13	264.929	2247	0	0	0	0	0	147.302	81.4485	0.84136	1629
NITMOv2_1314	A0A0K2GAX0	Amidophosphoribosyltransferase (ATase) (Glutamine phosphoribosylpyrophosphate amidotransferase) (GPATase)	purF		0	52.2156	0	25	25	94	1800.23	1123	0	0	0	0	0	147.072	67.5022	0.839102	1630
NITMOv2_1709	A0A0K2GB79	NADH dehydrogenase	ndh		1	45.8414	1	12	12	31	676.244	1806	0	0	0	0	0	146.99	37.4219	0.838296	1631
NITMOv2_3185	A0A0K2GFF9	Riboflavin synthase	ribE	2.5.1.9	0	23.1929	0	10	10	69	2975.05	740	0	0	0	0	0	146.874	72.6158	0.837155	1632
NITMOv2_2365	A0A0K2GCU3	Uncharacterized protein			0	18.773	0	0	0	0	0	3000	0	0	1	0	0	146.865	54.1873	0.837065	1633
NITMOv2_4417	A0A0K2GJI4	Uncharacterized protein			0	29.0954	0	5	4	12	412.437	2058	0	0	0	0	0	146.754	72.0247	0.835976	1634
NITMOv2_0310	A0A0K2G717	Putative Manganese transport system, periplasmic binding component			0	34.5437	0	3	3	5	144.744	2449	0	0	0	0	0	146.41	43.5822	0.832591	1635
NITMOv2_4077	A0A0K2GHR0	Uncharacterized protein			0	54.0643	0	40	39	329	6085.35	342	0	0	0	0	0	146.398	40.7589	0.832478	1636
NITMOv2_4833	A0A0K2GJT5	Putative Lipoprotein, TraT related			0	24.3486	0	14	14	79	3244.54	691	6	5	4	2	3	146.268	64.4262	0.831191	1637
NITMOv2_3698	A0A0K2GGK2	Uncharacterized protein			1	37.0024	1	12	12	44	1189.11	1436	2	1	0	0	2	145.984	58.5578	0.828388	1638
NITMOv2_0346	A0A0K2G7E0	Uncharacterized protein			1	5.82902	1	0	0	0	0	3001	0	0	0	0	0	145.614	136.822	0.824729	1639
NITMOv2_0430	A0A0K2G7B1	GYD family protein			0	11.3127	0	12	12	179	15822.9	71	2	0	0	2	1	145.584	63.4833	0.824432	1640
NITMOv2_4852	A0A0K2GJU0	Uncharacterized protein			0	13.6754	0	13	11	49	3583.07	637	0	1	0	0	0	145.306	78.3463	0.821669	1641
NITMOv2_0769	A0A0K2G8E2	Uncharacterized protein			0	8.0107	0	0	0	0	0	3002	0	0	0	0	0	145.3	127.341	0.821612	1642
NITMOv2_3025	A0A0K2GEQ2	Uncharacterized protein			0	34.5552	0	12	12	49	1418.02	1307	0	0	0	0	1	145.138	66.522	0.820008	1643
NITMOv2_1612	A0A0K2GAP0	Adenosylcobinamide-GDP ribazoletransferase (Cobalamin synthase) (Cobalamin-5'-phosphate synthase)	cobS		6	26.0309	6	2	2	6	230.496	2303	0	0	0	0	0	144.875	79.7947	0.817391	1644
NITMOv2_4859	A0A0K2GKS3	Uncharacterized protein			0	14.8366	0	6	6	12	808.813	1704	0	0	0	0	0	144.829	92.5841	0.816926	1645
NITMOv2_4593	A0A0K2GJ51	Putative Peptidase M20			0	49.6769	0	36	36	139	2798.08	789	8	16	9	11	17	144.64	46.0397	0.815044	1646
NITMOv2_3487	A0A0K2GG94	UDP-N-acetylglucosamine 2-epimerase		5.1.3.14	0	43.2076	0	22	21	144	3332.75	670	0	1	0	3	1	144.58	47.3587	0.814442	1647
NITMOv2_2311	A0A0K2GCN9	tRNA-2-methylthio-N(6)-dimethylallyladenosine synthase ((Dimethylallyl)adenosine tRNA methylthiotransferase MiaB) (tRNA-i(6)A37 methylthiotransferase)	miaB	2.-.-.-	0	49.5076	0	5	4	10	201.989	2348	0	0	0	0	0	144.556	27.6372	0.814207	1648
NITMOv2_4793	A0A0K2GJP4	Uncharacterized protein			1	15.1692	1	1	1	2	131.846	2480	0	0	0	0	0	144.515	113.88	0.8138	1649
NITMOv2_2443	A0A0K2GD21	Uncharacterized protein			0	15.5025	0	4	4	23	1483.63	1277	0	0	0	0	0	144.46	92.6656	0.813246	1650
NITMOv2_3741	A0A0K2GHM3	Putative Phosphotransferase		2.7.1.-	0	41.3049	0	16	16	67	1622.08	1189	0	0	0	0	0	144.356	76.3233	0.812208	1651
NITMOv2_1635	A0A0K2GB16	Uncharacterized protein			0	7.43843	0	0	0	0	0	3003	0	0	0	0	0	144.108	122.203	0.809733	1652
NITMOv2_0182	A0A0K2G7N3	Uncharacterized protein			4	18.5722	4	1	1	2	107.688	2533	0	0	1	0	0	144.041	68.4283	0.809054	1653
NITMOv2_4013	A0A0K2GIF6	Uncharacterized protein			2	27.4603	2	6	6	28	1019.65	1552	0	0	0	0	1	144.021	61.119	0.808859	1654
NITMOv2_4662	A0A0K2G6K3	TnsA endonuclease			0	31.0357	0	12	12	59	1901.03	1081	0	0	0	2	0	143.889	56.7487	0.807535	1655
NITMOv2_4046	A0A0K2GHK7	Uncharacterized protein			1	6.51727	1	2	2	8	1227.51	1416	0	0	0	0	0	143.506	153.173	0.803689	1656
NITMOv2_2818	A0A0K2GF41	UDP-glucose 4-epimerase	galE	5.1.3.2	0	35.9765	0	13	13	27	750.49	1749	0	0	0	0	0	143.406	75.2947	0.802684	1657
NITMOv2_0285	A0A0K2G780	Membrane protein insertase YidC (Foldase YidC) (Membrane integrase YidC) (Membrane protein YidC)	oxaA		4	62.41	4	32	32	146	2339.37	924	1	3	3	4	2	143.27	32.6803	0.801311	1658
NITMOv2_2491	A0A0K2GDI6	Uncharacterized protein			0	12.6698	0	0	0	0	0	3004	0	0	0	0	0	143.002	92.0576	0.798614	1659
NITMOv2_3003	A0A0K2GEN6	Nitrogen regulatory protein P-II			0	11.0853	0	8	8	228	20567.8	44	0	0	0	0	0	142.775	91.0886	0.796327	1660
NITMOv2_3400	A0A0K2GGP6	Asparagine synthetase	asnB	6.3.5.4	0	71.2187	0	3	3	5	70.2063	2636	0	0	0	0	0	142.735	51.591	0.795921	1661
NITMOv2_0175	A0A0K2G6Q8	Uncharacterized protein			0	145.325	0	6	4	19	130.742	2485	0	0	0	0	0	142.664	25.6342	0.795205	1662
NITMOv2_1047	A0A0K2G953	Uncharacterized protein			0	8.48535	0	0	0	0	0	3005	0	0	0	0	0	142.6	146.147	0.794555	1663
NITMOv2_2382	A0A0K2GDW5	Membrane protein			4	13.2354	4	0	0	0	0	3006	0	0	0	0	0	142.495	76.2376	0.79349	1664
NITMOv2_0033	A0A0K2G7B8	Appr-1-p processing enzyme family protein			0	17.6977	0	21	21	324	18307.4	51	5	5	5	6	7	142.226	75.6344	0.790767	1665
NITMOv2_4418	A0A0K2GIK2	Homoserine kinase	thrH	2.7.1.39, 3.1.3.3	0	23.2813	0	13	13	73	3135.56	714	0	0	0	0	0	141.98	78.1384	0.788269	1666
NITMOv2_0533	A0A0K2G7Z1	NADH-quinone oxidoreductase, membrane subunit L	nuoL		16	67.8054	16	3	3	5	73.7404	2626	0	0	1	2	0	141.966	54.6755	0.788126	1667
NITMOv2_4865	A0A0K2GJV2	Uncharacterized protein			0	12.8163	0	8	8	51	3979.31	573	0	0	1	0	0	141.851	117.244	0.786951	1668
NITMOv2_0231	A0A0K2G6W4	Peptide chain release factor, class I	yaeJ		0	15.8558	0	2	2	3	189.205	2370	0	0	0	0	0	141.839	84.0239	0.786828	1669
NITMOv2_3833	A0A0K2GHW9	Putative Cytochrome c552			0	13.4708	0	1	1	2	148.469	2444	0	0	0	0	0	141.753	102.531	0.785953	1670
NITMOv2_3931	A0A0K2GHA4	Uncharacterized protein			0	20.5237	0	0	0	0	0	3007	0	0	0	0	0	141.643	118.288	0.784843	1671
NITMOv2_3271	A0A0K2GFN3	Uncharacterized protein			0	178.95	0	40	37	103	575.581	1896	1	0	0	0	0	141.552	19.5956	0.783908	1672
NITMOv2_3417	A0A0K2GG24	Uncharacterized protein			0	12.6462	0	4	4	66	5218.95	414	0	1	0	0	1	141.212	70.2458	0.780438	1673
NITMOv2_3629	A0A0K2GGF3	Uncharacterized protein			0	10.3877	0	0	0	0	0	3008	0	0	0	0	0	140.954	69.0235	0.777803	1674
NITMOv2_3501	A0A0K2GG12	GDP-mannose 4,6-dehydratase (GDP-D-mannose dehydratase)	MUR	4.2.1.47	0	38.9738	0	18	18	150	3848.73	590	3	1	0	2	0	140.907	74.3918	0.777321	1675
NITMOv2_4768	A0A0K2GKI0	Glycosyltransferase, WecB/TagA/CpsF family		2.4.1.-	0	27.1911	0	0	0	0	0	3009	0	0	0	0	0	140.82	34.3608	0.776429	1676
NITMOv2_4297	A0A0K2GIH9	Agmatinase 1	speB	3.5.3.11	0	33.6118	0	8	8	33	981.799	1579	0	0	0	0	0	140.644	57.5196	0.774625	1677
NITMOv2_4160	A0A0K2GHW4	Protein HflC	hflC	3.4.-.-	0	32.9865	0	18	18	87	2637.44	830	11	13	4	11	10	140.49	69.7772	0.773046	1678
NITMOv2_1133	A0A0K2G9M8	Uncharacterized protein			0	15.4603	0	1	1	2	129.364	2490	0	0	0	0	0	140.467	69.4454	0.772814	1679
NITMOv2_1172	A0A0K2G9H5	Uncharacterized protein			0	50.2518	0	30	29	249	4955.04	440	7	8	2	9	9	140.37	44.05	0.771818	1680
NITMOv2_3174	A0A0K2GF39	Uncharacterized protein			0	9.96208	0	8	7	94	9435.78	180	3	6	2	2	5	140.07	51.746	0.768723	1681
NITMOv2_3599	A0A0K2GGC5	Uncharacterized protein			0	33.7477	0	8	8	41	1214.9	1426	0	0	0	0	0	140.006	43.4409	0.768063	1682
NITMOv2_1575	A0A0K2GAV9	Uncharacterized protein			0	14.0666	0	6	6	16	1137.45	1480	0	0	0	0	0	139.942	115.58	0.767403	1683
NITMOv2_3940	A0A0K2GH89	Uncharacterized protein			2	34.0807	2	0	0	0	0	3010	0	0	0	0	0	139.934	69.2482	0.767327	1684
NITMOv2_3930	A0A0K2GH79	Uncharacterized protein			0	8.94589	0	4	4	6	670.699	1808	0	0	0	0	0	139.779	81.9352	0.765728	1685
NITMOv2_0446	A0A0K2G8F9	Uncharacterized protein			0	10.7	0	2	2	8	747.665	1752	0	0	0	0	0	139.778	112.815	0.765713	1686
NITMOv2_0742	A0A0K2G893	4-hydroxybenzoate octaprenyltransferase	ubiA		9	31.9176	9	1	1	1	31.3307	2742	0	0	0	0	0	139.682	61.6326	0.764728	1687
NITMOv2_3913	A0A0K2GHG6	Signal transduction response regulator, receiver domain			0	13.8357	0	0	0	0	0	3011	0	0	0	0	0	139.553	64.1887	0.763389	1688
NITMOv2_3397	A0A0K2GG08	Asparagine synthetase		6.3.5.4	0	71.0289	0	3	3	6	84.4726	2594	0	0	0	0	0	139.275	24.3935	0.760515	1689
NITMOv2_3527	A0A0K2GGF9	LPS heptosyltransferase II and D,D-heptose 1,7-bisphosphate phosphatase (Modular protein)	rfaF/gmhB	2.4.-.-, 3.1.3.-	0	64.4781	0	30	30	116	1799.06	1125	0	0	1	2	0	139.169	44.7926	0.759412	1690
NITMOv2_2490	A0A0K2GD90	Uncharacterized protein			0	12.4057	0	0	0	0	0	3012	0	0	0	0	0	139.157	80.706	0.75929	1691
NITMOv2_0081	A0A0K2GJP7	Paraquat-inducible protein A			4	22.9362	4	0	0	0	0	3013	0	0	0	0	0	139.128	81.6771	0.758996	1692
NITMOv2_1059	A0A0K2G976	Putative RNA polymerase sigma factor			0	18.9721	0	3	3	9	474.381	2004	0	1	0	1	0	138.925	58.2281	0.756887	1693
NITMOv2_2523	A0A0K2GDB4	Putative Multi-sensor hybrid histidine kinase		2.7.13.3	0	174.967	0	10	6	16	91.4457	2576	0	0	0	0	0	138.922	23.1805	0.756859	1694
NITMOv2_0447	A0A0K2G7E8	Uncharacterized protein			0	43.4599	0	35	35	435	10009.2	167	0	0	0	0	0	138.918	37.9173	0.756812	1695
NITMOv2_4524	A0A0K2GIW5	Uncharacterized protein			0	60.6118	0	30	29	121	1996.31	1043	0	0	0	0	0	138.817	39.6719	0.755768	1696
NITMOv2_4288	A0A0K2GI92	Uncharacterized protein			0	32.3583	0	15	15	92	2843.17	777	0	0	0	0	0	138.78	60.9087	0.755379	1697
NITMOv2_3880	A0A0K2GI17	Uncharacterized protein			0	9.66462	0	0	0	0	0	3014	0	0	0	0	0	138.774	186.631	0.755319	1698
NITMOv2_0927	A0A0K2G8R2	Uncharacterized protein			3	8.88426	3	0	0	0	0	3015	0	0	0	0	0	138.72	85.0437	0.75476	1699
NITMOv2_1087	A0A0K2G988	Hydroxymethylpyrimidine/phosphomethylpyrimidine kinase	thiD		0	28.1271	0	13	13	128	4550.77	496	0	0	0	1	1	138.686	72.9557	0.754399	1700
NITMOv2_4304	A0A0K2GIC0	Transcriptional regulator, AbrB family			0	7.66884	0	5	5	24	3129.55	716	0	0	0	0	0	138.636	110.754	0.753876	1701
NITMOv2_4052	A0A0K2GHN9	Uncharacterized protein			0	12.8471	0	0	0	0	0	3016	0	0	0	0	0	138.628	106.954	0.7538	1702
NITMOv2_4191	A0A0K2GI13	Uncharacterized protein			0	14.5102	0	1	1	2	137.834	2466	0	0	0	0	0	138.601	53.3693	0.753513	1703
NITMOv2_0123	A0A0K2G6J5	Putative Histidine kinase with N-terminal NAD-binding region			0	41.0961	0	14	12	47	1143.66	1467	1	0	0	1	1	138.584	56.6442	0.753336	1704
NITMOv2_3950	A0A0K2GH99	Putative Cytochrome c (Modular protein)			0	19.1597	0	3	1	18	939.473	1613	0	2	0	0	0	138.434	56.1075	0.751776	1705
NITMOv2_3668	A0A0K2GGH4	Putative Response Regulator			0	17.8327	0	5	5	16	897.229	1643	0	0	0	0	0	138.403	112.462	0.751451	1706
NITMOv2_2572	A0A0K2GDF8	Uncharacterized protein			0	9.4485	0	6	6	34	3598.46	633	4	4	5	4	5	138.382	51.3646	0.751236	1707
NITMOv2_1771	A0A0K2GB44	Putative Cytochrome c biogenesis protein CcsA			8	29.2499	8	0	0	0	0	3017	0	0	0	1	0	138.378	61.1452	0.751195	1708
NITMOv2_4832	A0A0K2GJR9	Putative Lipoprotein, TraT related			0	23.9256	0	14	14	76	3176.51	702	5	4	5	5	3	138.336	54.1936	0.750753	1709
NITMOv2_0527	A0A0K2G7N7	Zinc metalloprotease			7	41.7424	7	5	5	16	383.303	2089	0	0	0	0	0	138.253	64.2072	0.749894	1710
NITMOv2_3943	A0A0K2GH87	Putative Cytochrome c			0	15.7395	0	3	3	8	508.276	1957	0	0	0	0	0	138.194	73.1541	0.749274	1711
NITMOv2_0701	A0A0K2G951	Uncharacterized protein			5	34.9654	5	8	8	24	686.392	1797	1	0	0	2	1	138.186	43.8788	0.749194	1712
NITMOv2_2239	A0A0K2GCH1	Putative Regulator protein, AsnC family			0	8.60863	0	15	15	230	26717.4	36	4	5	2	1	2	138.058	142.036	0.747855	1713
NITMOv2_4116	A0A0K2GHR1	Uncharacterized protein			0	14.9337	0	7	7	40	2678.51	814	1	0	0	0	2	137.949	71.3985	0.746713	1714
NITMOv2_0286	A0A0K2G715	tRNA modification GTPase MnmE	trmE		0	50.3134	0	10	7	18	357.757	2116	0	0	0	0	0	137.768	49.7154	0.744821	1715
NITMOv2_4441	A0A0K2GIP2	Signal recognition particle receptor FtsY (SRP receptor)	ftsY		0	32.7822	0	11	11	33	1006.64	1561	1	2	0	2	4	137.624	35.751	0.743312	1716
NITMOv2_1247	A0A0K2G9Q8	Uncharacterized protein			0	9.883	0	0	0	0	0	3018	0	0	0	0	0	137.51	108.995	0.742118	1717
NITMOv2_2213	A0A0K2GCP1	Uncharacterized protein			1	9.42721	1	0	0	0	0	3019	0	0	0	0	0	137.436	102.981	0.741339	1718
NITMOv2_0851	A0A0K2G8I6	Putative Peptidase M48, Ste24p			0	30.8342	0	17	16	154	4994.46	434	0	4	0	2	4	137.422	68.3141	0.741195	1719
NITMOv2_3256	A0A0K2GFC2	Putative Sensor histidine kinase		2.7.13.3	0	78.2685	0	16	15	29	370.52	2103	0	0	0	0	0	137.377	46.1548	0.740723	1720
NITMOv2_4748	A0A0K2GKG1	Uncharacterized protein			0	11.5109	0	3	3	4	347.496	2132	0	0	0	0	0	137.33	88.3181	0.740225	1721
NITMOv2_3398	A0A0K2GFP8	FemAB-related protein, PEP-CTERM system-associated			0	38.8051	0	2	2	4	103.079	2545	0	0	0	0	0	137.156	53.3162	0.738401	1722
NITMOv2_0377	A0A0K2G779	tRNA (adenine(58)-N(1))-methyltransferase TrmI	trmI		0	32.0886	0	14	13	60	1869.82	1094	0	0	0	0	0	137.108	69.3163	0.737897	1723
NITMOv2_0550	A0A0K2G7P4	Uncharacterized protein			1	38.9604	1	0	0	0	0	3020	0	0	0	0	0	136.937	51.7693	0.73609	1724
NITMOv2_3422	A0A0K2GG25	Uncharacterized protein			0	19.3445	0	7	7	39	2016.08	1038	1	1	1	1	0	136.908	82.9274	0.735788	1725
NITMOv2_4830	A0A0K2GJR6	Putative Peptidase U62, TldE-like			0	48.7145	0	24	24	121	2483.86	885	0	0	0	0	0	136.898	15.6061	0.735682	1726
NITMOv2_3743	A0A0K2GH10	Glycoside hydrolase, family 57			0	83.8004	0	20	20	56	668.255	1810	0	0	0	0	0	136.857	34.3815	0.73525	1727
NITMOv2_1006	A0A0K2G912	Uncharacterized protein			0	6.34117	0	0	0	0	0	3021	1	0	1	0	0	136.742	101.788	0.734034	1728
NITMOv2_3335	A0A0K2GFJ3	Uncharacterized protein			0	8.02969	0	0	0	0	0	3022	0	0	0	0	0	136.68	150.755	0.733376	1729
NITMOv2_0634	A0A0K2G814	Putative Esterase, beta-lactamase family			0	42.059	0	11	11	26	618.18	1843	0	0	0	0	0	136.673	45.0739	0.733303	1730
NITMOv2_3250	A0A0K2GFA7	Uncharacterized protein			0	119.938	0	59	57	295	2459.6	890	1	0	0	1	0	136.357	40.7722	0.729968	1731
NITMOv2_1892	A0A0K2GCI6	Uncharacterized protein			0	12.2704	0	0	0	0	0	3023	0	0	0	0	0	136.279	67.3624	0.729146	1732
NITMOv2_2263	A0A0K2GCT6	Uncharacterized protein			0	15.0086	0	7	7	49	3264.8	687	6	6	4	8	8	136.097	59.0549	0.727211	1733
NITMOv2_1732	A0A0K2GC12	Putative isomerase	yddE		0	33.4964	0	11	11	85	2537.59	864	0	0	0	0	0	136.038	58.0865	0.726583	1734
NITMOv2_3816	A0A0K2GGZ1	Uncharacterized protein			0	18.0568	0	6	6	48	2658.28	824	4	9	3	9	9	135.717	85.5974	0.723184	1735
NITMOv2_0951	A0A0K2G8W7	Isoleucine--tRNA ligase (Isoleucyl-tRNA synthetase) (IleRS)	ileS		0	105.509	0	52	52	206	1952.45	1058	0	0	0	0	0	135.704	37.1581	0.723044	1736
NITMOv2_3466	A0A0K2GFX5	Uncharacterized protein			0	34.5703	0	8	8	20	578.531	1891	0	0	0	0	0	135.646	38.7787	0.722426	1737
NITMOv2_1458	A0A0K2GAB3	Uncharacterized protein			0	30.4331	0	13	13	70	2300.13	942	0	0	0	0	0	135.603	83.3594	0.72197	1738
NITMOv2_0333	A0A0K2G719	Putative HTH-type transcriptional regulator, rrf2 family			0	16.3693	0	8	8	26	1588.34	1208	0	0	0	0	0	135.509	83.407	0.720964	1739
NITMOv2_2082	A0A0K2GCC3	GTPase HflX (GTP-binding protein HflX)	hflX		0	58.7465	0	9	8	19	323.424	2165	0	0	0	0	0	135.493	27.8712	0.720795	1740
NITMOv2_1384	A0A0K2GA10	Ferredoxin--NAD(+) reductase			0	56.2439	0	35	34	245	4356.03	525	0	0	0	0	0	135.27	36.8815	0.718423	1741
NITMOv2_2477	A0A0K2GD60	Chaperone protein DnaJ	dnaJ		0	41.2132	0	15	15	63	1528.64	1248	2	3	3	1	3	135.245	68.2074	0.718158	1742
NITMOv2_4554	A0A0K2GJ06	Uncharacterized protein			0	23.9002	0	14	14	104	4351.43	527	5	0	2	0	1	135.101	64.193	0.716614	1743
NITMOv2_3445	A0A0K2GGU7	Putative Undecaprenyl-diphosphatase		3.6.1.27	4	22.3443	4	1	1	6	268.525	2235	0	0	0	0	0	134.927	46.6022	0.71476	1744
NITMOv2_1833	A0A0K2GBD0	Uncharacterized protein			0	7.33716	0	5	5	19	2589.56	846	0	0	0	0	0	134.874	154.931	0.71419	1745
NITMOv2_2389	A0A0K2GD62	Uncharacterized protein			0	16.5352	0	7	7	34	2056.23	1021	0	0	0	0	0	134.842	102.395	0.713851	1746
NITMOv2_3662	A0A0K2GGT7	Putative amino acid permease YdaO	ydaO		12	65.7072	12	6	6	18	273.942	2231	2	0	1	3	0	134.742	41.6116	0.712774	1747
NITMOv2_3531	A0A0K2GG50	Uncharacterized protein			0	22.4391	0	4	4	8	356.521	2117	0	0	0	0	0	134.597	69.0708	0.711222	1748
NITMOv2_0799	A0A0K2G8P6	Peptidase S1C, HtrA family			0	39.4125	0	5	5	20	507.453	1959	3	3	2	4	8	134.533	47.7756	0.710534	1749
NITMOv2_3783	A0A0K2GH44	Uncharacterized protein			1	18.3935	1	8	8	21	1141.71	1473	0	0	0	0	0	134.462	37.8032	0.709775	1750
NITMOv2_4527	A0A0K2GIZ5	Uncharacterized protein			0	9.13608	0	0	0	0	0	3024	0	0	0	0	0	134.429	93.3103	0.709428	1751
NITMOv2_3767	A0A0K2GGR5	Pleiotropic regulatory protein	degT		0	40.7272	0	16	16	83	2037.95	1031	0	0	0	0	0	134.373	47.1482	0.70882	1752
NITMOv2_4539	A0A0K2GIZ2	Sigma54 dependent transcriptional regulator			0	53.2843	0	27	24	157	2946.46	750	0	0	0	0	0	134.275	48.0706	0.707769	1753
NITMOv2_4546	A0A0K2GJ09	Threonine 3-dehydrogenase, NAD(P)-binding	tdh	1.1.1.103	0	36.4272	0	8	7	26	713.753	1774	0	0	0	0	0	134.137	70.7255	0.706288	1754
NITMOv2_2949	A0A0K2GER5	Uncharacterized protein			0	9.12115	0	5	4	20	2192.71	970	0	0	0	0	0	134.025	126.298	0.705079	1755
NITMOv2_2005	A0A0K2GCW4	Uncharacterized protein			6	27.0225	6	0	0	0	0	3025	0	0	0	0	0	133.844	82.492	0.703131	1756
NITMOv2_3275	A0A0K2GFD5	Uncharacterized protein			0	6.41204	0	2	2	8	1247.65	1402	0	0	0	0	0	133.798	106.766	0.702639	1757
NITMOv2_4818	A0A0K2GJS0	Uncharacterized protein			1	13.7933	1	4	4	13	942.489	1611	2	1	6	2	1	133.778	63.9885	0.702419	1758
NITMOv2_1262	A0A0K2G9S2	Urease accessory protein UreG	ureG		0	24.3909	0	16	16	50	2049.95	1028	0	0	0	0	0	133.649	48.4838	0.701023	1759
NITMOv2_3468	A0A0K2GFX1	S23 ribosomal protein			0	14.1106	0	0	0	0	0	3026	0	0	0	0	0	133.601	71.4003	0.700507	1760
NITMOv2_3518	A0A0K2GG35	Putative Lipopolysaccharide heptosyltransferase III		2.4.1.-	0	38.0286	0	17	17	42	1104.43	1500	0	0	0	0	0	133.556	31.1205	0.700021	1761
NITMOv2_3871	A0A0K2GH16	Uncharacterized protein			5	26.1415	5	3	3	10	382.533	2090	0	0	0	0	1	133.351	75.8727	0.697811	1762
NITMOv2_4047	A0A0K2GHN4	Thiamine pyrophosphate enzyme, central domain family			0	59.2549	0	7	7	15	253.144	2270	0	0	0	0	0	133.001	40.6283	0.694011	1763
NITMOv2_4620	A0A0K2GK56	Stomatin-like protein 2	Stoml		0	34.128	0	7	7	12	351.618	2124	14	16	7	12	14	132.92	70.7949	0.693134	1764
NITMOv2_1173	A0A0K2G9R6	Uncharacterized protein			4	56.4891	4	30	30	290	5133.73	422	2	7	7	9	9	132.897	38.1079	0.692892	1765
NITMOv2_3663	A0A0K2GGH1	Uncharacterized protein			0	39.5634	0	12	12	42	1061.59	1527	0	0	0	0	0	132.692	51.357	0.690663	1766
NITMOv2_2457	A0A0K2GD37	Putative RNA polymerase sigma factor, sigma-24-like protein			0	22.1453	0	6	6	23	1038.59	1538	0	2	0	2	1	132.467	79.8407	0.688207	1767
NITMOv2_0158	A0A0K2G6M5	NADH-quinone oxidoreductase, membrane subunit M	nuoM		14	59.1702	14	6	6	23	388.709	2084	1	0	2	2	0	132.455	51.2875	0.688085	1768
NITMOv2_0373	A0A0K2G7G1	Trypsin-like serine peptidase, S1C			0	34.3128	0	10	10	38	1107.46	1499	0	0	0	0	0	132.249	69.6709	0.685831	1769
NITMOv2_0913	A0A0K2G9S3	Spermidine/putrescine import ATP-binding protein PotA	potA		0	41.0711	0	16	16	85	2069.58	1011	0	0	0	1	0	132.209	39.3886	0.685395	1770
NITMOv2_3952	A0A0K2GI95	Uncharacterized protein			0	12.4068	0	12	12	61	4916.66	448	0	0	0	0	0	132.198	105.079	0.68528	1771
NITMOv2_0496	A0A0K2G8M3	Uncharacterized protein			4	18.9667	4	0	0	0	0	3027	0	0	0	0	0	132.071	97.1543	0.683896	1772
NITMOv2_3368	A0A0K2GFM3	General secretion pathway protein G	gspG		1	19.0845	1	0	0	0	0	3028	0	0	0	0	0	131.934	97.011	0.682393	1773
NITMOv2_3592	A0A0K2GGM4	Uncharacterized protein			0	8.26426	0	3	3	11	1331.03	1347	0	1	0	0	0	131.91	111.74	0.682134	1774
NITMOv2_4597	A0A0K2GJE1	Uncharacterized protein			0	17.5833	0	3	3	6	341.233	2143	0	0	0	0	0	131.74	90.5477	0.680272	1775
NITMOv2_0613	A0A0K2G868	Uncharacterized protein			0	39.2033	0	2	2	4	102.032	2549	0	0	0	0	0	131.734	53.1583	0.680208	1776
NITMOv2_3389	A0A0K2GFQ0	Uncharacterized protein			0	40.9385	0	7	6	14	341.976	2141	0	0	0	0	0	131.7	34.3891	0.679833	1777
NITMOv2_0412	A0A0K2G7B5	Uncharacterized protein			0	40.4021	0	13	13	38	940.546	1612	2	0	0	1	1	131.588	54.4581	0.678602	1778
NITMOv2_3672	A0A0K2GGU3	Uncharacterized protein			3	14.124	3	0	0	0	0	3029	0	0	0	0	0	131.579	78.5599	0.678512	1779
NITMOv2_0718	A0A0K2G8H3	Uncharacterized protein			0	5.8845	0	0	0	0	0	3030	0	0	0	0	0	131.513	185.497	0.677779	1780
NITMOv2_2935	A0A0K2GEF1	Uncharacterized protein			0	24.2326	0	0	0	0	0	3031	0	0	0	0	0	131.504	47.6683	0.677683	1781
NITMOv2_0506	A0A0K2G8N2	Uncharacterized protein			0	90.7965	0	46	46	307	3381.19	662	2	3	1	3	2	131.41	62.2069	0.676657	1782
NITMOv2_0349	A0A0K2G854	Holliday junction ATP-dependent DNA helicase RuvA	ruvA		0	21.7721	0	5	5	10	459.303	2018	3	4	3	2	5	131.355	42.9037	0.676052	1783
NITMOv2_4161	A0A0K2GHY3	Formate--tetrahydrofolate ligase (Formyltetrahydrofolate synthetase) (FHS) (FTHFS)	fhs	6.3.4.3	0	58.7122	0	9	9	23	391.741	2082	0	0	0	0	0	131.234	50.8945	0.674725	1784
NITMOv2_2314	A0A0K2GCY3	Mutator MutT protein	mutT	3.6.1.-	0	15.9199	0	1	1	1	62.8146	2655	0	0	0	0	0	131.205	57.4224	0.674407	1785
NITMOv2_0858	A0A0K2G8K3	2-isopropylmalate synthase (Alpha-IPM synthase) (Alpha-isopropylmalate synthase)	leuA		0	56.2748	0	34	34	242	4300.32	530	0	0	0	0	0	131.189	38.6805	0.674223	1786
NITMOv2_2696	A0A0K2GER4	Putative Cyanobacterial phytochrome B		2.7.13.3	0	86.3917	0	6	6	8	92.6015	2572	0	0	0	0	0	131.143	38.1197	0.673723	1787
NITMOv2_0371	A0A0K2G876	Glutamate dehydrogenase	gdhA		0	45.4483	0	19	19	191	4202.58	542	1	2	1	4	1	131.122	30.9069	0.673488	1788
NITMOv2_0671	A0A0K2G916	Bis(5'-nucleosyl)-tetraphosphatase, symmetrical	apaH		0	29.9331	0	6	5	12	400.894	2071	0	1	0	0	0	131.099	46.7666	0.673237	1789
NITMOv2_1613	A0A0K2GBR7	Nickel/cobalt efflux system			7	27.76	7	0	0	0	0	3032	0	0	0	0	0	131.02	42.3923	0.672368	1790
NITMOv2_3775	A0A0K2GGU9	ATP phosphoribosyltransferase regulatory subunit	hisZ		0	37.856	0	9	9	49	1294.38	1371	0	0	0	0	0	130.953	47.1867	0.671631	1791
NITMOv2_0644	A0A0K2G823	Ribosome-binding ATPase YchF	ychF		0	39.659	0	18	18	64	1613.76	1192	0	0	0	0	0	130.876	40.4423	0.670777	1792
NITMOv2_1868	A0A0K2GBG1	Uncharacterized protein			0	9.94796	0	7	7	33	3317.26	675	0	0	0	0	0	130.875	52.1446	0.670763	1793
NITMOv2_1877	A0A0K2GCH2	Uncharacterized protein			0	42.6594	0	10	10	29	679.804	1802	0	0	0	0	0	130.806	38.2059	0.670003	1794
NITMOv2_4098	A0A0K2GHQ8	Uncharacterized protein			0	30.6063	0	4	4	15	490.095	1982	0	0	0	0	0	130.798	63.9821	0.669916	1795
NITMOv2_1542	A0A0K2GBK9	Toxin-antitoxin system, toxin component, PIN family			0	16.192	0	7	7	25	1543.97	1239	0	0	0	0	0	130.779	56.8824	0.66971	1796
NITMOv2_3636	A0A0K2GGE3	Arginine--tRNA ligase (Arginyl-tRNA synthetase) (ArgRS)	argS	6.1.1.19	0	64.1568	0	35	34	143	2228.91	960	0	0	0	0	0	130.722	29.3699	0.669075	1797
NITMOv2_0999	A0A0K2G8Z2	Uncharacterized protein			0	16.3901	0	6	5	26	1586.32	1210	0	0	0	0	1	130.502	95.6474	0.666651	1798
NITMOv2_2468	A0A0K2GD49	Haloacid dehalogenase, subfamily IA			0	26.8806	0	13	13	48	1785.67	1128	0	0	0	0	0	130.464	55.0467	0.666235	1799
NITMOv2_4821	A0A0K2GK06	3-hydroxyacid dehydrogenase		1.1.1.-	0	31.0305	0	16	16	57	1836.91	1108	0	0	0	0	0	130.386	56.9065	0.665369	1800
NITMOv2_3431	A0A0K2GFT8	Uncharacterized protein			1	14.0807	1	8	8	120	8522.32	219	1	2	1	4	4	130.342	62.5218	0.664881	1801
NITMOv2_1347	A0A0K2GA01	Chorismate synthase (CS) (5-enolpyruvylshikimate-3-phosphate phospholyase)	aroC		0	41.0918	0	18	18	110	2676.93	816	2	1	0	0	1	130.302	38.4505	0.664437	1802
NITMOv2_3491	A0A0K2GG01	Putative Glycosyl transferase, group 1			0	44.9741	0	6	6	16	355.76	2118	0	0	0	0	0	130.239	60.4055	0.663738	1803
NITMOv2_0476	A0A0K2G8K6	Uncharacterized protein			0	44.0619	0	10	8	42	953.204	1596	0	0	0	0	0	130.185	33.3992	0.663143	1804
NITMOv2_3481	A0A0K2GFZ1	Ribosomal protein S23			0	14.4621	0	4	4	11	760.61	1735	0	0	0	0	0	129.792	68.9893	0.658782	1805
NITMOv2_3499	A0A0K2GG19	Uncharacterized protein			2	38.6342	2	16	16	47	1216.54	1423	2	1	0	2	1	129.774	37.4506	0.658576	1806
NITMOv2_3219	A0A0K2GF86	Putative nucleic acid-binding protein			0	10.9433	0	0	0	0	0	3033	0	0	0	0	0	129.659	98.8422	0.657296	1807
NITMOv2_3234	A0A0K2GFK1	Putative Sensor histidine kinase		2.7.13.3	1	71.3733	1	7	6	13	182.141	2386	0	0	0	0	0	129.536	34.8812	0.655929	1808
NITMOv2_3446	A0A0K2GFV3	Uncharacterized protein			0	16.9398	0	0	0	0	0	3034	0	0	0	0	0	129.484	70.6035	0.655349	1809
NITMOv2_0275	A0A0K2G769	Glucose-6-phosphate isomerase			0	61.419	0	34	34	201	3272.6	686	3	5	3	9	7	129.286	45.9706	0.653143	1810
NITMOv2_1350	A0A0K2G9Z8	Putative Serine protease			0	36.0568	0	7	7	18	499.212	1972	0	0	0	0	0	129.14	46.6384	0.651518	1811
NITMOv2_3451	A0A0K2GFV8	Uncharacterized protein			0	5.68045	0	0	0	0	0	3035	0	0	0	0	0	129.02	138.801	0.650168	1812
NITMOv2_3396	A0A0K2GFP9	Glycosyl transferase family 2			5	41.9769	5	1	1	1	23.8226	2765	0	0	1	0	0	129.006	27.5612	0.650013	1813
NITMOv2_4519	A0A0K2GIW0	Rieske iron-sulfur protein			0	41.1098	0	11	11	28	681.102	1800	5	10	13	13	11	128.864	50.1771	0.648426	1814
NITMOv2_1043	A0A0K2G9E5	Putative Universal stress protein			0	30.7003	0	14	13	135	4397.35	517	1	1	0	3	0	128.771	70.3533	0.647383	1815
NITMOv2_1331	A0A0K2GA57	Uncharacterized protein			0	56.3651	0	11	11	23	408.054	2066	0	0	0	0	0	128.515	39.8452	0.644514	1816
NITMOv2_0303	A0A0K2G6Z0	Uncharacterized protein			0	15.274	0	7	7	53	3469.96	649	0	0	0	0	0	128.268	69.3458	0.641744	1817
NITMOv2_0214	A0A0K2G6S8	ATP-dependent protease subunit HslV	hslV		0	19.2393	0	7	6	32	1663.26	1176	0	0	0	0	0	128.199	88.2597	0.640968	1818
NITMOv2_4136	A0A0K2GHS5	Transcriptional regulator			0	26.6611	0	14	10	67	2513.02	874	0	1	0	1	1	128.119	85.929	0.64006	1819
NITMOv2_3394	A0A0K2GFQ5	Asparagine synthetase		6.3.5.4	0	71.6708	0	14	14	29	404.628	2069	0	0	0	0	0	127.671	34.9502	0.635011	1820
NITMOv2_1020	A0A0K2GA48	RNA polymerase sigma factor	rpoE		0	22.4178	0	10	10	29	1293.62	1374	0	0	1	0	0	127.512	67.8989	0.633213	1821
NITMOv2_1130	A0A0K2G9B3	Uncharacterized protein			0	10.8621	0	8	8	38	3498.41	645	0	1	0	0	0	127.493	77.9077	0.632992	1822
NITMOv2_4606	A0A0K2GJ54	Pyruvate kinase	pyk	2.7.1.40	0	52.2831	0	19	17	59	1128.47	1487	0	1	0	0	0	127.384	54.2527	0.631767	1823
NITMOv2_0071	A0A0K2GJQ4	Uncharacterized protein			0	9.36318	0	0	0	0	0	3036	0	0	0	0	0	127.32	126.966	0.631035	1824
NITMOv2_0242	A0A0K2G6T0	Putative RNA-metabolising metallo-beta-lactamase			0	51.3489	0	15	14	56	1090.58	1510	0	0	0	0	0	127.264	38.7915	0.630407	1825
NITMOv2_3689	A0A0K2GGL4	Putative Carbohydrate/purine kinase, PfkB family		2.7.1.-	0	33.7615	0	16	16	108	3198.91	697	3	0	1	2	0	127.114	58.7883	0.628704	1826
NITMOv2_4073	A0A0K2GIM7	Protein CbbQ	cbbQ		0	30.1318	0	17	16	97	3219.19	694	0	1	0	0	0	127.025	61.8495	0.627691	1827
NITMOv2_2519	A0A0K2GEC1	Putative Small-conductance mechanosensitive channel MscS			5	60.1597	5	13	13	61	1013.97	1557	2	4	9	7	7	126.989	30.9225	0.627287	1828
NITMOv2_3369	A0A0K2GFN2	Putative General secretion pathway protein D			0	84.1309	0	19	18	50	594.312	1876	5	15	9	13	18	126.594	37.004	0.622791	1829
NITMOv2_3976	A0A0K2GHC6	RND-type efflux transporter, transmembrane pump			11	119.534	11	8	8	10	83.6585	2598	0	0	0	0	0	126.59	39.6906	0.622742	1830
NITMOv2_4730	A0A0K2GJS2	Cation-transporting ATPase		3.6.3.-	0	74.169	0	0	0	0	0	3037	0	0	0	0	0	126.473	45.0665	0.621407	1831
NITMOv2_2525	A0A0K2GDC1	CinA-like protein	cinA		0	45.1772	0	20	20	87	1925.75	1073	0	1	0	0	1	126.442	42.331	0.621053	1832
NITMOv2_0433	A0A0K2G7L6	Uncharacterized protein			0	37.4698	0	6	6	22	587.139	1883	0	0	0	0	0	126.355	40.8048	0.620064	1833
NITMOv2_0532	A0A0K2G7P2	NADH-quinone oxidoreductase, membrane subunit M	nuoM		14	56.5046	14	1	1	3	53.093	2678	1	3	3	3	2	126.168	39.3472	0.617929	1834
NITMOv2_0995	A0A0K2GA27	Uncharacterized protein			0	6.87462	0	0	0	0	0	3038	0	0	0	0	0	126.145	143.306	0.617662	1835
NITMOv2_0120	A0A0K2G6K3	TnsA endonuclease			0	31.0357	0	12	12	59	1901.03	1082	0	0	0	2	0	125.95	69.0692	0.615434	1836
NITMOv2_1648	A0A0K2GBT5	Uncharacterized protein			0	34.1971	0	10	10	31	906.511	1633	0	0	0	0	0	125.678	63.6725	0.612305	1837
NITMOv2_3360	A0A0K2GGK3	Uncharacterized protein			1	20.9311	1	4	4	6	286.655	2215	0	0	0	0	0	125.542	70.4341	0.610754	1838
NITMOv2_4067	A0A0K2GHQ1	Uncharacterized protein			0	15.9427	0	8	8	47	2948.06	749	0	0	0	0	0	125.501	54.9713	0.610283	1839
NITMOv2_3671	A0A0K2GGH2	Transport permease protein			6	29.8697	6	0	0	0	0	3039	0	0	0	0	0	125.473	45.0275	0.609951	1840
NITMOv2_3849	A0A0K2GGZ7	Uncharacterized protein			1	30.4704	1	3	3	5	164.094	2417	0	0	1	0	0	125.176	86.0789	0.606534	1841
NITMOv2_2995	A0A0K2GEN0	Uncharacterized protein			0	12.1165	0	0	0	0	0	3040	0	0	0	0	0	125.156	88.5691	0.606301	1842
NITMOv2_2528	A0A0K2GDB9	Uncharacterized protein			6	24.5191	6	0	0	0	0	3041	0	0	0	0	0	124.988	53.3546	0.604363	1843
NITMOv2_3571	A0A0K2GG86	UvrABC system protein B (Protein UvrB) (Excinuclease ABC subunit B)	uvrB		0	74.8847	0	22	20	48	640.985	1824	0	0	0	0	0	124.937	44.4423	0.603784	1844
NITMOv2_1467	A0A0K2GAI9	Putative Peptidase M22			0	28.0684	0	9	9	42	1496.35	1269	0	0	1	1	0	124.914	50.8543	0.603515	1845
NITMOv2_3584	A0A0K2GGB4	Uncharacterized protein			0	9.33122	0	1	1	1	107.167	2534	0	0	0	0	0	124.902	67.8639	0.603376	1846
NITMOv2_3337	A0A0K2GFJ2	Uncharacterized protein			0	9.07996	0	1	1	2	220.265	2317	0	0	0	0	0	124.785	61.1438	0.602029	1847
NITMOv2_1021	A0A0K2G926	Putative Glycosyl hydrolase, family 13			1	24.7754	1	11	10	32	1291.6	1376	0	0	0	0	0	124.493	53.3551	0.598642	1848
NITMOv2_0485	A0A0K2G7I5	4-hydroxythreonine-4-phosphate dehydrogenase (4-(phosphohydroxy)-L-threonine dehydrogenase)	pdxA		0	36.5925	0	19	19	117	3197.38	698	3	10	5	12	9	124.38	53.7962	0.597337	1849
NITMOv2_4721	A0A0K2GJG8	Phosphate-specific transport system accessory protein PhoU	phoU		0	26.3784	0	16	16	83	3146.51	711	0	0	0	1	0	124.301	82.106	0.596415	1850
NITMOv2_3701	A0A0K2GGK1	Tyrosine recombinase XerD	xerD		0	36.6363	0	2	2	4	109.181	2530	0	0	0	0	0	124.153	68.1628	0.594693	1851
NITMOv2_2002	A0A0K2GC46	3-oxoacyl-(Acyl-carrier-protein) reductase	fabG	1.1.1.100	0	25.8263	0	3	3	5	193.601	2360	0	0	0	0	0	124.15	43.3063	0.594667	1852
NITMOv2_1525	A0A0K2GAI8	Putative Transcriptional regulator ModE			0	41.798	0	5	4	9	215.321	2328	0	0	0	0	0	124.088	61.763	0.593942	1853
NITMOv2_3906	A0A0K2GI47	Calcium-transporting ATPase	yloB	3.6.3.8	10	99.1709	10	22	22	51	514.264	1952	0	0	0	0	0	124.04	25.3574	0.593385	1854
NITMOv2_3376	A0A0K2GFN0	Putative SAM-dependent methyltransferase			0	26.8897	0	4	4	14	520.646	1944	0	0	0	0	0	123.927	52.6399	0.592072	1855
NITMOv2_4009	A0A0K2GHF6	Uncharacterized protein			0	8.30326	0	3	3	8	963.476	1590	0	0	0	0	0	123.731	97.6907	0.589787	1856
NITMOv2_3497	A0A0K2GGA7	Putative SAM-dependent methyltransferase			0	35.6586	0	12	12	99	2776.33	796	1	1	2	4	2	123.627	53.823	0.588578	1857
NITMOv2_3695	A0A0K2GHI3	Peptidoglycan-associated protein	pal		0	25.8481	0	18	17	114	4410.38	515	43	76	55	60	72	123.593	76.5135	0.588176	1858
NITMOv2_0421	A0A0K2G8D1	Glutamine amidotransferase			0	24.2614	0	4	4	12	494.613	1975	0	0	0	0	0	123.511	94.13	0.587216	1859
NITMOv2_1297	A0A0K2G9V5	Riboflavin biosynthesis protein RibBA [Includes: GTP cyclohydrolase-2 (GTP cyclohydrolase II); 3,4-dihydroxy-2-butanone 4-phosphate synthase (DHBP synthase) ]	ribBA		0	44.3436	0	22	22	61	1375.62	1326	0	0	0	0	0	123.454	55.5215	0.586551	1860
NITMOv2_1651	A0A088ND31	Phosphoheptose isomerase	gmhA		0	24.3876	0	13	13	46	1886.2	1088	0	0	0	0	0	123.431	46.2255	0.586282	1861
NITMOv2_4697	A0A0K2G6G9	Dyp-type peroxidase			0	32.3334	0	17	17	153	4731.95	465	0	0	0	0	0	123.41	47.112	0.586041	1862
NITMOv2_1007	A0A0K2G9B1	Uncharacterized protein			1	11.9542	1	8	8	37	3095.13	720	0	0	0	0	0	123.391	69.3396	0.58582	1863
NITMOv2_0790	A0A0K2G8G0	mRNA interferase			0	12.437	0	4	4	32	2572.96	852	0	0	0	0	0	123.347	53.3989	0.585299	1864
NITMOv2_3484	A0A0K2GG05	Uncharacterized protein			10	46.5704	10	1	1	1	21.4729	2772	0	0	0	0	0	123.218	29.4567	0.583794	1865
NITMOv2_1985	A0A0K2GCU7	Cold-shock DEAD box protein A	deaD	3.6.4.13	0	61.93	0	27	27	111	1792.34	1126	1	4	0	4	8	122.897	57.3391	0.580031	1866
NITMOv2_3349	A0A0K2GFL4	Uncharacterized protein			0	9.19206	0	0	0	0	0	3042	0	0	0	0	0	122.894	75.8007	0.579995	1867
NITMOv2_1463	A0A0K2GAB7	HIRAN domain family			0	28.8288	0	11	11	36	1248.75	1399	0	0	0	0	0	122.887	69.1531	0.579907	1868
NITMOv2_0747	A0A0K2G897	HTH-type transcriptional regulator (Modular protein)			0	12.4301	0	0	0	0	0	3043	0	0	0	0	0	122.763	99.115	0.578459	1869
NITMOv2_0380	A0A0K2G759	Shikimate kinase (SK)	aroK		0	18.3362	0	11	11	36	1963.33	1051	0	1	0	0	0	122.698	73.735	0.577692	1870
NITMOv2_0408	A0A0K2G7J0	Uncharacterized protein			0	10.0209	0	0	0	0	0	3044	0	0	0	0	0	122.6	95.6053	0.576541	1871
NITMOv2_0149	A0A0K2G6V4	Orotate phosphoribosyltransferase (OPRT) (OPRTase)	pyrE		0	20.5879	0	7	7	32	1554.31	1232	0	0	0	0	0	122.456	26.1455	0.574841	1872
NITMOv2_4636	A0A0K2GK77	Methylated-DNA--protein-cysteine methyltransferase (6-O-methylguanine-DNA methyltransferase) (MGMT) (O-6-methylguanine-DNA-alkyltransferase)	ogt	2.1.1.63	0	19.2875	0	7	7	30	1555.41	1231	2	2	0	3	1	122.401	92.3306	0.57419	1873
NITMOv2_2379	A0A0K2GD51	Uncharacterized protein			0	7.60132	0	6	6	22	2894.23	761	0	0	0	0	0	122.146	113.953	0.571189	1874
NITMOv2_2554	A0A0K2GEE9	Putative Histidine kinase		2.7.13.3	0	107.259	0	5	4	9	83.9092	2597	0	0	0	0	0	121.976	35.6064	0.569173	1875
NITMOv2_1037	A0A0K2G946	Putative Imidazolonepropionase			0	41.7347	0	15	15	52	1245.97	1405	2	1	0	8	2	121.944	39.0724	0.568796	1876
NITMOv2_4131	A0A0K2GHS1	Hemoglobin-like protein HbN (Modular protein) (Modular protein)			0	33.0655	0	20	20	168	5080.82	428	7	11	3	6	9	121.878	47.9933	0.568012	1877
NITMOv2_1145	A0A0K2G9C9	Uncharacterized protein			1	6.146	1	3	3	8	1301.66	1365	0	0	0	0	0	121.798	139.396	0.567072	1878
NITMOv2_2415	A0A0K2GCZ6	Putative Helicase (C-terminal)			0	68.6945	0	40	38	196	2853.21	773	2	0	0	1	2	121.795	26.7985	0.567038	1879
NITMOv2_0218	A0A0K2G7R4	Uncharacterized protein			0	26.1354	0	4	4	7	267.836	2239	0	0	0	0	0	121.683	63.5363	0.565706	1880
NITMOv2_1385	A0A0K2GB45	Uncharacterized protein			0	8.64747	0	0	0	0	0	3045	0	0	0	0	0	121.654	112.613	0.565364	1881
NITMOv2_0522	A0A0K2G7N2	UvrABC system protein C (Protein UvrC) (Excinuclease ABC subunit C)	uvrC		0	68.3156	0	5	5	7	102.466	2548	0	0	0	0	0	121.644	45.2941	0.565247	1882
NITMOv2_3683	A0A0K2GGI8	Uncharacterized protein			0	63.5897	0	17	17	31	487.5	1986	0	0	0	0	0	121.629	69.8748	0.56507	1883
NITMOv2_4828	A0A0K2GJT0	Uncharacterized protein			1	63.3557	1	22	21	124	1957.2	1057	0	0	0	0	1	121.594	40.9106	0.564649	1884
NITMOv2_2475	A0A0K2GD65	Protein GrpE (HSP-70 cofactor)	grpE		0	21.9766	0	10	10	116	5278.35	410	0	0	0	0	0	121.535	66.2942	0.563948	1885
NITMOv2_2438	A0A0K2GD15	Uncharacterized protein			0	12.8092	0	0	0	0	0	3046	0	0	0	0	0	121.191	65.9224	0.559867	1886
NITMOv2_0473	A0A0K2G7T5	Putative Metallophosphoesterase			0	31.7902	0	0	0	0	0	3047	0	0	0	0	0	121.173	61.392	0.559643	1887
NITMOv2_3709	A0A0K2GGN3	Putative Hydrolase, beta-lactamase-like		3.-.-.-	0	23.1665	0	11	11	39	1683.46	1164	0	0	0	0	0	121.161	68.9122	0.559501	1888
NITMOv2_3511	A0A0K2GG34	S23 ribosomal protein			0	14.7353	0	6	6	15	1017.96	1554	0	0	0	0	0	120.904	123.811	0.556443	1889
NITMOv2_3209	A0A0K2GF74	Uncharacterized protein			0	13.6332	0	8	6	50	3667.51	618	0	0	0	0	0	120.718	78.3248	0.554219	1890
NITMOv2_1752	A0A0K2GC30	ABC transporter, ATP-binding protein			0	28.1664	0	2	2	3	106.51	2537	0	0	0	0	0	120.7	68.9529	0.554004	1891
NITMOv2_2472	A0A0K2GD52	Nicotinate-nucleotide diphosphorylase (Carboxylating)	nadC	2.4.2.19	0	31.0136	0	10	10	28	902.829	1637	0	1	0	1	2	120.653	58.3885	0.553443	1892
NITMOv2_1056	A0A0K2GA77	Pyruvate kinase	pykA		0	51.3199	0	9	7	17	331.255	2152	0	0	0	1	0	120.569	41.474	0.55244	1893
NITMOv2_4415	A0A0K2GIL6	Uncharacterized protein			0	18.8658	0	16	16	93	4929.55	446	0	0	0	0	0	120.484	49.4106	0.551422	1894
NITMOv2_4240	A0A0K2GID3	Transcriptional regulator			0	10.9484	0	2	2	5	456.686	2020	0	0	0	0	0	120.436	65.3842	0.550841	1895
NITMOv2_4157	A0A0K2GIU5	Putative Methyltransferase, UbiE-family		2.1.1.-	0	42.7802	0	9	9	25	584.383	1887	0	0	0	0	0	120.289	54.258	0.549083	1896
NITMOv2_0429	A0A0K2G7F3	BNR repeat protein			0	38.194	0	18	18	92	2408.75	906	0	1	0	1	1	120.204	19.2528	0.548066	1897
NITMOv2_3486	A0A0K2GFZ6	Putative NAD-dependent epimerase/dehydratase		4.2.1.46	0	36.5303	0	10	10	27	739.112	1758	0	0	0	0	0	119.972	47.5567	0.545279	1898
NITMOv2_1652	A0A088N9K3	Hydrogenase expression/formation protein HypD	hypD		0	42.0932	0	5	5	7	166.298	2414	0	0	0	0	0	119.784	57.7612	0.543014	1899
NITMOv2_2067	A0A0K2GCA8	Bifunctional protein PutA	putA	1.2.1.88	0	109.371	0	31	31	90	822.886	1695	1	0	1	3	1	119.682	33.988	0.541785	1900
NITMOv2_3929	A0A0K2GHH4	Putative Toluene tolerance-type auxiliary component of ABC-type transport system			0	22.9375	0	11	11	24	1046.32	1536	0	0	0	0	0	119.653	64.1694	0.541441	1901
NITMOv2_0153	A0A0K2G6M1	Putative Hybrid histidine kinase			0	58.6992	0	23	22	81	1379.92	1324	0	0	0	0	0	119.61	66.0884	0.540919	1902
NITMOv2_2004	A0A0K2GBU3	Putative Beta-phosphoglucomutase hydrolase		5.4.2.6	0	26.6712	0	0	0	0	0	3048	0	0	0	0	0	119.444	60.9333	0.53891	1903
NITMOv2_4842	A0A0K2GJS9	Uncharacterized protein			0	55.2901	0	33	32	142	2568.27	854	0	0	0	0	0	119.243	50.5962	0.53648	1904
NITMOv2_0667	A0A0K2G820	Uncharacterized protein			0	37.6052	0	18	18	82	2180.55	975	0	0	0	0	0	119.1	34.3131	0.534749	1905
NITMOv2_3412	A0A0K2GG21	Putative Undecaprenyl-phosphate galactose phosphotransferase RfbP		2.7.8.6	1	40.2135	1	5	5	10	248.673	2276	0	0	0	0	0	119.079	42.2357	0.534499	1906
NITMOv2_1692	A0A0K2GBX5	Uncharacterized protein			0	22.8541	0	4	4	13	568.826	1903	0	0	0	0	0	119.023	45.7305	0.53382	1907
NITMOv2_1320	A0A0K2G9X2	Uncharacterized protein			0	31.066	0	15	15	37	1191.01	1433	0	0	0	0	0	118.778	41.0105	0.530847	1908
NITMOv2_3096	A0A0K2GEW6	Uncharacterized protein			0	22.8491	0	1	1	2	87.5308	2588	0	0	0	0	0	118.745	49.7036	0.530451	1909
NITMOv2_4325	A0A0K2GID9	Penicillin-binding protein 1A	mrcA	2.4.2.-, 3.4.-.-	1	87.6885	1	50	49	252	2873.81	767	8	3	6	10	6	118.735	28.0069	0.530324	1910
NITMOv2_0543	A0A0K2G801	NADH-quinone oxidoreductase subunit A (NADH dehydrogenase I subunit A) (NDH-1 subunit A) (NUO1)	nuoA		3	13.822	3	1	1	2	144.696	2450	0	0	0	1	1	118.471	38.5189	0.52711	1911
NITMOv2_3598	A0A0K2GGB1	Putative pentaheme cytochrome c			0	48.4592	0	8	6	11	226.995	2306	0	0	0	0	0	118.438	40.9784	0.526714	1912
NITMOv2_1496	A0A0K2GBG9	Uncharacterized protein			0	22.8062	0	10	10	70	3069.34	724	0	0	0	0	0	118.427	78.5024	0.526573	1913
NITMOv2_2016	A0A0K2GBW3	Uncharacterized protein			0	7.37908	0	0	0	0	0	3049	0	0	0	0	0	118.375	129.355	0.52594	1914
NITMOv2_0828	A0A0K2G8H6	Uncharacterized protein			0	11.9322	0	7	7	43	3603.68	631	0	0	0	0	0	118.252	64.6616	0.524447	1915
NITMOv2_3601	A0A0K2GGB5	Uncharacterized protein			0	32.0129	0	0	0	0	0	3050	0	0	0	0	0	118.161	33.0191	0.523334	1916
NITMOv2_1534	A0A0K2GAS2	Uncharacterized protein			0	28.6767	0	0	0	0	0	3051	0	0	0	0	0	118.134	63.6906	0.523007	1917
NITMOv2_1485	A0A0K2GBG2	Uncharacterized protein			0	64.5869	0	2	1	3	46.4491	2695	0	0	0	0	0	117.897	34.3137	0.520101	1918
NITMOv2_0038	A0A0K2G7C2	Putative Radical SAM protein			0	70.6679	0	17	17	41	580.179	1889	0	0	0	0	0	117.81	37.8861	0.519045	1919
NITMOv2_2254	A0A0K2GCI7	Aklaviketone reductase			0	20.8601	0	19	19	138	6615.49	313	0	0	0	0	0	117.773	54.1656	0.518589	1920
NITMOv2_1335	A0A0K2G9Y5	Uncharacterized protein			0	13.2495	0	0	0	0	0	3052	0	0	0	0	0	117.586	131.479	0.516292	1921
NITMOv2_1242	A0A0K2G9Q3	Type IV pilus biogenesis protein PilM	pilM		0	39.8388	0	5	5	14	351.416	2125	0	0	0	0	0	117.511	57.9188	0.51537	1922
NITMOv2_1866	A0A0K2GBE0	Putative FAD/FMN-containing dehydrogenase, glycolate oxidase, fused subunits GlcD and GlcF			0	105.535	0	34	32	107	1013.88	1558	0	0	0	3	0	117.211	32.0722	0.511682	1923
NITMOv2_0156	A0A0K2G6J7	NADH-quinone oxidoreductase subunit N (NADH dehydrogenase I subunit N) (NDH-1 subunit N)	nuoN		14	53.7813	14	0	0	0	0	3053	0	0	2	0	0	117.157	47.0172	0.511025	1924
NITMOv2_0322	A0A0K2G746	Ribosomal RNA small subunit methyltransferase B	rsmB		0	51.2443	0	7	6	14	273.201	2232	0	0	0	0	0	116.977	62.1728	0.508805	1925
NITMOv2_1404	A0A0K2GA30	Uncharacterized protein			0	14.2711	0	0	0	0	0	3054	0	0	0	0	0	116.97	77.6644	0.508713	1926
NITMOv2_3908	A0A0K2GHG2	Cation efflux system protein CzcA	czcA		11	114.352	11	16	14	35	306.072	2190	2	4	5	11	2	116.939	27.0066	0.508341	1927
NITMOv2_2011	A0A0K2GBV8	Phosphohydrolase			0	17.8987	0	9	9	21	1173.27	1450	0	0	0	0	0	116.66	69.0883	0.504884	1928
NITMOv2_1693	A0A0K2GAY8	Thioredoxin	trxA		0	12.0725	0	2	2	5	414.164	2057	0	0	0	0	0	116.519	91.9173	0.503148	1929
NITMOv2_4303	A0A0K2GIA7	Ribonuclease VapC (RNase VapC) (Toxin VapC)			0	13.9946	0	7	7	13	928.932	1620	0	0	0	0	0	116.473	49.317	0.502574	1930
NITMOv2_1255	A0A0K2G9Q4	Urease subunit beta (Urea amidohydrolase subunit beta)	ureB		0	17.7307	0	10	10	44	2481.58	886	1	4	1	4	3	116.419	54.9176	0.501906	1931
NITMOv2_4049	A0A0K2GHK3	Dihydrolipoamide acetyltransferase component of pyruvate dehydrogenase complex	aceF	2.3.1.12	0	47.4822	0	20	20	69	1453.18	1296	0	0	0	0	0	116.349	46.4621	0.501038	1932
NITMOv2_4605	A0A0K2GK46	Uncharacterized protein			0	22.1891	0	2	2	4	180.269	2390	0	0	0	0	0	116.342	65.287	0.50095	1933
NITMOv2_4438	A0A0K2GJK9	Uncharacterized protein			0	41.1927	0	13	13	31	752.561	1745	0	0	0	0	0	116.307	36.052	0.500523	1934
NITMOv2_0155	A0A0K2G6N8	Putative Sensor histidine kinase			2	55.3963	2	21	19	43	776.224	1727	0	3	0	3	1	116.271	22.4381	0.500074	1935
NITMOv2_4608	A0A0K2GJ64	Putative Guanyl-specific ribonuclease Sa3		3.1.27.3	0	15.7965	0	7	6	21	1329.41	1348	0	0	0	0	0	116.256	84.0929	0.499878	1936
NITMOv2_3018	A0A0K2GF07	Rubrerythrin	rbr		0	15.7009	0	26	17	411	26176.8	38	0	0	0	0	0	116.24	85.7483	0.49969	1937
NITMOv2_4629	A0A0K2GJ80	Peptidylprolyl isomerase		5.2.1.8	0	37.0183	0	20	18	44	1188.6	1437	0	0	0	0	0	116.002	44.4111	0.496731	1938
NITMOv2_1042	A0A0K2G950	Putative ATP-dependent DNA helicase Lhr			0	159.48	0	22	22	44	275.897	2229	0	1	0	0	0	115.631	24.6617	0.492103	1939
NITMOv2_1373	A0A0K2GA26	Uncharacterized protein			0	115.337	0	14	14	25	216.756	2324	0	0	0	0	0	115.328	29.1415	0.488326	1940
NITMOv2_3522	A0A0K2GGF4	Uncharacterized protein			0	32.3515	0	9	9	22	680.031	1801	0	0	0	0	0	115.228	35.9785	0.487071	1941
NITMOv2_0612	A0A0K2G7W5	Uncharacterized protein			0	36.8914	0	16	16	104	2819.08	783	1	5	1	6	1	115.199	51.0536	0.486706	1942
NITMOv2_0817	A0A0K2G9H3	YciI-like protein			0	10.3035	0	7	7	68	6599.7	316	0	0	0	0	0	114.826	66.8208	0.482022	1943
NITMOv2_2060	A0A0K2GD12	Phosphoglucomutase	pgm	5.4.2.2	0	59.1629	0	22	22	81	1369.1	1327	0	0	0	0	0	114.593	42.148	0.479102	1944
NITMOv2_0837	A0A0K2G9J5	Uncharacterized protein			0	9.81569	0	0	0	0	0	3055	0	0	0	0	0	114.582	57.8959	0.47896	1945
NITMOv2_4805	A0A0K2GJP1	Uncharacterized protein			0	16.3111	0	8	8	32	1961.85	1055	0	2	0	0	0	114.556	53.9529	0.478633	1946
NITMOv2_3868	A0A0K2GH17	1,4-alpha-glucan branching enzyme GlgB (1,4-alpha-D-glucan:1,4-alpha-D-glucan 6-glucosyl-transferase) (Alpha-(1->4)-glucan branching enzyme) (Glycogen branching enzyme) (BE)	glgB	2.4.1.18	0	74.0207	0	32	32	139	1877.85	1089	10	13	51	33	18	114.363	40.7306	0.476204	1947
NITMOv2_2414	A0A0K2GD78	Glucose-1-phosphate adenylyltransferase (ADP-glucose pyrophosphorylase) (ADPGlc PPase) (ADP-glucose synthase)	glgC1	2.7.7.27	0	46.27	0	29	28	218	4711.48	469	1	0	0	0	2	114.3	33.7623	0.475402	1948
NITMOv2_0709	A0A0K2G885	Cytochrome c biogenesis protein CcdA	ccdA		6	27.113	6	0	0	0	0	3056	0	0	0	0	0	114.24	81.7345	0.474649	1949
NITMOv2_3959	A0A0K2GHA2	Putative Quinol-cytochrome c reductase, cytochrome c subunit		1.10.2.2	0	30.2302	0	4	4	8	264.636	2248	0	0	0	0	0	114.225	69.4961	0.474453	1950
NITMOv2_2688	A0A0K2GDR7	Uncharacterized protein			0	105.05	0	14	14	25	237.983	2293	0	0	0	0	0	114.078	23.2014	0.472597	1951
NITMOv2_0808	A0A0K2G8F7	Uncharacterized protein			1	7.68774	1	0	0	0	0	3057	0	0	0	0	0	113.969	91.4782	0.471217	1952
NITMOv2_3350	A0A0K2GGJ1	Uncharacterized protein			0	8.97888	0	5	5	59	6570.98	317	0	0	0	0	0	113.756	80.1477	0.468516	1953
NITMOv2_4005	A0A0K2GHP8	Transcriptional regulator, NifA subfamily, Fis Family			0	88.4262	0	31	24	94	1063.03	1524	0	0	0	0	0	113.735	44.7258	0.468259	1954
NITMOv2_3899	A0A0K2GH71	Two component transcriptional regulator, LuxR family			0	22.0144	0	0	0	0	0	3058	0	0	0	0	0	113.631	54.8148	0.466941	1955
NITMOv2_0161	A0A0K2G6K4	NADH-quinone oxidoreductase, membrane subunit J	nuoJ		5	18.6086	5	2	2	4	214.955	2331	0	0	0	1	0	113.613	54.567	0.466711	1956
NITMOv2_1069	A0A0K2G986	Uncharacterized protein			0	46.6332	0	40	40	252	5403.87	395	4	6	1	2	3	113.591	44.9627	0.466429	1957
NITMOv2_1451	A0A0K2GAA2	Uncharacterized protein			0	26.5545	0	11	11	47	1769.94	1129	1	0	0	0	0	113.451	76.9975	0.464651	1958
NITMOv2_3825	A0A0K2GH83	Formate dehydrogenase, gamma subunit	fdsG	1.2.1.2	0	16.6976	0	7	7	19	1137.89	1478	0	0	0	0	0	113.399	75.1592	0.463988	1959
NITMOv2_2237	A0A0K2GCH9	Uncharacterized protein			0	55.1592	0	20	20	56	1015.24	1555	0	0	0	0	0	113.371	44.7619	0.463637	1960
NITMOv2_2488	A0A0K2GD81	Regulatory protein RecX	recX		0	16.9348	0	5	5	17	1003.85	1565	0	0	0	0	1	113.339	83.6867	0.463219	1961
NITMOv2_0417	A0A0K2G7C0	Uncharacterized protein			0	19.1123	0	11	11	49	2563.8	855	0	0	0	0	0	113.204	64.4366	0.461509	1962
NITMOv2_2040	A0A0K2GCZ3	Uncharacterized protein			0	22.607	0	0	0	0	0	3059	0	0	0	0	0	113.179	70.4403	0.461182	1963
NITMOv2_0166	A0A0K2G6K9	NADH-quinone oxidoreductase subunit B (NADH dehydrogenase I subunit B) (NDH-1 subunit B)	nuoB		1	19.3649	1	11	11	43	2220.52	963	4	1	0	1	0	113.161	52.4534	0.460959	1964
NITMOv2_0827	A0A0K2G9I5	Uncharacterized protein			0	12.5007	0	5	5	25	1999.89	1042	0	0	0	1	0	113.07	84.8505	0.459789	1965
NITMOv2_2416	A0A0K2GCZ4	Putative Helicase (N-terminal)			0	39.0821	0	12	11	59	1509.64	1260	0	0	0	0	0	113.033	43.7183	0.459327	1966
NITMOv2_1417	A0A0K2GAD4	Uncharacterized protein			0	5.28488	0	1	1	5	946.095	1606	0	0	0	0	0	113.012	95.7479	0.459057	1967
NITMOv2_3391	A0A0K2GFP3	Putative methyltransferase			0	30.7372	0	6	6	14	455.474	2025	0	0	0	0	0	112.997	57.5573	0.458863	1968
NITMOv2_3409	A0A0K2GFS2	NAD-dependent epimerase/dehydratase			0	38.3391	0	21	21	126	3286.46	683	0	0	0	0	0	112.741	58.0037	0.455586	1969
NITMOv2_3021	A0A0K2GEP8	Uncharacterized protein			0	15.5483	0	0	0	0	0	3060	0	0	0	0	0	112.673	59.511	0.454721	1970
NITMOv2_3834	A0A0K2GGY0	Nicotine deamidase	pncA	3.5.1.-, 3.5.1.19	0	20.9552	0	8	8	19	906.694	1632	0	0	0	0	0	112.587	48.8678	0.453619	1971
NITMOv2_0919	A0A0K2G8R7	O-methyltransferase MdmC	mdmC		0	23.3982	0	15	14	93	3974.67	574	0	0	0	0	0	112.447	79.4089	0.451819	1972
NITMOv2_3996	A0A0K2GHE6	Putative Plasmid stabilization system			0	11.5291	0	0	0	0	0	3061	0	0	0	0	0	112.4	98.4134	0.451227	1973
NITMOv2_2299	A0A0K2GCN1	DNA ligase (Polydeoxyribonucleotide synthase [NAD(+)])	ligA	6.5.1.2	0	78.7569	0	31	31	96	1218.94	1420	0	0	0	0	0	112.198	34.1297	0.448629	1974
NITMOv2_1733	A0A0K2GB28	Putative NAD-dependent alcohol dehydrogenase			0	36.7833	0	16	16	87	2365.2	915	0	0	0	0	0	112.154	57.4817	0.448063	1975
NITMOv2_4528	A0A0K2GJX4	Putative Uroporphyrinogen III synthase HemD		4.2.1.75	0	30.6395	0	10	10	39	1272.87	1390	0	1	0	0	0	112.145	34.3784	0.44794	1976
NITMOv2_3703	A0A0K2GGK7	Putative Extracellular ligand-binding receptor			0	71.869	0	32	31	140	1947.99	1060	0	0	0	0	0	112.078	45.2004	0.447078	1977
NITMOv2_4347	A0A0K2GID2	Uncharacterized protein			0	21.3213	0	12	12	99	4643.24	482	0	0	0	0	0	111.927	68.1229	0.445143	1978
NITMOv2_3914	A0A0K2GH64	Histidine kinase		2.7.13.3	5	92.1731	5	0	0	0	0	3062	0	0	0	0	0	111.907	20.4441	0.444882	1979
NITMOv2_0246	A0A0K2G6X8	Uncharacterized protein			0	13.9325	0	10	10	43	3086.31	722	7	6	5	6	8	111.878	67.5051	0.4445	1980
NITMOv2_1541	A0A0K2GAH6	Antitoxin			0	9.8411	0	5	5	19	1930.68	1070	1	0	0	0	0	111.837	131.407	0.44397	1981
NITMOv2_1464	A0A0K2GA96	Type I restriction enzyme R Protein			0	119.098	0	46	44	170	1427.4	1303	0	0	0	0	0	111.835	22.3538	0.443952	1982
NITMOv2_4602	A0A0K2GJE6	Putative Peptidase M16		3.4.24.-	0	53.6303	0	24	24	57	1062.83	1526	0	0	0	0	0	111.826	42.7282	0.44383	1983
NITMOv2_3937	A0A0K2GI79	Putative Acyl-CoA synthetase (NDP forming)			0	99.3554	0	0	0	0	0	3063	0	0	0	0	0	111.721	39.6843	0.442479	1984
NITMOv2_4424	A0A0K2GIV4	Uncharacterized protein			0	6.76781	0	0	0	0	0	3064	0	0	0	0	0	111.663	126.657	0.441725	1985
NITMOv2_1050	A0A0K2G939	Uncharacterized protein			0	16.2299	0	6	6	26	1601.98	1202	0	0	0	0	0	111.59	58.6422	0.440793	1986
NITMOv2_3189	A0A0K2GF54	Uncharacterized protein			0	48.4828	0	2	2	2	41.2517	2714	0	0	0	0	0	111.566	52.2408	0.440474	1987
NITMOv2_2953	A0A0K2GEH8	Transposase	insH		0	36.2222	0	0	0	0	0	3065	0	0	0	0	0	111.56	36.6508	0.440398	1988
NITMOv2_1323	A0A0K2G9V4	Putative Membrane protein			3	13.6938	3	0	0	0	0	3066	0	0	0	0	0	111.373	69.9378	0.437985	1989
NITMOv2_4287	A0A0K2GIH1	Uncharacterized protein			0	39.7312	0	21	21	78	1963.19	1052	0	0	0	0	0	111.25	52.0685	0.436389	1990
NITMOv2_1038	A0A0K2G9E0	Uncharacterized protein			1	22.1897	1	10	10	65	2929.29	755	0	0	0	1	1	111.147	72.8438	0.435045	1991
NITMOv2_3530	A0A0K2GH43	Uncharacterized protein			0	6.97959	0	3	3	7	1002.92	1566	0	0	0	0	0	111.102	31.116	0.434464	1992
NITMOv2_3392	A0A0K2GG03	Uncharacterized protein			0	24.3681	0	4	4	8	328.298	2159	0	0	0	0	0	111.037	71.7148	0.43362	1993
NITMOv2_0187	A0A0K2G7N8	Uncharacterized protein			0	18.1589	0	5	5	18	991.251	1576	0	0	0	0	0	111	45.4668	0.433133	1994
NITMOv2_4523	A0A0K2GJV1	Putative 37.6 kDa protein in cld 5'region			0	38.1151	0	21	20	142	3725.56	611	0	0	0	0	0	110.93	34.3608	0.432226	1995
NITMOv2_1351	A0A0K2GA79	Uncharacterized protein			0	10.3836	0	0	0	0	0	3067	0	0	0	0	0	110.891	108.411	0.43172	1996
NITMOv2_1174	A0A0K2G9I9	ABC-type transport system, permease component			6	28.1447	6	2	2	8	284.246	2219	0	0	0	0	0	110.87	59.7963	0.43145	1997
[truncated: 2,794 more rows]
