# Supplementary material for: Investigating the Chemolithoautotrophic and Formate Metabolism of Nitrospira moscoviensis by Constraint-Based Metabolic Modeling and 13C-Tracer Analysis
Source: mSystems. 2021 Aug 17;6(4):e00173-21. doi: 10.1128/mSystems.00173-21 (PMC8407350; doi:10.1128/mSystems.00173-21)
Supplement: DATA SET S1 [file msystems.00173-21-sd001.xlsx]

## Sheet: iNmo686_reactions
ID	LB	UB	Direction	gpr	SEED ID	Equation
biomassNsp_wt_c0	-1000	1000	<->	None	BiomassNsp	530.400129920196 cpd00001_c0 + 535.019425720848 cpd00002_c0 + 0.0014124672 cpd00003_c0 + 3.531168e-05 cpd00004_c0 + 0.0002648376 cpd00005_c0 + 8.82792e-05 cpd00006_c0 + 0.0001324188 cpd00010_c0 + 0.0099249513019623 cpd00013_c0 + 0.0001765584 cpd00015_c0 + 0.0001765584 cpd00016_c0 + 0.0001765584 cpd00017_c0 + 0.000220698 cpd00022_c0 + 0.0437360589992044 cpd00023_c0 + 0.0001765584 cpd00028_c0 + 0.8…
EX_cpd00001_e0	-1000	10000	->	None	EX_H2O_e0	cpd00001_e0 <=>
EX_cpd00007_e0	-1000	10000	->	None	EX_O2_e0	cpd00007_e0 <=>
EX_cpd00009_e0	-1000	10000	->	None	EX_Phosphate_e0	cpd00009_e0 <=>
EX_cpd00011_e0	-1000	10000	->	None	EX_CO2_e0	cpd00011_e0 <=>
EX_cpd00013_e0	0	10000	->	None	EX_NH3_e0	cpd00013_e0 -->
EX_cpd00030_e0	-1000	10000	->	None	EX_Mn2_e0	cpd00030_e0 <=>
EX_cpd00034_e0	-1000	10000	->	None	EX_Zn2_e0	cpd00034_e0 <=>
EX_cpd00036_e0	0	10000	<->	None	EX_Succinate_e0	cpd00036_e0 -->
EX_cpd00047_e0	0	10000	->	None	EX_Formate_e0	cpd00047_e0 -->
EX_cpd00048_e0	-1000	10000	->	None	EX_Sulfate_e0	cpd00048_e0 <=>
EX_cpd00058_e0	-1000	10000	->	None	EX_Cu2_e0	cpd00058_e0 <=>
EX_cpd00063_e0	-1000	10000	->	None	EX_Ca2_e0	cpd00063_e0 <=>
EX_cpd00067_c0	-1000	10000	<->	None	EX_H+_c	cpd00067_c0 <=>
EX_cpd00073_e0	0	10000	->	None	EX_Urea_e0	cpd00073_e0 -->
EX_cpd00075_e0	-8.5	10000	->	None	EX_Nitrite_e0	cpd00075_e0 <=>
EX_cpd00099_e0	-1000	10000	->	None	EX_Cl__e0	cpd00099_e0 <=>
EX_cpd00100_e0	0	10000	->	None	EX_Glycerol_e0	cpd00100_e0 -->
EX_cpd00106_e0	0	10000	<->	None	EX_Fumarate_e0	cpd00106_e0 -->
EX_cpd00130_e0	0	10000	<->	None	EX_L-Malate_e0	cpd00130_e0 -->
EX_cpd00131_e0	0	10000	->	None	EX_Molybdenum_e0	cpd00131_e0 -->
EX_cpd00149_e0	-1000	10000	->	None	EX_Co2_e0	cpd00149_e0 <=>
EX_cpd00166_e0	0	10000	<->	None	EX_Calomide_e0	cpd00166_e0 -->
EX_cpd00205_e0	-1000	10000	->	None	EX_K_e0	cpd00205_e0 <=>
EX_cpd00209_e0	0	10000	->	None	EX_Nitrate_e0	cpd00209_e0 -->
EX_cpd00229_e0	0	10000	<->	None	EX_Glycolaldehyde_e0	cpd00229_e0 -->
EX_cpd00239_e0	0	10000	<->	None	EX_H2S_e	cpd00239_e0 -->
EX_cpd00254_e0	-1000	10000	->	None	EX_Mg_e0	cpd00254_e0 <=>
EX_cpd00418_e0	0	10000	<->	None	EX_NO_e	cpd00418_e0 -->
EX_cpd00531_e0	0	10000	->	None	EX_Hg2_e0	cpd00531_e0 -->
EX_cpd00635_e0	0	10000	->	None	EX_Cbl_e0	cpd00635_e0 -->
EX_cpd00971_e0	-1000	10000	->	None	EX_Na_e0	cpd00971_e0 <=>
EX_cpd01012_e0	0	10000	->	None	EX_Cd2_e0	cpd01012_e0 -->
EX_cpd04097_e0	0	10000	->	None	EX_Pb_e0	cpd04097_e0 -->
EX_cpd05097_e0	0	10000	->	None	EX_Calcium_carbonate_e0	cpd05097_e0 -->
EX_cpd09225_e0	0	10000	->	None	EX_Boric_acid_e0	cpd09225_e0 -->
EX_cpd10409_e0	0	10000	->	None	EX_Nickel_chloride_e0	cpd10409_e0 -->
EX_cpd10515_e0	-1000	10000	->	None	EX_Fe2_e0	cpd10515_e0 <=>
EX_cpd10516_e0	-1000	10000	->	None	EX_fe3_e0	cpd10516_e0 <=>
Ex_cpd11416_e0	0	10000	<->	None	Ex_Biomass_e	cpd11416_c0 -->
EX_cpd11574_e0	0	10000	<->	None	EX_Molybdate_e0	cpd11574_e0 -->
EX_cpd11640_e0	0	10000	<->	None	EX_H2_e	cpd11640_e0 -->
EX_cpd14547_e0	0	10000	<->	None	EX_C15811_e	cpd14547_e0 -->
EX_cpd14548_e0	0	10000	<->	None	EX_C15812_e	cpd14548_e0 -->
EX_cpd15378_e0	0	10000	<->	None	EX_4hba_e0	cpd15378_e0 -->
EX_cpd40000_e0	0	10000	<->	None	EX_dialurate_e0	cpd40000_e0 -->
NGAM_c0	0.9	0.9	<->	None	ngam	cpd00001_c0 + cpd00002_c0 --> cpd00008_c0 + cpd00009_c0 + cpd00067_c0
rxn00001_c0	0	1000	->	NITMOv2_RS08870	R00004	cpd00001_c0 + cpd00012_c0 --> 2.0 cpd00009_c0 + cpd00067_c0
rxn00003_c0	-1000	0	<-	None	R00006	cpd00011_c0 + cpd00668_c0 <-- 2.0 cpd00020_c0 + cpd00067_c0
rxn00006_c0	0	1000	->	((N_moscoviensis_SEED.CDS.7543) or (N_moscoviensis_SEED.CDS.7542) or (NITMOv2_RS13220) or (NITMOv2_RS00390) or (NITMOv2_RS00390) or (NITMOv2_RS08590)) or ((NITMOv2_RS13220) or (NITMOv2_RS00390) or (N_moscoviensis_SEED.CDS.7542) or (N_moscoviensis_SEED.CDS.7543) or (NITMOv2_RS08590) or (NITMOv2_RS00390))	R00009	2.0 cpd00025_c0 --> 2.0 cpd00001_c0 + cpd00007_c0
rxn00011_c0	-1000	1000	<->	((NITMOv2_RS03920) and (NITMOv2_RS03925)) or (NITMOv2_RS18600) or ((NITMOv2_RS00285) and (NITMOv2_RS00290)) or (NITMOv2_RS14525)	R00014	cpd00011_c0 + cpd03049_c0 <=> cpd00020_c0 + cpd00056_c0 + cpd00067_c0
rxn00029_c0	0	1000	->	NITMOv2_RS08145	R00036	2.0 cpd00338_c0 --> 2.0 cpd00001_c0 + cpd00067_c0 + cpd00689_c0
rxn00048_c0	0	1000	->	NITMOv2_RS14600	R00066	cpd00067_c0 + 2.0 cpd02656_c0 --> cpd00220_c0 + cpd02882_c0
rxn00060_c0	0	1000	->	NITMOv2_RS08130	R00084	cpd00001_c0 + 4.0 cpd00689_c0 --> 4.0 cpd00013_c0 + cpd00755_c0
rxn00076_c0	0	1000	->	None	R00103	cpd00001_c0 + cpd00003_c0 --> cpd00018_c0 + 2.0 cpd00067_c0 + cpd00355_c0
rxn00077_c0	0	1000	->	NITMOv2_RS09625	R00104	cpd00002_c0 + cpd00003_c0 --> cpd00006_c0 + cpd00008_c0 + cpd00067_c0
rxn00083_c0	-1000	1000	<->	(NITMOv2_RS14845) or (NITMOv2_RS05045) or (NITMOv2_RS13755)	R00112	cpd00003_c0 + cpd00005_c0 <=> cpd00004_c0 + cpd00006_c0
rxn00085_c0	-1000	1000	<->	(NITMOv2_RS17160) and (NITMOv2_RS17165)	R00114	cpd00006_c0 + 2.0 cpd00023_c0 <=> cpd00005_c0 + cpd00024_c0 + cpd00053_c0 + cpd00067_c0
rxn00088_c0	-1000	1000	<->	None	R00118	cpd00001_c0 + cpd00006_c0 <=> cpd00003_c0 + cpd00009_c0
rxn00097_c0	-1000	1000	<->	NITMOv2_RS05705	R00127	cpd00002_c0 + cpd00018_c0 + cpd00067_c0 <=> 2.0 cpd00008_c0
rxn00100_c0	0	1000	->	NITMOv2_RS04575	R00130	cpd00002_c0 + cpd00655_c0 --> cpd00008_c0 + cpd00010_c0 + cpd00067_c0
rxn00101_c0	-1000	1000	<->	((NITMOv2_RS05840) and (NITMOv2_RS05830) and (NITMOv2_RS05820)) or ((NITMOv2_RS05855) and (NITMOv2_RS05845) and (NITMOv2_RS05850) )	R00131	cpd00001_c0 + 2.0 cpd00067_c0 + cpd00073_c0 <=> cpd00011_c0 + 2.0 cpd00013_c0
rxn00102_c0	-1000	1000	<->	NITMOv2_RS00965	R00132	cpd00067_c0 + cpd00242_c0 <=> cpd00001_c0 + cpd00011_c0
rxn00105_c0	-1000	1000	<->	NITMOv2_RS04475	R00137	cpd00002_c0 + cpd00355_c0 <=> cpd00003_c0 + cpd00012_c0
rxn00106_c0	-1000	1000	<->	None	R00138	cpd00001_c0 + cpd00421_c0 <=> cpd00009_c0 + cpd00012_c0 + 2.0 cpd00067_c0
rxn00112_c0	0	0	<->	None	R00148	cpd00007_c0 + cpd00013_c0 + cpd15561_c0 --> cpd00001_c0 + cpd00067_c0 + cpd00165_c0 + cpd15560_c0
rxn00117_c0	-1000	1000	<->	NITMOv2_RS08355	R00156	cpd00002_c0 + cpd00014_c0 <=> cpd00008_c0 + cpd00062_c0
rxn00119_c0	-1000	1000	<->	(NITMOv2_RS05705) or (NITMOv2_RS09595)	R00158	cpd00002_c0 + cpd00067_c0 + cpd00091_c0 <=> cpd00008_c0 + cpd00014_c0
rxn00122_c0	-1000	1000	<->	(NITMOv2_RS08150) and (NITMOv2_RS08150)	R00161	cpd00002_c0 + cpd00050_c0 <=> cpd00012_c0 + cpd00015_c0
rxn00126_c0	0	1000	->	NITMOv2_RS03255	R00177	cpd00001_c0 + cpd00002_c0 + cpd00060_c0 --> cpd00009_c0 + cpd00012_c0 + cpd00017_c0 + cpd00067_c0
rxn00127_c0	0	1000	->	NITMOv2_RS02710	R00178	cpd00017_c0 + cpd00067_c0 --> cpd00011_c0 + cpd00837_c0
rxn00137_c0	-1000	1000	<->	NITMOv2_RS22085	R00188	cpd00001_c0 + cpd00045_c0 <=> cpd00009_c0 + cpd00018_c0
rxn00138_c0	0	1000	->	NITMOv2_RS05865	R00189	cpd00002_c0 + cpd00013_c0 + cpd00638_c0 --> cpd00003_c0 + cpd00012_c0 + cpd00018_c0 + 2.0 cpd00067_c0
rxn00139_c0	-1000	0	<-	NITMOv2_RS05300	R00190	cpd00012_c0 + cpd00018_c0 + cpd00067_c0 <-- cpd00103_c0 + cpd00128_c0
rxn00141_c0	-1000	1000	<->	(NITMOv2_RS03250) or (NITMOv2_RS19495)	R00192	cpd00001_c0 + cpd00019_c0 <=> cpd00135_c0 + cpd00182_c0
rxn00147_c0	0	1000	->	NITMOv2_RS01870	R00199	cpd00001_c0 + cpd00002_c0 + cpd00020_c0 --> cpd00009_c0 + cpd00018_c0 + cpd00061_c0 + 3.0 cpd00067_c0
rxn00148_c0	0	0	->	(NITMOv2_RS21190) or (NITMOv2_RS04875)	R00200	cpd00002_c0 + cpd00020_c0 --> cpd00008_c0 + cpd00061_c0 + cpd00067_c0
rxn00150_c0	-1000	1000	<->	None	R00205	cpd00001_c0 + cpd00006_c0 + cpd00428_c0 <=> cpd00005_c0 + cpd00020_c0 + 2.0 cpd00067_c0
rxn00161_c0	0	0	->	None	R00216	cpd00006_c0 + cpd00130_c0 --> cpd00005_c0 + cpd00011_c0 + cpd00020_c0
rxn00165_c0	0	1000	->	NITMOv2_RS01145	R00220	cpd00054_c0 --> cpd00013_c0 + cpd00020_c0
rxn00175_c0	0	1000	->	NITMOv2_RS14580	R00235	cpd00002_c0 + cpd00010_c0 + cpd00029_c0 --> cpd00012_c0 + cpd00018_c0 + cpd00022_c0 + cpd00067_c0
rxn00178_c0	-1000	1000	<->	(NITMOv2_RS00275) or (NITMOv2_RS00275)	R00238	2.0 cpd00022_c0 <=> cpd00010_c0 + cpd00279_c0
rxn00179_c0	-1000	1000	<->	NITMOv2_RS04480	R00239	cpd00002_c0 + cpd00023_c0 <=> cpd00008_c0 + cpd02097_c0
rxn00184_c0	-1000	1000	<->	NITMOv2_RS01665	R00248	cpd00001_c0 + cpd00006_c0 + cpd00023_c0 <=> cpd00005_c0 + cpd00013_c0 + cpd00024_c0 + cpd00067_c0
rxn00187_c0	0	1000	->	NITMOv2_RS05890	R00253	cpd00002_c0 + cpd00013_c0 + cpd00023_c0 --> cpd00008_c0 + cpd00009_c0 + cpd00053_c0 + cpd00067_c0
rxn00190_c0	0	1000	->	NITMOv2_RS05865	R00257	cpd00001_c0 + cpd00002_c0 + cpd00053_c0 + cpd00638_c0 --> cpd00003_c0 + cpd00012_c0 + cpd00018_c0 + cpd00023_c0 + 2.0 cpd00067_c0
rxn00192_c0	-1000	1000	<->	(NITMOv2_RS06955) or (NITMOv2_RS08065)	R00259	cpd00022_c0 + cpd00023_c0 <=> cpd00010_c0 + cpd00067_c0 + cpd00477_c0
rxn00193_c0	-1000	1000	<->	NITMOv2_RS02395	R00260	cpd00023_c0 <=> cpd00186_c0
rxn00199_c0	-1000	1000	<->	NITMOv2_RS03205	R00268	cpd00067_c0 + cpd03187_c0 <=> cpd00011_c0 + cpd00024_c0
rxn00206_c0	0	1000	->	(NITMOv2_RS12970) or (NITMOv2_RS12970)	R00275	2.0 cpd00067_c0 + 2.0 cpd00532_c0 --> cpd00007_c0 + cpd00025_c0
rxn00209_c0	0	1000	->	None	R00278	cpd00007_c0 + cpd00478_c0 --> cpd00016_c0 + cpd00025_c0
rxn00211_c0	-1000	1000	<->	(NITMOv2_RS15450) or (NITMOv2_RS20665)	R00286	cpd00001_c0 + 2.0 cpd00003_c0 + cpd00026_c0 <=> 2.0 cpd00004_c0 + 3.0 cpd00067_c0 + cpd00144_c0
rxn00213_c0	-1000	1000	<->	NITMOv2_RS16260	R00289	cpd00062_c0 + cpd00089_c0 <=> cpd00012_c0 + cpd00026_c0
rxn00214_c0	-1000	1000	<->	(NITMOv2_RS16005) or (NITMOv2_RS13030) or (NITMOv2_RS09970) or (NITMOv2_RS13390) or (NITMOv2_RS09980) or (NITMOv2_RS15640) or (NITMOv2_RS19155)	R00291	cpd00026_c0 <=> cpd00043_c0
rxn00216_c0	0	1000	->	NITMOv2_RS01215	R00299	cpd00002_c0 + cpd00027_c0 --> cpd00008_c0 + cpd00067_c0 + cpd00079_c0
rxn00224_c0	-1000	1000	<->	NITMOv2_RS05110	R00310	cpd01476_c0 + cpd10515_c0 <=> cpd00028_c0 + 2.0 cpd00067_c0
rxn00225_c0	0	0	<->	NITMOv2_RS11730	R00315	cpd00002_c0 + cpd00029_c0 --> cpd00008_c0 + cpd00196_c0
rxn00237_c0	-1000	1000	<->	NITMOv2_RS08355	R00330	cpd00002_c0 + cpd00031_c0 <=> cpd00008_c0 + cpd00038_c0
rxn00239_c0	-1000	1000	<->	(NITMOv2_RS09595) or (NITMOv2_RS09595)	R00332	cpd00002_c0 + cpd00067_c0 + cpd00126_c0 <=> cpd00008_c0 + cpd00031_c0
rxn00248_c0	-1000	1000	<->	(NITMOv2_RS18690) or (NITMOv2_RS18690)	R00342	cpd00003_c0 + cpd00130_c0 <=> cpd00004_c0 + cpd00032_c0 + cpd00067_c0
rxn00250_c0	0	1000	->	NITMOv2_RS05060	R00344	cpd00002_c0 + cpd00020_c0 + cpd00242_c0 --> cpd00008_c0 + cpd00009_c0 + cpd00032_c0 + cpd00067_c0
rxn00251_c0	-1000	0	<-	NITMOv2_RS15390	R00345	cpd00009_c0 + cpd00032_c0 + cpd00067_c0 <-- cpd00001_c0 + cpd00011_c0 + cpd00061_c0
rxn00256_c0	-1000	0	<-	(NITMOv2_RS09645) or (NITMOv2_RS03945)	R00351	cpd00010_c0 + cpd00067_c0 + cpd00137_c0 <-- cpd00001_c0 + cpd00022_c0 + cpd00032_c0
rxn00257_c0	0	1000	->	(NITMOv2_RS03190) or (NITMOv2_RS03195)	R00352	cpd00002_c0 + cpd00010_c0 + cpd00137_c0 --> cpd00008_c0 + cpd00009_c0 + cpd00022_c0 + cpd00032_c0
rxn00260_c0	-1000	1000	<->	(NITMOv2_RS17320) or (NITMOv2_RS20540) or (NITMOv2_RS09465) or (NITMOv2_RS22100)	R00355	cpd00024_c0 + cpd00041_c0 <=> cpd00023_c0 + cpd00032_c0
rxn00274_c0	-1000	1000	<->	NITMOv2_RS20905	R00371	cpd00022_c0 + cpd00033_c0 <=> cpd00010_c0 + cpd02211_c0
rxn00283_c0	-1000	1000	<->	NITMOv2_RS08040	R00401	cpd00035_c0 <=> cpd00117_c0
rxn00285_c0	-1000	1000	<->	((NITMOv2_RS03220) or (NITMOv2_RS10505)) and (NITMOv2_RS03225)	R00405	cpd00002_c0 + cpd00010_c0 + cpd00036_c0 <=> cpd00008_c0 + cpd00009_c0 + cpd00078_c0
rxn00293_c0	-1000	1000	<->	((NITMOv2_RS15770) and (NITMOv2_RS15770)) or ((NITMOv2_RS17790) or (NITMOv2_RS12950) or (NITMOv2_RS11140))	R00416	cpd00062_c0 + cpd02611_c0 <=> cpd00012_c0 + cpd00037_c0
rxn00299_c0	0	1000	->	NITMOv2_RS18660	R00424	cpd00001_c0 + cpd00038_c0 --> cpd00047_c0 + cpd00067_c0 + cpd02978_c0
rxn00300_c0	0	1000	->	NITMOv2_RS06010	R00425	3.0 cpd00001_c0 + cpd00038_c0 --> cpd00012_c0 + cpd00047_c0 + 3.0 cpd00067_c0 + cpd00957_c0
rxn00313_c0	-1000	1000	<->	(NITMOv2_RS15520) or (NITMOv2_RS01825)	R00451	cpd00067_c0 + cpd00516_c0 <=> cpd00011_c0 + cpd00039_c0
rxn00321_c0	-1000	1000	<->	NITMOv2_RS18755	R00461	cpd00039_c0 <=> cpd00840_c0
rxn00337_c0	0	1000	->	(NITMOv2_RS20520) or (NITMOv2_RS00950)	R00480	cpd00002_c0 + cpd00041_c0 --> cpd00008_c0 + cpd01977_c0
rxn00338_c0	0	1000	->	N_moscoviensis_SEED.CDS.8637	R00481	cpd00007_c0 + cpd00041_c0 --> cpd00025_c0 + cpd00067_c0 + cpd03470_c0
rxn00346_c0	0	1000	->	NITMOv2_RS15755	R00489	cpd00041_c0 + cpd00067_c0 --> cpd00011_c0 + cpd00085_c0
rxn00351_c0	0	1000	->	None	R00497	cpd00002_c0 + cpd00033_c0 + cpd00506_c0 --> cpd00008_c0 + cpd00009_c0 + cpd00042_c0 + cpd00067_c0
rxn00361_c0	0	1000	->	(NITMOv2_RS01515) or (NITMOv2_RS17625)	R00509	cpd00002_c0 + cpd00193_c0 --> cpd00008_c0 + cpd00044_c0 + cpd00067_c0
rxn00364_c0	-1000	1000	<->	NITMOv2_RS01600	R00512	cpd00002_c0 + cpd00046_c0 + cpd00067_c0 <=> cpd00008_c0 + cpd00096_c0
rxn00371_c0	0	1000	->	(NITMOv2_RS02470) or ((NITMOv2_RS17540) or (NITMOv2_RS17545) or (NITMOv2_RS17550))	R00519	cpd00003_c0 + cpd00047_c0 --> cpd00004_c0 + cpd00011_c0
rxn00378_c0	0	1000	->	(NITMOv2_RS18140) and (NITMOv2_RS18145) and (NITMOv2_RS18150)	R00528	cpd00001_c0 + cpd00081_c0 + 2.0 cpd00109_c0 --> cpd00048_c0 + 3.0 cpd00067_c0 + 2.0 cpd00110_c0
rxn00379_c0	-1000	1000	<->	((NITMOv2_RS15030) or (NITMOv2_RS01510) or (NITMOv2_RS13655)) or ((NITMOv2_RS01515) or (NITMOv2_RS17625))	R00529	cpd00002_c0 + cpd00048_c0 <=> cpd00012_c0 + cpd00193_c0
rxn00392_c0	0	1000	->	(NITMOv2_RS08150) and (NITMOv2_RS08150)	R00549	cpd00002_c0 + cpd00220_c0 --> cpd00008_c0 + cpd00050_c0 + cpd00067_c0
rxn00405_c0	0	1000	->	NITMOv2_RS19750	R00566	cpd00051_c0 + cpd00067_c0 --> cpd00011_c0 + cpd00152_c0
rxn00408_c0	0	1000	->	NITMOv2_RS10890	R00569	cpd00001_c0 + cpd00052_c0 --> cpd00009_c0 + cpd00067_c0 + cpd00096_c0
rxn00409_c0	-1000	1000	<->	NITMOv2_RS08355	R00570	cpd00002_c0 + cpd00096_c0 <=> cpd00008_c0 + cpd00052_c0
rxn00412_c0	0	1000	->	(NITMOv2_RS15170) or (NITMOv2_RS01805)	R00573	cpd00001_c0 + cpd00002_c0 + cpd00053_c0 + cpd00062_c0 --> cpd00008_c0 + cpd00009_c0 + cpd00023_c0 + cpd00052_c0 + 2.0 cpd00067_c0
rxn00414_c0	0	1000	->	(NITMOv2_RS15220) and (NITMOv2_RS15235)	R00575	cpd00001_c0 + 2.0 cpd00002_c0 + cpd00053_c0 + cpd00242_c0 --> 2.0 cpd00008_c0 + cpd00009_c0 + cpd00023_c0 + 2.0 cpd00067_c0 + cpd00146_c0
rxn00416_c0	0	1000	->	(NITMOv2_RS12185) or (NITMOv2_RS12200) or (NITMOv2_RS08250) or (NITMOv2_RS15545) or (NITMOv2_RS15565) or (NITMOv2_RS20175) or (NITMOv2_RS21875) or (NITMOv2_RS15580) or (NITMOv2_RS08280) or (NITMOv2_RS15595) or (NITMOv2_RS16035) or (NITMOv2_RS11330)	R00578	cpd00001_c0 + cpd00002_c0 + cpd00041_c0 + cpd00053_c0 --> cpd00012_c0 + cpd00018_c0 + cpd00023_c0 + 2.0 cpd00067_c0 + cpd00132_c0
rxn00420_c0	-1000	1000	<->	NITMOv2_RS00755	R00582	cpd00001_c0 + cpd00738_c0 <=> cpd00009_c0 + cpd00054_c0
rxn00423_c0	-1000	1000	<->	(NITMOv2_RS22765) or (NITMOv2_RS15910)	R00586	cpd00022_c0 + cpd00054_c0 <=> cpd00010_c0 + cpd00722_c0
rxn00424_c0	-1000	1000	<->	NITMOv2_RS17350	R00588	cpd00040_c0 + cpd00054_c0 <=> cpd00033_c0 + cpd00145_c0
rxn00438_c0	-1000	1000	<->	NITMOv2_RS16270	R00617	cpd00002_c0 + cpd00067_c0 + cpd00793_c0 <=> cpd00008_c0 + cpd00056_c0
rxn00459_c0	-1000	1000	<->	NITMOv2_RS15730	R00658	cpd00482_c0 <=> cpd00001_c0 + cpd00061_c0
rxn00461_c0	-1000	1000	<->	NITMOv2_RS03800	R00660	cpd00037_c0 + cpd00061_c0 <=> cpd00009_c0 + cpd02820_c0
rxn00469_c0	-1000	1000	<->	NITMOv2_RS21125	R00669	cpd00001_c0 + cpd00342_c0 <=> cpd00029_c0 + cpd00064_c0
rxn00474_c0	-1000	1000	<->	((NITMOv2_RS10560) and (NITMOv2_RS10565)) or (NITMOv2_RS08145)	R00674	cpd00054_c0 + cpd00359_c0 <=> cpd00001_c0 + cpd00065_c0
rxn00493_c0	-1000	1000	<->	(NITMOv2_RS01580)	R00694	cpd00024_c0 + cpd00066_c0 <=> cpd00023_c0 + cpd00143_c0
rxn00506_c0	-1000	1000	<->	NITMOv2_RS19755	R00710	cpd00001_c0 + cpd00003_c0 + cpd00071_c0 <=> cpd00004_c0 + cpd00029_c0 + 2.0 cpd00067_c0
rxn00527_c0	-1000	1000	<->	((NITMOv2_RS17320) or (NITMOv2_RS20540) or (NITMOv2_RS09465) or (NITMOv2_RS22100)) and (NITMOv2_RS01580)	R00734	cpd00024_c0 + cpd00069_c0 <=> cpd00023_c0 + cpd00868_c0
rxn00533_c0	-1000	1000	<->	(NITMOv2_RS09415) and (NITMOv2_RS06625)	R00742	cpd00002_c0 + cpd00022_c0 + cpd00242_c0 <=> cpd00008_c0 + cpd00009_c0 + cpd00067_c0 + cpd00070_c0
rxn00541_c0	-1000	1000	<->	NITMOv2_RS07780	R00751	cpd00161_c0 <=> cpd00033_c0 + cpd00071_c0
rxn00545_c0	0	1000	->	(NITMOv2_RS04880) or (NITMOv2_RS17530)	R00756	cpd00002_c0 + cpd00072_c0 --> cpd00008_c0 + cpd00067_c0 + cpd00290_c0
rxn00548_c0	0	1000	->	(NITMOv2_RS17855) or (NITMOv2_RS11725)	R00761	cpd00009_c0 + cpd00072_c0 --> cpd00001_c0 + cpd00196_c0 + cpd00236_c0
rxn00549_c0	-1000	1000	<->	NITMOv2_RS15945	R00762	cpd00001_c0 + cpd00290_c0 <=> cpd00009_c0 + cpd00072_c0
rxn00555_c0	-1000	1000	<->	NITMOv2_RS15765	R00768	cpd00053_c0 + cpd00072_c0 <=> cpd00023_c0 + cpd00288_c0
rxn00558_c0	-1000	1000	<->	NITMOv2_RS01225	R00771	cpd00079_c0 <=> cpd00072_c0
rxn00559_c0	-1000	1000	<->	(NITMOv2_RS13245) or (NITMOv2_RS03950)	R00772	cpd00235_c0 <=> cpd00072_c0
rxn00567_c0	-1000	1000	<->	(NITMOv2_RS21550) or (NITMOv2_RS00340) or (NITMOv2_RS14670) or (NITMOv2_RS00395) or (NITMOv2_RS00340)	R00783	cpd00001_c0 + cpd00109_c0 + cpd00418_c0 <=> 2.0 cpd00067_c0 + cpd00075_c0 + cpd00110_c0
rxn00604_c0	-1000	1000	<->	(NITMOv2_RS12815) or (NITMOv2_RS17865) or (NITMOv2_RS09145) or (NITMOv2_RS07760)	R00835	cpd00006_c0 + cpd00079_c0 <=> cpd00005_c0 + cpd00067_c0 + cpd00911_c0
rxn00612_c0	-1000	1000	<->	(NITMOv2_RS02190) or (NITMOv2_RS02190)	R00844	cpd00006_c0 + cpd00080_c0 <=> cpd00005_c0 + cpd00067_c0 + cpd00095_c0
rxn00615_c0	0	1000	->	None	R00847	cpd00002_c0 + cpd00100_c0 --> cpd00008_c0 + cpd00067_c0 + cpd00080_c0
rxn00646_c0	0	1000	->	None	R00894	cpd00002_c0 + cpd00023_c0 + cpd00084_c0 --> cpd00008_c0 + cpd00009_c0 + cpd00067_c0 + cpd00506_c0
rxn00649_c0	-1000	1000	<->	NITMOv2_RS11055	R00897	cpd00239_c0 + cpd00722_c0 <=> cpd00029_c0 + cpd00084_c0
rxn00686_c0	-1000	1000	<->	NITMOv2_RS04275	R00939	cpd00006_c0 + cpd00087_c0 <=> cpd00005_c0 + cpd00067_c0 + cpd00330_c0
rxn00690_c0	0	0	<->	NITMOv2_RS19135	R00943	cpd00002_c0 + cpd00047_c0 + cpd00087_c0 --> cpd00008_c0 + cpd00009_c0 + cpd00201_c0
rxn00691_c0	0	1000	->	NITMOv2_RS00975	R00944	cpd00001_c0 + cpd00201_c0 --> cpd00047_c0 + cpd00067_c0 + cpd00087_c0
rxn00692_c0	-1000	1000	<->	NITMOv2_RS00520	R00945	cpd00001_c0 + cpd00033_c0 + cpd00125_c0 <=> cpd00054_c0 + cpd00087_c0
rxn00693_c0	-1000	1000	<->	NITMOv2_RS10910	R00946	cpd00135_c0 + cpd00345_c0 <=> cpd00060_c0 + cpd00087_c0
rxn00695_c0	-1000	1000	<->	((NITMOv2_RS17790) or (NITMOv2_RS12950) or (NITMOv2_RS11140))	R00948	cpd00002_c0 + cpd00089_c0 <=> cpd00012_c0 + cpd00387_c0
rxn00700_c0	-1000	1000	<->	NITMOv2_RS15175	R00954	cpd00038_c0 + cpd00089_c0 <=> cpd00012_c0 + cpd00315_c0
rxn00701_c0	-1000	1000	<->	(NITMOv2_RS13070) or (NITMOv2_RS17205)	R00955	cpd00026_c0 + cpd00348_c0 <=> cpd00043_c0 + cpd00089_c0
rxn00704_c0	-1000	1000	<->	((NITMOv2_RS09500) or (NITMOv2_RS15955)) or (NITMOv2_RS09230)	R00959	cpd00089_c0 <=> cpd00079_c0
rxn00710_c0	0	1000	->	NITMOv2_RS21050	R00965	cpd00067_c0 + cpd00810_c0 --> cpd00011_c0 + cpd00091_c0
rxn00727_c0	-1000	1000	<->	((NITMOv2_RS10590) and ((NITMOv2_RS22005) or (NITMOv2_RS10595))) or (NITMOv2_RS00220)	R00986	cpd00053_c0 + cpd00216_c0 <=> cpd00020_c0 + cpd00023_c0 + cpd00067_c0 + cpd00093_c0
rxn00737_c0	-1000	1000	<->	NITMOv2_RS01145	R00996	cpd00161_c0 <=> cpd00013_c0 + cpd00094_c0
rxn00747_c0	-1000	1000	<->	NITMOv2_RS04515	R01015	cpd00102_c0 <=> cpd00095_c0
rxn00770_c0	0	1000	->	NITMOv2_RS02960	R01049	cpd00002_c0 + cpd00101_c0 --> cpd00018_c0 + cpd00067_c0 + cpd00103_c0
rxn00772_c0	0	1000	->	NITMOv2_RS16950	R01051	cpd00002_c0 + cpd00105_c0 --> cpd00008_c0 + cpd00067_c0 + cpd00101_c0
rxn00777_c0	-1000	1000	<->	NITMOv2_RS01210	R01056	cpd00101_c0 <=> cpd00171_c0
rxn00778_c0	-1000	1000	<->	(NITMOv2_RS11465) or (NITMOv2_RS09230) or (NITMOv2_RS18755)	R01057	cpd00475_c0 <=> cpd00101_c0
rxn00781_c0	-1000	1000	<->	(NITMOv2_RS04525) or (NITMOv2_RS12285)	R01061	cpd00003_c0 + cpd00009_c0 + cpd00102_c0 <=> cpd00004_c0 + cpd00067_c0 + cpd00203_c0
rxn00784_c0	-1000	1000	<->	NITMOv2_RS11470	R01066	cpd00510_c0 <=> cpd00071_c0 + cpd00102_c0
rxn00785_c0	-1000	1000	<->	NITMOv2_RS14660	R01067	cpd00072_c0 + cpd00102_c0 <=> cpd00198_c0 + cpd00236_c0
rxn00786_c0	-1000	1000	<->	NITMOv2_RS15940	R01068	cpd00290_c0 <=> cpd00095_c0 + cpd00102_c0
rxn00789_c0	-1000	0	<-	(NITMOv2_RS03805) and (NITMOv2_RS17340)	R01071	cpd00012_c0 + cpd00067_c0 + cpd01775_c0 <-- cpd00002_c0 + cpd00103_c0
rxn00790_c0	-1000	0	<-	(NITMOv2_RS06085) or ((NITMOv2_RS10585) or (NITMOv2_RS01505))	R01072	cpd00012_c0 + cpd00023_c0 + cpd00067_c0 + cpd01982_c0 <-- cpd00001_c0 + cpd00053_c0 + cpd00103_c0
rxn00791_c0	-1000	1000	<->	(NITMOv2_RS01505) or (NITMOv2_RS10585)	R01073	cpd00012_c0 + cpd00067_c0 + cpd02642_c0 <=> cpd00093_c0 + cpd00103_c0
rxn00799_c0	-1000	1000	<->	NITMOv2_RS09635	R01082	cpd00130_c0 <=> cpd00001_c0 + cpd00106_c0
rxn00800_c0	-1000	1000	<->	(NITMOv2_RS06025) or (NITMOv2_RS06025)	R01083	cpd02375_c0 <=> cpd00018_c0 + cpd00106_c0
rxn00802_c0	-1000	1000	<->	NITMOv2_RS01810	R01086	cpd02152_c0 <=> cpd00051_c0 + cpd00106_c0
rxn00806_c0	-1000	1000	<->	(NITMOv2_RS19240) or (NITMOv2_RS04505)	R01090	cpd00024_c0 + cpd00107_c0 <=> cpd00023_c0 + cpd00200_c0
rxn00808_c0	-1000	1000	<->	NITMOv2_RS13065	R01092	cpd00002_c0 + cpd00108_c0 <=> cpd00008_c0 + cpd00067_c0 + cpd00348_c0
rxn00830_c0	-1000	1000	<->	None	R01123	cpd00113_c0 <=> cpd00202_c0
rxn00832_c0	-1000	1000	<->	(NITMOv2_RS09440) and (NITMOv2_RS09440)	R01127	cpd00001_c0 + cpd00114_c0 <=> cpd02884_c0
rxn00834_c0	-1000	1000	<->	(NITMOv2_RS17700) or (NITMOv2_RS06210) or (NITMOv2_RS06815)	R01130	cpd00001_c0 + cpd00003_c0 + cpd00114_c0 <=> cpd00004_c0 + cpd00067_c0 + cpd00497_c0
rxn00838_c0	0	1000	->	NITMOv2_RS18630	R01135	cpd00038_c0 + cpd00041_c0 + cpd00114_c0 --> cpd00009_c0 + cpd00031_c0 + 2.0 cpd00067_c0 + cpd02375_c0
rxn00839_c0	-1000	1000	<->	NITMOv2_RS08355	R01137	cpd00002_c0 + cpd00177_c0 <=> cpd00008_c0 + cpd00115_c0
rxn00851_c0	0	1000	->	None	R01150	cpd00002_c0 + 2.0 cpd00117_c0 --> cpd00008_c0 + cpd00009_c0 + cpd00067_c0 + cpd00731_c0
rxn00858_c0	0	1000	->	NITMOv2_RS19745	R01157	cpd00001_c0 + cpd00152_c0 --> cpd00073_c0 + cpd00118_c0
rxn00859_c0	-1000	1000	<->	NITMOv2_RS03810	R01158	cpd00001_c0 + 2.0 cpd00003_c0 + cpd00641_c0 <=> 2.0 cpd00004_c0 + 3.0 cpd00067_c0 + cpd00119_c0
rxn00898_c0	-1000	1000	<->	(NITMOv2_RS13735) or (NITMOv2_RS17295)	R01209	cpd02498_c0 <=> cpd00001_c0 + cpd00123_c0
rxn00902_c0	-1000	1000	<->	NITMOv2_RS03945	R01213	cpd00010_c0 + cpd00067_c0 + cpd01646_c0 <=> cpd00001_c0 + cpd00022_c0 + cpd00123_c0
rxn00903_c0	-1000	1000	<->	(NITMOv2_RS04505) or (NITMOv2_RS19240)	R01214	cpd00024_c0 + cpd00156_c0 <=> cpd00023_c0 + cpd00123_c0
rxn00904_c0	-1000	1000	<->	None	R01215	cpd00020_c0 + cpd00156_c0 <=> cpd00035_c0 + cpd00123_c0
rxn00907_c0	-1000	1000	<->	(NITMOv2_RS03085) and (NITMOv2_RS03085)	R01220	cpd00006_c0 + cpd00125_c0 <=> cpd00005_c0 + cpd00347_c0
rxn00912_c0	-1000	1000	<->	(NITMOv2_RS03095) or (NITMOv2_RS09440)	R01226	cpd00001_c0 + cpd00123_c0 + cpd00125_c0 <=> cpd00087_c0 + cpd00712_c0
rxn00915_c0	-1000	0	<-	NITMOv2_RS08160	R01229	cpd00012_c0 + cpd00067_c0 + cpd00126_c0 <-- cpd00103_c0 + cpd00207_c0
rxn00917_c0	0	1000	->	NITMOv2_RS06215	R01231	cpd00001_c0 + cpd00002_c0 + cpd00053_c0 + cpd00497_c0 --> cpd00012_c0 + cpd00018_c0 + cpd00023_c0 + 3.0 cpd00067_c0 + cpd00126_c0
rxn00931_c0	-1000	1000	<->	NITMOv2_RS02910	R01251	cpd00006_c0 + cpd00129_c0 <=> cpd00005_c0 + 2.0 cpd00067_c0 + cpd02431_c0
rxn00938_c0	0	1000	->	(NITMOv2_RS02980) or (NITMOv2_RS17590)	R01268	cpd00001_c0 + cpd00133_c0 --> cpd00013_c0 + cpd00218_c0
rxn00940_c0	0	1000	->	None	R01270	cpd00001_c0 + cpd00355_c0 --> cpd00067_c0 + cpd00101_c0 + cpd00133_c0
rxn00950_c0	-1000	1000	<->	None	R01285	cpd00001_c0 + cpd00424_c0 <=> cpd00013_c0 + cpd00020_c0 + cpd00135_c0
rxn00966_c0	-1000	0	<-	None	R01302	cpd00020_c0 + cpd00136_c0 <-- cpd00216_c0
rxn00973_c0	-1000	1000	<->	(NITMOv2_RS03200)	R01324	cpd00137_c0 <=> cpd00260_c0
rxn00991_c0	-1000	1000	<->	NITMOv2_RS00240	R01360	cpd00292_c0 <=> cpd00022_c0 + cpd00142_c0
rxn00993_c0	-1000	1000	<->	NITMOv2_RS00300	R01364	cpd00067_c0 + cpd00106_c0 + cpd00142_c0 <=> cpd00001_c0 + cpd00780_c0
rxn01000_c0	-1000	1000	<->	NITMOv2_RS01575	R01373	cpd00067_c0 + cpd00219_c0 <=> cpd00001_c0 + cpd00011_c0 + cpd00143_c0
rxn01018_c0	-1000	1000	<->	NITMOv2_RS15250	R01397	cpd00041_c0 + cpd00146_c0 <=> cpd00009_c0 + cpd00067_c0 + cpd00343_c0
rxn01019_c0	-1000	1000	<->	NITMOv2_RS01800	R01398	cpd00064_c0 + cpd00146_c0 <=> cpd00009_c0 + cpd00067_c0 + cpd00274_c0
rxn01022_c0	-1000	1000	<->	NITMOv2_RS16955	R01402	cpd00009_c0 + cpd00147_c0 <=> cpd00128_c0 + cpd02574_c0
rxn01043_c0	-1000	1000	<->	NITMOv2_RS09320	R01431	cpd00006_c0 + cpd00306_c0 <=> cpd00005_c0 + cpd00067_c0 + cpd00154_c0
rxn01068_c0	-1000	1000	<->	(NITMOv2_RS20900) or (NITMOv2_RS20900)	R01465	cpd00003_c0 + cpd00161_c0 <=> cpd00004_c0 + cpd00067_c0 + cpd02211_c0
rxn01069_c0	-1000	1000	<->	(NITMOv2_RS11065) or (NITMOv2_RS20530)	R01466	cpd00001_c0 + cpd00809_c0 <=> cpd00009_c0 + cpd00161_c0
rxn01100_c0	-1000	1000	<->	NITMOv2_RS04520	R01512	cpd00002_c0 + cpd00169_c0 <=> cpd00008_c0 + cpd00203_c0
rxn01101_c0	-1000	1000	<->	(NITMOv2_RS08585) or (NITMOv2_RS17345)	R01513	cpd00003_c0 + cpd00169_c0 <=> cpd00004_c0 + cpd00067_c0 + cpd02069_c0
rxn01106_c0	-1000	1000	<->	NITMOv2_RS01780	R01518	cpd00482_c0 <=> cpd00169_c0
rxn01115_c0	0	1000	->	NITMOv2_RS07765	R01528	cpd00006_c0 + cpd00284_c0 --> cpd00005_c0 + cpd00011_c0 + cpd00171_c0
rxn01116_c0	-1000	1000	<->	(NITMOv2_RS01440) or ((NITMOv2_RS12680) or (NITMOv2_RS15635) or (NITMOv2_RS19975))	R01529	cpd00171_c0 <=> cpd00198_c0
rxn01117_c0	-1000	1000	<->	NITMOv2_RS15160	R01530	cpd00817_c0 <=> cpd00171_c0
rxn01138_c0	-1000	1000	<->	None	R01561	cpd00009_c0 + cpd00182_c0 <=> cpd00128_c0 + cpd00475_c0
rxn01169_c0	0	1000	->	NITMOv2_RS01215	R01600	cpd00002_c0 + cpd00190_c0 --> cpd00008_c0 + cpd00067_c0 + cpd00863_c0
rxn01187_c0	-1000	1000	<->	(NITMOv2_RS17855) or (NITMOv2_RS11725)	R01621	cpd00009_c0 + cpd00198_c0 <=> cpd00001_c0 + cpd00102_c0 + cpd00196_c0
rxn01200_c0	-1000	1000	<->	NITMOv2_RS14660	R01641	cpd00102_c0 + cpd00238_c0 <=> cpd00101_c0 + cpd00198_c0
rxn01208_c0	-1000	1000	<->	NITMOv2_RS03955	R01652	cpd00011_c0 + cpd00200_c0 <=> cpd00067_c0 + cpd02605_c0
rxn01210_c0	0	1000	->	((NITMOv2_RS06630) or (NITMOv2_RS13645) or (NITMOv2_RS15070)) and ((NITMOv2_RS13645) or (NITMOv2_RS15070) or (NITMOv2_RS06630))	R01654	cpd00002_c0 + cpd00023_c0 + cpd00201_c0 --> cpd00008_c0 + cpd00009_c0 + cpd00067_c0 + cpd03524_c0
rxn01211_c0	-1000	1000	<->	(NITMOv2_RS19135) or ((NITMOv2_RS03085) and (NITMOv2_RS03085))	R01655	cpd00001_c0 + cpd00347_c0 <=> cpd00067_c0 + cpd00201_c0
rxn01213_c0	0	1000	->	(NITMOv2_RS17170) and (NITMOv2_RS02640)	reac_398	cpd00113_c0 + cpd00202_c0 --> cpd00012_c0 + cpd00067_c0 + cpd00283_c0
rxn01255_c0	-1000	1000	<->	NITMOv2_RS06230	R01714	cpd00932_c0 <=> cpd00009_c0 + cpd00216_c0
rxn01256_c0	-1000	1000	<->	NITMOv2_RS01575	R01715	cpd00216_c0 <=> cpd00219_c0
rxn01257_c0	-1000	1000	<->	(NITMOv2_RS10590) or (NITMOv2_RS10590) or (NITMOv2_RS19235)	R01716	cpd00053_c0 + cpd00216_c0 <=> cpd00023_c0 + cpd08210_c0
rxn01258_c0	-1000	1000	<->	None	R01717	cpd00216_c0 <=> cpd00658_c0
rxn01268_c0	-1000	1000	<->	NITMOv2_RS01590	R01728	cpd00003_c0 + cpd00219_c0 <=> cpd00004_c0 + cpd00011_c0 + cpd00868_c0
rxn01300_c0	0	1000	->	NITMOv2_RS20310	R01771	cpd00002_c0 + cpd00227_c0 --> cpd00008_c0 + cpd00067_c0 + cpd00809_c0
rxn01302_c0	-1000	1000	<->	((NITMOv2_RS20535) or (NITMOv2_RS15630)) or ((NITMOv2_RS20535) or (NITMOv2_RS15630))	R01775	cpd00006_c0 + cpd00227_c0 <=> cpd00005_c0 + cpd00067_c0 + cpd00346_c0
rxn01304_c0	-1000	1000	<->	None	R01777	cpd00078_c0 + cpd00227_c0 <=> cpd00010_c0 + cpd00822_c0
rxn01331_c0	-1000	1000	<->	(NITMOv2_RS12285) or (NITMOv2_RS04525)	R01825	cpd00001_c0 + cpd00003_c0 + cpd00236_c0 <=> cpd00004_c0 + 2.0 cpd00067_c0 + cpd02147_c0
rxn01332_c0	-1000	1000	<->	(NITMOv2_RS15835) and (NITMOv2_RS01585)	R01826	cpd00001_c0 + cpd00061_c0 + cpd00236_c0 <=> cpd00009_c0 + cpd02857_c0
rxn01333_c0	-1000	1000	<->	(NITMOv2_RS12290) or (NITMOv2_RS01850)	R01827	cpd00102_c0 + cpd00238_c0 <=> cpd00072_c0 + cpd00236_c0
rxn01353_c0	-1000	1000	<->	NITMOv2_RS08355	R01857	cpd00002_c0 + cpd00295_c0 <=> cpd00008_c0 + cpd00241_c0
rxn01362_c0	-1000	0	<-	NITMOv2_RS06085	R01870	cpd00012_c0 + cpd00067_c0 + cpd00810_c0 <-- cpd00103_c0 + cpd00247_c0
rxn01387_c0	-1000	1000	<->	NITMOv2_RS03205	R01899	cpd00006_c0 + cpd00260_c0 <=> cpd00005_c0 + cpd00067_c0 + cpd03187_c0
rxn01406_c0	-1000	1000	<->	NITMOv2_RS10300	R01920	cpd00118_c0 + cpd00837_c0 <=> cpd00067_c0 + cpd00147_c0 + cpd00264_c0
rxn01434_c0	0	1000	->	NITMOv2_RS01805	R01954	cpd00002_c0 + cpd00041_c0 + cpd00274_c0 --> cpd00012_c0 + cpd00018_c0 + 2.0 cpd00067_c0 + cpd02152_c0
rxn01465_c0	-1000	1000	<->	NITMOv2_RS15245	R01993	cpd00001_c0 + cpd00282_c0 <=> cpd00067_c0 + cpd00343_c0
rxn01466_c0	0	1000	->	((NITMOv2_RS02640) and (NITMOv2_RS17170)) or (NITMOv2_RS02640)	R02003	cpd00113_c0 + cpd00283_c0 --> cpd00012_c0 + cpd00067_c0 + cpd00350_c0
rxn01476_c0	-1000	1000	<->	NITMOv2_RS01220	R02035	cpd00001_c0 + cpd00911_c0 <=> cpd00067_c0 + cpd00284_c0
rxn01485_c0	-1000	1000	<->	(NITMOv2_RS08175) or (NITMOv2_RS15955)	R02060	cpd03671_c0 <=> cpd00288_c0
rxn01504_c0	-1000	1000	<->	(NITMOv2_RS00245) or (NITMOv2_RS00245)	R02085	cpd00292_c0 <=> cpd00001_c0 + cpd02068_c0
rxn01512_c0	-1000	1000	<->	NITMOv2_RS08355	R02093	cpd00002_c0 + cpd00297_c0 <=> cpd00008_c0 + cpd00357_c0
rxn01513_c0	-1000	1000	<->	(NITMOv2_RS21430) and (NITMOv2_RS21435)	R02094	cpd00002_c0 + cpd00067_c0 + cpd00298_c0 <=> cpd00008_c0 + cpd00297_c0
rxn01519_c0	0	1000	->	NITMOv2_RS04380	R02100	cpd00001_c0 + cpd00358_c0 --> cpd00012_c0 + 2.0 cpd00067_c0 + cpd00299_c0
rxn01520_c0	-1000	1000	<->	NITMOv2_RS22285	R02101	cpd00125_c0 + cpd00299_c0 <=> cpd00298_c0 + cpd00330_c0
rxn01548_c0	-1000	1000	<->	None	R02147	cpd00009_c0 + cpd00311_c0 <=> cpd00207_c0 + cpd00475_c0
rxn01575_c0	-1000	1000	<->	(NITMOv2_RS04505) or (NITMOv2_RS19240)	R02199	cpd00024_c0 + cpd00322_c0 <=> cpd00023_c0 + cpd00508_c0
rxn01603_c0	0	1000	->	((NITMOv2_RS06630) or (NITMOv2_RS15070) or (NITMOv2_RS13645)) and ((NITMOv2_RS13645) or (NITMOv2_RS15070) or (NITMOv2_RS06630))	R02237	cpd00002_c0 + cpd00023_c0 + cpd00683_c0 --> cpd00008_c0 + cpd00009_c0 + cpd00067_c0 + cpd00330_c0
rxn01629_c0	-1000	1000	<->	(NITMOv2_RS21750) or (NITMOv2_RS21210)	R02272	cpd00338_c0 <=> cpd02345_c0
rxn01637_c0	-1000	1000	<->	NITMOv2_RS01795	R02283	cpd00024_c0 + cpd00342_c0 <=> cpd00023_c0 + cpd00918_c0
rxn01641_c0	-1000	1000	<->	(NITMOv2_RS23100) or ((NITMOv2_RS01430) or (NITMOv2_RS09985))	R02287	cpd00023_c0 + cpd00502_c0 <=> cpd00087_c0 + cpd00344_c0
rxn01643_c0	-1000	1000	<->	(NITMOv2_RS03965) or (NITMOv2_RS03965)	R02291	cpd00006_c0 + cpd00009_c0 + cpd00346_c0 <=> cpd00005_c0 + cpd00067_c0 + cpd01977_c0
rxn01644_c0	-1000	1000	<->	NITMOv2_RS01830	R02292	cpd00020_c0 + cpd00346_c0 <=> 2.0 cpd00001_c0 + cpd00067_c0 + cpd02120_c0
rxn01653_c0	0	1000	->	None	R02301	cpd00002_c0 + cpd02197_c0 --> cpd00008_c0 + cpd00009_c0 + cpd00347_c0
rxn01673_c0	-1000	1000	<->	NITMOv2_RS08355	R02326	cpd00002_c0 + cpd00533_c0 <=> cpd00008_c0 + cpd00356_c0
rxn01675_c0	-1000	1000	<->	(NITMOv2_RS15985) or (NITMOv2_RS02775) or (NITMOv2_RS17185)	R02328	cpd00089_c0 + cpd00357_c0 <=> cpd00012_c0 + cpd00626_c0
rxn01678_c0	-1000	1000	<->	NITMOv2_RS08355	R02331	cpd00002_c0 + cpd00978_c0 <=> cpd00008_c0 + cpd00358_c0
rxn01682_c0	-1000	1000	<->	((NITMOv2_RS10565) and (NITMOv2_RS10560)) or (NITMOv2_RS08145)	R02340	cpd02210_c0 <=> cpd00102_c0 + cpd00359_c0
rxn01739_c0	0	1000	->	NITMOv2_RS01710	R02412	cpd00002_c0 + cpd00383_c0 --> cpd00008_c0 + cpd00067_c0 + cpd02030_c0
rxn01740_c0	-1000	1000	<->	NITMOv2_RS01705	R02413	cpd00006_c0 + cpd00383_c0 <=> cpd00005_c0 + cpd00067_c0 + cpd01716_c0
rxn01790_c0	-1000	1000	<->	(NITMOv2_RS03930) or (NITMOv2_RS11390) or (NITMOv2_RS11390)	R02472	cpd00006_c0 + cpd00408_c0 <=> cpd00005_c0 + cpd00067_c0 + cpd00712_c0
rxn01791_c0	0	1000	->	NITMOv2_RS01890	R02473	cpd00002_c0 + cpd00085_c0 + cpd00408_c0 --> cpd00012_c0 + cpd00018_c0 + 2.0 cpd00067_c0 + cpd00644_c0
rxn01816_c0	-1000	1000	<->	None	R02508	cpd00036_c0 + cpd00067_c0 + cpd00424_c0 <=> cpd00084_c0 + cpd00822_c0
rxn01825_c0	-1000	1000	<->	NITMOv2_RS00305	R02519	cpd00007_c0 + cpd00426_c0 <=> cpd00067_c0 + cpd00763_c0
rxn01827_c0	-1000	1000	<->	NITMOv2_RS00310	R02521	cpd00007_c0 + cpd00868_c0 <=> cpd00011_c0 + cpd00426_c0
rxn01834_c0	-1000	1000	<->	(NITMOv2_RS00310) or (NITMOv2_RS02400) or (NITMOv2_RS10745)	R02530	cpd02182_c0 <=> cpd00042_c0 + cpd00428_c0
rxn01875_c0	0	1000	->	None	R02573	cpd00087_c0 + cpd00740_c0 --> cpd00067_c0 + cpd00345_c0 + cpd00450_c0
rxn01917_c0	0	1000	->	(NITMOv2_RS00950) or (NITMOv2_RS00950)	R02649	cpd00002_c0 + cpd00477_c0 --> cpd00008_c0 + cpd02552_c0
rxn01967_c0	-1000	1000	<->	(NITMOv2_RS09230) or (NITMOv2_RS09230)	R02728	cpd00501_c0 <=> cpd00863_c0
rxn01974_c0	-1000	1000	<->	NITMOv2_RS02395	R02735	cpd00504_c0 <=> cpd00516_c0
rxn01975_c0	-1000	1000	<->	(NITMOv2_RS17865) or (NITMOv2_RS09145) or (NITMOv2_RS07760) or (NITMOv2_RS12815)	R02736	cpd00006_c0 + cpd00863_c0 <=> cpd00005_c0 + cpd00067_c0 + cpd00911_c0
rxn01986_c0	-1000	1000	<->	(NITMOv2_RS11465) or (NITMOv2_RS18755)	R02749	cpd00509_c0 <=> cpd00510_c0
rxn01997_c0	0	1000	->	NITMOv2_RS15975	R06513	cpd00626_c0 --> cpd00001_c0 + cpd00521_c0
rxn02000_c0	-1000	1000	<->	(NITMOv2_RS12680) or (NITMOv2_RS15635) or (NITMOv2_RS19975)	R06514	cpd00521_c0 <=> cpd00522_c0
rxn02003_c0	-1000	1000	<->	((NITMOv2_RS22185) or (NITMOv2_RS15970) or (NITMOv2_RS13035)) or ((NITMOv2_RS15970) or (NITMOv2_RS22185) or (NITMOv2_RS13035))	R02777	cpd00006_c0 + cpd02113_c0 <=> cpd00005_c0 + cpd00067_c0 + cpd00522_c0
rxn02008_c0	0	1000	->	NITMOv2_RS02855	R02783	cpd00002_c0 + cpd00186_c0 + cpd00890_c0 --> cpd00008_c0 + cpd00009_c0 + cpd00067_c0 + cpd00525_c0
rxn02011_c0	0	1000	->	NITMOv2_RS02840	R02788	cpd00002_c0 + cpd00516_c0 + cpd00525_c0 --> cpd00008_c0 + cpd00009_c0 + cpd00067_c0 + cpd02964_c0
rxn02056_c0	-1000	1000	<->	None	R02864	2.0 cpd00067_c0 + cpd00557_c0 <=> cpd03426_c0 + cpd10515_c0
rxn02155_c0	-1000	1000	<->	(NITMOv2_RS04475) or (NITMOv2_RS04475)	R03005	cpd00002_c0 + cpd00873_c0 <=> cpd00012_c0 + cpd00638_c0
rxn02160_c0	-1000	1000	<->	NITMOv2_RS16340	R03013	cpd00001_c0 + cpd00807_c0 <=> cpd00009_c0 + cpd00641_c0
rxn02175_c0	-1000	1000	<->	(NITMOv2_RS09470) or (NITMOv2_RS15615)	R03035	cpd00002_c0 + cpd00834_c0 <=> cpd00012_c0 + cpd00655_c0
rxn02185_c0	-1000	1000	<->	(NITMOv2_RS03920) and (NITMOv2_RS03925)	R03050	cpd00056_c0 + cpd00668_c0 <=> cpd00020_c0 + cpd03049_c0
rxn02186_c0	-1000	1000	<->	(NITMOv2_RS03930) or (NITMOv2_RS03930)	R03051	cpd00005_c0 + cpd00067_c0 + cpd00668_c0 <=> cpd00006_c0 + cpd02498_c0
rxn02187_c0	-1000	1000	<->	NITMOv2_RS03930	R03052	cpd00668_c0 <=> cpd02569_c0
rxn02201_c0	0	1000	->	NITMOv2_RS08170	R03067	cpd00443_c0 + cpd02920_c0 --> cpd00012_c0 + cpd00067_c0 + cpd00683_c0
rxn02212_c0	-1000	1000	<->	NITMOv2_RS05800	R03083	cpd02857_c0 <=> cpd00009_c0 + cpd00699_c0
rxn02213_c0	-1000	1000	<->	NITMOv2_RS09575	R03084	cpd00699_c0 <=> cpd00001_c0 + cpd01716_c0
rxn02264_c0	-1000	1000	<->	((NITMOv2_RS08135) or (NITMOv2_RS07345)) or (NITMOv2_RS00225)	R03165	cpd00755_c0 <=> cpd00001_c0 + cpd00774_c0
rxn02276_c0	-1000	1000	<->	None	R03181	cpd00763_c0 <=> cpd00780_c0
rxn02285_c0	-1000	0	<-	NITMOv2_RS02875	R03192	cpd00006_c0 + cpd00773_c0 <-- cpd00005_c0 + cpd00067_c0 + cpd02820_c0
rxn02286_c0	0	1000	->	NITMOv2_RS02870	R03193	cpd00002_c0 + cpd00035_c0 + cpd00773_c0 --> cpd00008_c0 + cpd00009_c0 + cpd00067_c0 + cpd00890_c0
rxn02288_c0	0	1000	->	NITMOv2_RS05105	R03197	4.0 cpd00067_c0 + cpd00774_c0 --> 4.0 cpd00011_c0 + cpd02083_c0
rxn02303_c0	-1000	1000	<->	NITMOv2_RS10980	R03220	cpd00007_c0 + 2.0 cpd00067_c0 + cpd02083_c0 <=> 2.0 cpd00001_c0 + 2.0 cpd00011_c0 + cpd00791_c0
rxn02304_c0	0	1000	->	NITMOv2_RS05115	R03222	3.0 cpd00007_c0 + 2.0 cpd00791_c0 --> 6.0 cpd00001_c0 + 2.0 cpd01476_c0
rxn02305_c0	0	1000	->	NITMOv2_RS09555	R03223	cpd02654_c0 + cpd02894_c0 --> cpd00012_c0 + cpd00793_c0
rxn02320_c0	-1000	1000	<->	(NITMOv2_RS01580)	R03243	cpd00024_c0 + cpd00807_c0 <=> cpd00023_c0 + cpd00930_c0
rxn02331_c0	-1000	0	<-	NITMOv2_RS15165	R03254	cpd00009_c0 + cpd02730_c0 <-- cpd00001_c0 + cpd00061_c0 + cpd00817_c0
rxn02341_c0	0	1000	->	(NITMOv2_RS09585) and (NITMOv2_RS09585)	R03269	cpd00067_c0 + cpd02666_c0 --> cpd00011_c0 + cpd00834_c0
rxn02373_c0	-1000	1000	<->	(NITMOv2_RS07800) or (NITMOv2_RS15385)	R03313	cpd00006_c0 + cpd00009_c0 + cpd00858_c0 <=> cpd00005_c0 + cpd00067_c0 + cpd02097_c0
rxn02374_c0	-1000	1000	<->	spontaneous	R03314	cpd00858_c0 <=> cpd00001_c0 + cpd00067_c0 + cpd02431_c0
rxn02379_c0	-1000	1000	<->	NITMOv2_RS09230	R03319	cpd00862_c0 <=> cpd02340_c0
rxn02402_c0	-1000	0	<-	NITMOv2_RS11415	R03348	cpd00011_c0 + cpd00012_c0 + cpd00873_c0 <-- cpd00067_c0 + cpd00103_c0 + cpd02333_c0
rxn02404_c0	-1000	1000	<->	N_moscoviensis_SEED.CDS.7972	R03350	cpd00001_c0 + cpd02730_c0 <=> cpd00009_c0 + cpd00875_c0
rxn02405_c0	0	1000	->	(NITMOv2_RS15175) or ((NITMOv2_RS04955) or (NITMOv2_RS06480))	R03351	cpd00052_c0 + cpd00875_c0 --> cpd00012_c0 + cpd00067_c0 + cpd02546_c0
rxn02465_c0	-1000	1000	<->	NITMOv2_RS08070	R03443	cpd00006_c0 + cpd00009_c0 + cpd00918_c0 <=> cpd00005_c0 + cpd00067_c0 + cpd02552_c0
rxn02473_c0	-1000	1000	<->	NITMOv2_RS03815	R03457	cpd02843_c0 <=> cpd00001_c0 + cpd00930_c0
rxn02474_c0	-1000	1000	<->	(NITMOv2_RS14620) or (NITMOv2_RS14620)	R03458	cpd00006_c0 + cpd02720_c0 <=> cpd00005_c0 + cpd00067_c0 + cpd00931_c0
rxn02475_c0	0	1000	->	(NITMOv2_RS14620) and (NITMOv2_RS14620)	R03459	cpd00001_c0 + cpd00067_c0 + cpd00957_c0 --> cpd00013_c0 + cpd00931_c0
rxn02476_c0	-1000	1000	<->	NITMOv2_RS01595	R03460	cpd00061_c0 + cpd02030_c0 <=> cpd00009_c0 + cpd00932_c0
rxn02503_c0	0	1000	->	NITMOv2_RS01895	R03503	cpd00002_c0 + cpd00954_c0 --> cpd00018_c0 + cpd00067_c0 + cpd02920_c0
rxn02504_c0	-1000	1000	<->	None	R03504	cpd02961_c0 <=> cpd00229_c0 + cpd00954_c0
rxn02507_c0	-1000	1000	<->	NITMOv2_RS10580	R03508	cpd00067_c0 + cpd00956_c0 <=> cpd00001_c0 + cpd00011_c0 + cpd02210_c0
rxn02508_c0	-1000	1000	<->	NITMOv2_RS10570	R03509	cpd02642_c0 <=> cpd00956_c0
rxn02529_c0	-1000	1000	<->	NITMOv2_RS05910	R03546	cpd00067_c0 + cpd00242_c0 + cpd01015_c0 <=> cpd00011_c0 + cpd01101_c0
rxn02774_c0	-1000	1000	<->	None	R03947	cpd00003_c0 + cpd01620_c0 <=> cpd00004_c0 + 2.0 cpd00067_c0 + cpd03426_c0
rxn02775_c0	-1000	1000	<->	NITMOv2_RS07320	R03948	cpd00017_c0 + cpd01620_c0 <=> cpd00019_c0 + cpd00067_c0 + cpd03420_c0
rxn02789_c0	-1000	1000	<->	(NITMOv2_RS22070) or (NITMOv2_RS22065) or ((NITMOv2_RS22065) and (NITMOv2_RS22070))	R03968	cpd01646_c0 <=> cpd00001_c0 + cpd01710_c0
rxn02811_c0	-1000	1000	<->	(NITMOv2_RS22070) or (NITMOv2_RS22065) or ((NITMOv2_RS22065) and (NITMOv2_RS22070))	R04001	cpd02693_c0 <=> cpd00001_c0 + cpd01710_c0
rxn02831_c0	0	1000	->	None	R04030	cpd00002_c0 + cpd00010_c0 + cpd01772_c0 --> cpd00012_c0 + cpd00018_c0 + cpd00067_c0 + cpd02021_c0
rxn02832_c0	-1000	0	<-	None	R04031	cpd00001_c0 + cpd01772_c0 <-- cpd03451_c0
rxn02834_c0	-1000	1000	<->	(NITMOv2_RS03875) and (NITMOv2_RS03875)	R04035	cpd00001_c0 + cpd01775_c0 <=> cpd00012_c0 + 2.0 cpd00067_c0 + cpd01777_c0
rxn02835_c0	-1000	1000	<->	(NITMOv2_RS03875) and (NITMOv2_RS03875)	R04037	cpd00001_c0 + cpd01777_c0 <=> cpd02979_c0
rxn02889_c0	-1000	1000	<->	(NITMOv2_RS00250)	R04138	cpd00002_c0 + cpd00242_c0 + cpd01966_c0 <=> cpd00008_c0 + cpd00009_c0 + cpd00067_c0 + cpd02068_c0
rxn02895_c0	0	1000	->	NITMOv2_RS09445	R04144	cpd00002_c0 + cpd00033_c0 + cpd01982_c0 --> cpd00008_c0 + cpd00009_c0 + cpd00067_c0 + cpd02394_c0
rxn02897_c0	-1000	1000	<->	(NITMOv2_RS08460) or (NITMOv2_RS07380)	R04148	cpd00873_c0 + cpd01997_c0 <=> cpd00067_c0 + cpd00218_c0 + cpd02904_c0
rxn02914_c0	-1000	1000	<->	None	R04173	cpd00024_c0 + cpd00738_c0 <=> cpd00023_c0 + cpd02069_c0
rxn02929_c0	-1000	1000	<->	NITMOv2_RS01835	R04199	cpd00006_c0 + cpd02465_c0 <=> cpd00005_c0 + cpd00067_c0 + cpd02120_c0
rxn02937_c0	-1000	1000	<->	(NITMOv2_RS05150) or (NITMOv2_RS05150)	R04208	cpd00002_c0 + cpd02826_c0 <=> cpd00008_c0 + cpd00009_c0 + cpd00067_c0 + cpd02140_c0
rxn02939_c0	-1000	1000	<->	None	R04210	cpd00003_c0 + cpd02147_c0 <=> cpd00004_c0 + cpd00067_c0 + cpd03606_c0
rxn02949_c0	-1000	1000	<->	NITMOv2_RS00230	R04224	cpd00001_c0 + cpd02187_c0 <=> cpd03572_c0
rxn02986_c0	-1000	1000	<->	(NITMOv2_RS18665) or (NITMOv2_RS23060)	R04286	cpd02978_c0 <=> cpd00421_c0 + cpd02315_c0
rxn02988_c0	-1000	1000	<->	NITMOv2_RS04365	R04292	2.0 cpd00001_c0 + cpd00009_c0 + cpd02333_c0 <=> cpd00095_c0 + cpd03470_c0
rxn03004_c0	0	1000	->	(NITMOv2_RS22470) or (NITMOv2_RS22470)	R04325	cpd00201_c0 + cpd02394_c0 --> cpd00067_c0 + cpd00087_c0 + cpd02678_c0
rxn03057_c0	-1000	1000	<->	NITMOv2_RS08320	R04420	cpd02574_c0 <=> cpd02791_c0
rxn03062_c0	-1000	1000	<->	(NITMOv2_RS03955) or (NITMOv2_RS03955)	R04426	cpd00003_c0 + cpd02693_c0 <=> cpd00004_c0 + cpd00067_c0 + cpd02605_c0
rxn03068_c0	-1000	1000	<->	(NITMOv2_RS03930) or (NITMOv2_RS03930)	R04440	cpd00006_c0 + cpd02498_c0 <=> cpd00005_c0 + cpd00067_c0 + cpd02569_c0
rxn03080_c0	-1000	1000	<->	NITMOv2_RS06015	R04457	cpd02882_c0 + cpd11225_c0 <=> 2.0 cpd00001_c0 + cpd00009_c0 + cpd00067_c0 + cpd02656_c0
rxn03084_c0	0	1000	->	(NITMOv2_RS06080) and (NITMOv2_RS06045) and (NITMOv2_RS06050)	R04463	cpd00001_c0 + cpd00002_c0 + cpd00053_c0 + cpd02678_c0 --> cpd00008_c0 + cpd00009_c0 + cpd00023_c0 + cpd00067_c0 + cpd02826_c0
rxn03108_c0	-1000	1000	<->	NITMOv2_RS05020	R04509	cpd00002_c0 + cpd00067_c0 + cpd02775_c0 <=> cpd00008_c0 + cpd02894_c0
rxn03130_c0	0	1000	->	None	R04549	cpd00001_c0 + cpd02835_c0 --> 2.0 cpd00067_c0 + cpd00091_c0 + cpd02930_c0
rxn03135_c0	-1000	1000	<->	(NITMOv2_RS03855) and (NITMOv2_RS03870)	R04558	cpd00023_c0 + 2.0 cpd00067_c0 + cpd02843_c0 + cpd02851_c0 <=> cpd00053_c0 + cpd02991_c0
rxn03136_c0	-1000	1000	<->	(NITMOv2_RS06025) or (NITMOv2_RS06025)	R04559	cpd02921_c0 <=> cpd00067_c0 + cpd00106_c0 + cpd02851_c0
rxn03137_c0	0	1000	->	(NITMOv2_RS09440) and (NITMOv2_RS09440)	R04560	cpd00201_c0 + cpd02851_c0 --> cpd00087_c0 + cpd02884_c0
rxn03146_c0	-1000	1000	<->	NITMOv2_RS00205	R04587	cpd00001_c0 + cpd02886_c0 <=> cpd00029_c0 + cpd03584_c0
rxn03147_c0	0	1000	->	(NITMOv2_RS06035) or (NITMOv2_RS05150)	R04591	cpd00002_c0 + cpd00041_c0 + cpd02893_c0 --> cpd00008_c0 + cpd00009_c0 + cpd00067_c0 + cpd02921_c0
rxn03150_c0	-1000	1000	<->	None	R04594	cpd00001_c0 + cpd02904_c0 <=> cpd00009_c0 + cpd03423_c0
rxn03159_c0	-1000	1000	<->	NITMOv2_RS16220	R04606	cpd02835_c0 + cpd02930_c0 <=> cpd00014_c0 + cpd03002_c0
rxn03164_c0	0	1000	->	None	R04617	cpd00002_c0 + cpd00731_c0 + cpd02964_c0 --> cpd00008_c0 + cpd00009_c0 + cpd00067_c0 + cpd02968_c0
rxn03168_c0	-1000	1000	<->	None	R04621	cpd00009_c0 + cpd02961_c0 <=> cpd00001_c0 + cpd03521_c0
rxn03173_c0	0	1000	->	None	R04638	cpd00001_c0 + cpd02978_c0 --> cpd00012_c0 + 2.0 cpd00067_c0 + cpd03521_c0
rxn03175_c0	-1000	1000	<->	NITMOv2_RS03865	R04640	cpd00067_c0 + cpd02979_c0 <=> cpd02991_c0
rxn03181_c0	0	1000	->	NITMOv2_RS16200	R04657	cpd00002_c0 + cpd03002_c0 --> cpd00008_c0 + cpd00067_c0 + cpd02993_c0
rxn03182_c0	0	1000	->	NITMOv2_RS16205	R04658	cpd02546_c0 + cpd02993_c0 --> cpd00046_c0 + cpd00067_c0 + cpd03585_c0
rxn03194_c0	-1000	1000	<->	(NITMOv2_RS03920) and (NITMOv2_RS03925)	R04673	cpd00094_c0 + cpd03049_c0 <=> cpd00056_c0 + cpd00498_c0
rxn03236_c0	-1000	1000	<->	NITMOv2_RS00175	R04734	cpd03897_c0 <=> cpd00001_c0 + cpd00231_c0
rxn03393_c0	0	1000	->	None	R04986	cpd00067_c0 + cpd03443_c0 --> cpd00011_c0 + cpd03444_c0
rxn03394_c0	0	1000	->	None	R04987	cpd00005_c0 + cpd00007_c0 + cpd00067_c0 + cpd03444_c0 --> cpd00001_c0 + cpd00006_c0 + cpd03445_c0
rxn03395_c0	-1000	1000	<->	None	R04988	cpd00017_c0 + cpd03445_c0 <=> cpd00019_c0 + cpd00067_c0 + cpd03446_c0
rxn03396_c0	0	1000	->	None	R04989	cpd00005_c0 + cpd00007_c0 + cpd03446_c0 --> cpd00001_c0 + cpd00006_c0 + cpd00067_c0 + cpd03447_c0
rxn03397_c0	0	1000	->	NITMOv2_RS07865	R04990	cpd00017_c0 + cpd03447_c0 --> cpd00019_c0 + cpd00067_c0 + cpd03448_c0
rxn03408_c0	-1000	1000	<->	NITMOv2_RS02865	R05032	cpd00037_c0 + cpd03494_c0 <=> cpd00014_c0 + cpd03495_c0
rxn03435_c0	-1000	1000	<->	(NITMOv2_RS03930) or (NITMOv2_RS03930)	R05068	cpd00006_c0 + cpd02535_c0 <=> cpd00005_c0 + cpd00067_c0 + cpd10162_c0
rxn03436_c0	-1000	1000	<->	(NITMOv2_RS03930) or (NITMOv2_RS03930)	R05069	cpd00498_c0 <=> cpd10162_c0
rxn03437_c0	-1000	1000	<->	(NITMOv2_RS17295) or (NITMOv2_RS13735)	R05070	cpd02535_c0 <=> cpd00001_c0 + cpd00508_c0
rxn03439_c0	0	1000	->	NITMOv2_RS16205	R05074	cpd02546_c0 + cpd03585_c0 --> cpd00046_c0 + cpd00067_c0 + cpd03586_c0
rxn03445_c0	-1000	1000	<->	None	R05085	cpd00024_c0 + cpd03607_c0 <=> cpd00023_c0 + cpd03606_c0
rxn03491_c0	-1000	1000	<->	NITMOv2_RS07315	R05149	2.0 cpd00017_c0 + cpd03760_c0 <=> cpd00011_c0 + 2.0 cpd00019_c0 + 2.0 cpd00067_c0 + cpd03835_c0
rxn03492_c0	-1000	1000	<->	None	R05150	cpd00006_c0 + cpd03760_c0 <=> cpd00005_c0 + cpd00067_c0 + cpd03761_c0
rxn03511_c0	-1000	1000	<->	None	R05176	cpd03830_c0 <=> cpd03831_c0
rxn03512_c0	-1000	1000	<->	(NITMOv2_RS07310) or ((NITMOv2_RS15955) or (NITMOv2_RS09500))	R05177	3.0 cpd00067_c0 + cpd03835_c0 <=> cpd03832_c0
rxn03513_c0	-1000	1000	<->	NITMOv2_RS07330	R05180	cpd00017_c0 + cpd03833_c0 <=> cpd00019_c0 + 2.0 cpd00067_c0 + cpd03834_c0
rxn03514_c0	-1000	1000	<->	NITMOv2_RS07340	R05181	cpd00017_c0 + cpd03834_c0 <=> cpd00019_c0 + cpd00067_c0 + cpd03839_c0
rxn03532_c0	0	1000	->	None	R05217	cpd00004_c0 + cpd00007_c0 + 2.0 cpd00067_c0 + cpd03420_c0 --> cpd00001_c0 + cpd00003_c0 + cpd03833_c0
rxn03534_c0	-1000	0	<-	None	R05219	cpd00001_c0 + cpd00017_c0 + cpd03839_c0 <-- cpd00019_c0 + cpd00029_c0 + 2.0 cpd00067_c0 + cpd03761_c0
rxn03535_c0	-1000	1000	<->	NITMOv2_RS08435	R05220	cpd00002_c0 + cpd00067_c0 + cpd03915_c0 <=> cpd00421_c0 + cpd03916_c0
rxn03537_c0	-1000	1000	<->	(NITMOv2_RS07375) or (NITMOv2_RS08455)	R05222	cpd00038_c0 + cpd03919_c0 <=> cpd00012_c0 + cpd00067_c0 + cpd03920_c0
rxn03538_c0	-1000	1000	<->	(NITMOv2_RS08465) or (NITMOv2_RS07400)	R05223	cpd03423_c0 + cpd03920_c0 <=> cpd00067_c0 + cpd00126_c0 + cpd00166_c0
rxn03540_c0	0	1000	->	(NITMOv2_RS08485) or (NITMOv2_RS07395)	R05225	4.0 cpd00001_c0 + 4.0 cpd00002_c0 + 4.0 cpd00053_c0 + cpd03916_c0 --> 4.0 cpd00008_c0 + 4.0 cpd00009_c0 + 4.0 cpd00023_c0 + 4.0 cpd00067_c0 + cpd03917_c0
rxn03542_c0	-1000	1000	<->	None	hydrogenobyrinic-acid-a,c-diamide:cobalt cobalt-ligase (ADP-forming)	cpd00001_c0 + cpd00002_c0 + cpd00149_c0 + cpd03913_c0 <=> cpd00008_c0 + cpd00009_c0 + 2.0 cpd00067_c0 + cpd03914_c0
rxn03638_c0	0	1000	->	(NITMOv2_RS15770) and (NITMOv2_RS15770)	R05332	cpd00022_c0 + cpd03671_c0 --> cpd00010_c0 + cpd00067_c0 + cpd02611_c0
rxn03841_c0	0	1000	->	None	R05553	cpd08210_c0 --> cpd00020_c0 + cpd00067_c0 + cpd00443_c0
rxn03843_c0	0	1000	->	NITMOv2_RS06485	R05555	cpd00113_c0 + cpd00350_c0 --> cpd00012_c0 + cpd00067_c0 + cpd08211_c0
rxn03893_c0	0	1000	->	NITMOv2_RS03445	R05615	cpd00136_c0 + cpd02557_c0 --> cpd00012_c0 + cpd00067_c0 + cpd03443_c0
rxn03901_c0	0	1000	->	NITMOv2_RS04380	R05627	cpd00001_c0 + cpd02229_c0 --> cpd00009_c0 + 2.0 cpd00067_c0 + cpd00286_c0
rxn03904_c0	-1000	1000	<->	NITMOv2_RS02850	R05630	cpd00286_c0 + cpd02968_c0 <=> cpd00091_c0 + cpd03494_c0
rxn03907_c0	-1000	1000	<->	NITMOv2_RS15925	R05633	cpd00052_c0 + cpd08286_c0 <=> cpd00012_c0 + cpd08287_c0
rxn03908_c0	0	1000	->	NITMOv2_RS02955	R05634	cpd00002_c0 + cpd08287_c0 --> cpd00008_c0 + cpd00067_c0 + cpd08288_c0
rxn03909_c0	0	1000	->	NITMOv2_RS03360	R05636	cpd00020_c0 + cpd00067_c0 + cpd00102_c0 --> cpd00011_c0 + cpd08289_c0
rxn03910_c0	-1000	1000	<->	(NITMOv2_RS15920) or (NITMOv2_RS20260)	R05637	cpd08288_c0 <=> cpd00046_c0 + cpd08301_c0
rxn03916_c0	-1000	1000	<->	None	R05644	cpd00002_c0 + cpd04920_c0 <=> cpd00012_c0 + cpd03830_c0
rxn03917_c0	-1000	1000	<->	None	R05645	cpd00238_c0 <=> cpd04918_c0
rxn03918_c0	0	1000	->	None	R05646	cpd00002_c0 + cpd04918_c0 --> cpd00008_c0 + cpd00067_c0 + cpd08316_c0
rxn03919_c0	-1000	1000	<->	(NITMOv2_RS10810) or (NITMOv2_RS22920)	R05647	cpd00001_c0 + cpd08316_c0 <=> cpd00009_c0 + cpd04920_c0
rxn03958_c0	-1000	1000	<->	NITMOv2_RS06475	R05688	cpd00006_c0 + cpd08286_c0 <=> cpd00005_c0 + cpd00067_c0 + cpd08289_c0
rxn03975_c0	-1000	0	<-	NITMOv2_RS02700	R05706	cpd00006_c0 + cpd01270_c0 <-- cpd00005_c0 + cpd00050_c0 + 2.0 cpd00067_c0
rxn04045_c0	-1000	1000	<->	NITMOv2_RS07285	R05807	cpd00149_c0 + cpd03426_c0 <=> 2.0 cpd00067_c0 + cpd08368_c0
rxn04046_c0	0	1000	->	NITMOv2_RS07320	RXN-8760.c	cpd00017_c0 + 2.0 cpd00067_c0 + cpd08368_c0 --> cpd00019_c0 + cpd08369_c0
rxn04047_c0	-1000	1000	<->	NITMOv2_RS07330	R05809	cpd00017_c0 + cpd08369_c0 <=> cpd00019_c0 + cpd08370_c0
rxn04048_c0	0	1000	->	NITMOv2_RS07340	R05810	cpd00017_c0 + cpd08370_c0 --> cpd00019_c0 + cpd00067_c0 + cpd08371_c0
rxn04050_c0	-1000	1000	<->	None	R05812	cpd00005_c0 + cpd00067_c0 + cpd08372_c0 <=> cpd00006_c0 + cpd08373_c0
rxn04051_c0	-1000	1000	<->	None	R05813	2.0 cpd00017_c0 + cpd08373_c0 <=> cpd00011_c0 + 2.0 cpd00019_c0 + cpd00067_c0 + cpd08375_c0
rxn04052_c0	0	1000	->	(NITMOv2_RS07310) or ((NITMOv2_RS09500) or (NITMOv2_RS15955))	R05814	2.0 cpd00067_c0 + cpd08375_c0 --> cpd03421_c0
rxn04070_c0	0	1000	->	NITMOv2_RS20545	R05838	cpd08289_c0 + cpd08449_c0 --> 2.0 cpd00001_c0 + cpd00009_c0 + cpd00067_c0 + cpd00478_c0
rxn04113_c0	0	1000	->	NITMOv2_RS03315	R05884	cpd00005_c0 + cpd00067_c0 + cpd08615_c0 --> cpd00001_c0 + cpd00006_c0 + cpd00113_c0
rxn04139_c0	0	1000	->	None	R06146	cpd00005_c0 + cpd00007_c0 + cpd00067_c0 + cpd03448_c0 --> cpd00001_c0 + cpd00006_c0 + cpd03449_c0
rxn04308_c0	0	1000	->	None	R06447	7.0 cpd00113_c0 + cpd08211_c0 --> 7.0 cpd00012_c0 + 7.0 cpd00067_c0 + cpd02229_c0
rxn04384_c0	0	1000	->	(NITMOv2_RS07385) or (NITMOv2_RS08470)	R06529	cpd00002_c0 + cpd02547_c0 + cpd03917_c0 --> cpd00008_c0 + cpd00009_c0 + cpd00067_c0 + cpd03919_c0
rxn04385_c0	0	1000	->	(NITMOv2_RS08475) or (NITMOv2_RS07390)	R06530	cpd00067_c0 + cpd08928_c0 --> cpd00011_c0 + cpd02547_c0
rxn04704_c0	0	1000	->	NITMOv2_RS10980	R06895	2.0 cpd00017_c0 + cpd02083_c0 --> 2.0 cpd00011_c0 + 2.0 cpd00060_c0 + cpd00791_c0 + 2.0 cpd03091_c0
rxn04954_c0	-1000	1000	<->	NITMOv2_RS03090	R07168	cpd00003_c0 + cpd00345_c0 <=> cpd00004_c0 + cpd00067_c0 + cpd00125_c0
rxn04996_c0	-1000	0	<-	NITMOv2_RS03315	R07219	cpd00001_c0 + cpd00006_c0 + cpd00202_c0 <-- cpd00005_c0 + cpd00067_c0 + cpd08615_c0
rxn05005_c0	-1000	1000	<->	(NITMOv2_RS07345) or (NITMOv2_RS08135)	R07237	cpd00017_c0 + cpd00774_c0 <=> cpd00019_c0 + cpd00067_c0 + cpd11206_c0
rxn05006_c0	-1000	1000	<->	(NITMOv2_RS08135) or (NITMOv2_RS07345)	R07238	cpd00017_c0 + cpd11206_c0 <=> cpd00019_c0 + cpd01620_c0
rxn05012_c0	-1000	1000	<->	NITMOv2_RS14660	R07245	cpd00146_c0 + cpd00342_c0 <=> cpd00009_c0 + cpd00067_c0 + cpd11209_c0
rxn05023_c0	0	1000	->	None	R07262	cpd00001_c0 + cpd11217_c0 --> cpd00010_c0 + cpd00067_c0 + cpd02295_c0
rxn05024_c0	0	1000	->	NITMOv2_RS00240	R07263	cpd00067_c0 + cpd02021_c0 --> cpd00001_c0 + cpd11217_c0
rxn05025_c0	-1000	1000	<->	NITMOv2_RS09225	R07264	cpd00009_c0 + cpd11218_c0 <=> cpd00027_c0 + cpd00501_c0
rxn05039_c0	-1000	1000	<->	None	R07280	cpd00001_c0 + cpd02720_c0 <=> cpd00009_c0 + cpd02882_c0
rxn05040_c0	0	1000	->	(NITMOv2_RS06010) and (NITMOv2_RS06010)	R07281	cpd00171_c0 --> cpd00047_c0 + cpd00067_c0 + cpd11225_c0
rxn05064_c0	-1000	1000	<->	NITMOv2_RS05910	R07316	2.0 cpd00067_c0 + cpd01101_c0 <=> cpd00011_c0 + cpd00013_c0
rxn05092_c0	0	1000	->	None	R07364	cpd00007_c0 + cpd11255_c0 --> cpd00047_c0 + 2.0 cpd00067_c0 + cpd00869_c0
rxn05104_c0	0	1000	->	None	R07392	cpd02791_c0 --> cpd00001_c0 + cpd11295_c0
rxn05105_c0	-1000	1000	<->	None	R07393	cpd11295_c0 <=> cpd11296_c0
rxn05106_c0	-1000	1000	<->	None	R07394	cpd00001_c0 + cpd11296_c0 <=> cpd00009_c0 + cpd11255_c0
rxn05108_c0	-1000	1000	<->	None	R07396	cpd00023_c0 + cpd00869_c0 <=> cpd00024_c0 + cpd00060_c0
rxn05114_c0	-1000	1000	<->	NITMOv2_RS19710	R07404	cpd00002_c0 + cpd00242_c0 + cpd02140_c0 <=> cpd00008_c0 + cpd00009_c0 + cpd00067_c0 + cpd11310_c0
rxn05115_c0	-1000	1000	<->	NITMOv2_RS19710	R07405	cpd11310_c0 <=> cpd02893_c0
rxn05145_c0	0	1000	->	(NITMOv2_RS21650) and ((NITMOv2_RS21795) or (NITMOv2_RS21660) or (NITMOv2_RS09775)) and (NITMOv2_RS21655) and (NITMOv2_RS21645)	3.6.3.27-RXN.ce	cpd00001_c0 + cpd00002_c0 + cpd00009_e0 --> cpd00008_c0 + 2.0 cpd00009_c0 + cpd00067_c0
rxn05148_c0	0	1000	->	(NITMOv2_RS08410) and (NITMOv2_RS08415) and (N_moscoviensis_SEED.CDS.6435)	HEMEti	cpd00001_c0 + cpd00002_c0 + cpd00028_e0 --> cpd00008_c0 + cpd00009_c0 + cpd00028_c0 + cpd00067_c0
rxn05150_c0	0	1000	->	(NITMOv2_RS01365) and (NITMOv2_RS01375)	ZNabc	cpd00001_c0 + cpd00002_c0 + cpd00034_e0 --> cpd00008_c0 + cpd00009_c0 + cpd00034_c0 + cpd00067_c0
rxn05157_c0	0	1000	->	NITMOv2_RS05810	Urea-ABC transport	cpd00001_c0 + cpd00002_c0 + cpd00073_e0 --> cpd00008_c0 + cpd00009_c0 + cpd00067_c0 + cpd00073_c0
rxn05171_c0	0	1000	->	(NITMOv2_RS05895) and (NITMOv2_RS05900) and (NITMOv2_RS05905)	3.6.3.26-RXN.ce	cpd00001_c0 + cpd00002_c0 + cpd00209_e0 --> cpd00008_c0 + cpd00009_c0 + cpd00067_c0 + cpd00209_c0
rxn05195_c0	0	1000	->	(NITMOv2_RS04195) and (NITMOv2_RS04200) and (NITMOv2_RS04205)	3.6.3.30-RXN.ce	cpd00001_c0 + cpd00002_c0 + cpd10516_e0 --> cpd00008_c0 + cpd00009_c0 + cpd00067_c0 + cpd10516_c0
rxn05206_c0	0	1000	->	(NITMOv2_RS17830) or (NITMOv2_RS12665)	TRANS-RXN-187.ce	cpd00205_e0 --> cpd00205_c0
rxn05209_c0	-1000	1000	<->	(NITMOv2_RS09400) and (NITMOv2_RS09400)	TRANS-RXNBWI-115525.ce.maizeexp.NA+_NA+	cpd00067_c0 + cpd00971_e0 <=> cpd00067_e0 + cpd00971_c0
rxn05231_c0	-1000	1000	<->	(NITMOv2_RS07150) or (NITMOv2_RS06565) or (NITMOv2_RS10630) or (NITMOv2_RS14405)	R02017	cpd00008_c0 + cpd11421_c0 <=> cpd00001_c0 + cpd00177_c0 + cpd11420_c0
rxn05233_c0	-1000	1000	<->	(NITMOv2_RS07150) or (NITMOv2_RS06565) or (NITMOv2_RS10630) or (NITMOv2_RS14405)	R02019	cpd00031_c0 + cpd11421_c0 <=> cpd00001_c0 + cpd00295_c0 + cpd11420_c0
rxn05239_c0	-1000	1000	<->	(NITMOv2_RS01500) and (NITMOv2_RS01500)	R02021	cpd00044_c0 + cpd11421_c0 <=> cpd00045_c0 + cpd00067_c0 + cpd00081_c0 + cpd11420_c0
rxn05289_c0	-1000	1000	<->	(NITMOv2_RS12065) or (NITMOv2_RS04565)	R02016	cpd00005_c0 + cpd00067_c0 + cpd11420_c0 <=> cpd00006_c0 + cpd11421_c0
rxn05312_c0	0	1000	->	(NITMOv2_RS03300) or (NITMOv2_RS19280)	PHO84	cpd00009_e0 + cpd00067_e0 --> cpd00009_c0 + cpd00067_c0
rxn05315_c0	0	0	->	(NITMOv2_RS13455) or (NITMOv2_RS15805)	ZN2t4	cpd00034_c0 + cpd00067_e0 + cpd00205_e0 --> cpd00034_e0 + cpd00067_c0 + cpd00205_c0
rxn05319_c0	-1000	1000	<->	None	TRANS-RXNBWI-115401.ce.maizeexp.OH_OH	cpd00001_e0 <=> cpd00001_c0
rxn05322_c0	-1000	0	<-	NITMOv2_RS01025	R04429	cpd00003_c0 + cpd11464_c0 <-- cpd00004_c0 + 2.0 cpd00067_c0 + cpd11465_c0
rxn05323_c0	-1000	0	<-	NITMOv2_RS01025	R04966	cpd00003_c0 + cpd11466_c0 <-- cpd00004_c0 + 2.0 cpd00067_c0 + cpd11467_c0
rxn05324_c0	-1000	0	<-	NITMOv2_RS01025	R04724	cpd00003_c0 + cpd11468_c0 <-- cpd00004_c0 + 2.0 cpd00067_c0 + cpd11469_c0
rxn05325_c0	-1000	0	<-	NITMOv2_RS01025	R04958	cpd00003_c0 + cpd11470_c0 <-- cpd00004_c0 + cpd00067_c0 + cpd11471_c0
rxn05326_c0	-1000	0	<-	NITMOv2_RS01025	R04955	cpd00003_c0 + cpd11472_c0 <-- cpd00004_c0 + cpd00067_c0 + cpd11473_c0
rxn05327_c0	-1000	0	<-	NITMOv2_RS01025	R04961	cpd00003_c0 + cpd11474_c0 <-- cpd00004_c0 + 2.0 cpd00067_c0 + cpd11475_c0
rxn05328_c0	-1000	0	<-	NITMOv2_RS01025	R04969	cpd00003_c0 + cpd11476_c0 <-- cpd00004_c0 + cpd00067_c0 + cpd11477_c0
rxn05329_c0	-1000	1000	<->	NITMOv2_RS16240	R04428	cpd11478_c0 <=> cpd00001_c0 + cpd11465_c0
rxn05330_c0	-1000	1000	<->	NITMOv2_RS16240	R04954	cpd11479_c0 <=> cpd00001_c0 + cpd11473_c0
rxn05331_c0	-1000	1000	<->	NITMOv2_RS16240	R04965	cpd11480_c0 <=> cpd00001_c0 + cpd11469_c0
rxn05332_c0	-1000	1000	<->	NITMOv2_RS16240	R04544	cpd11481_c0 <=> cpd00001_c0 + cpd11477_c0
rxn05333_c0	-1000	1000	<->	NITMOv2_RS16240	R04535	cpd11482_c0 <=> cpd00001_c0 + cpd00067_c0 + cpd11475_c0
rxn05334_c0	-1000	1000	<->	NITMOv2_RS16240	R04537	cpd11483_c0 <=> cpd00001_c0 + cpd11471_c0
rxn05335_c0	-1000	1000	<->	NITMOv2_RS16240	R04568	cpd11484_c0 <=> cpd00001_c0 + cpd11467_c0
rxn05336_c0	-1000	1000	<->	(NITMOv2_RS09220) or (NITMOv2_RS03045) or (NITMOv2_RS09545) or (NITMOv2_RS01700) or (NITMOv2_RS00090)	R04543	cpd00006_c0 + cpd11481_c0 <=> cpd00005_c0 + cpd11485_c0
rxn05337_c0	-1000	1000	<->	(NITMOv2_RS00090) or (NITMOv2_RS01700) or (NITMOv2_RS09545) or (NITMOv2_RS03045) or (NITMOv2_RS09220)	R04953	cpd00006_c0 + cpd11479_c0 <=> cpd00005_c0 + cpd11486_c0
rxn05338_c0	-1000	0	<-	(NITMOv2_RS09220) or (NITMOv2_RS03045) or (NITMOv2_RS01700) or (NITMOv2_RS00090) or (NITMOv2_RS09545)	R04534	cpd00006_c0 + cpd11482_c0 <-- cpd00005_c0 + cpd00067_c0 + cpd11487_c0
rxn05339_c0	-1000	1000	<->	(NITMOv2_RS01700) or (NITMOv2_RS00090) or (NITMOv2_RS09545) or (NITMOv2_RS09220) or (NITMOv2_RS03045)	R04533	cpd00006_c0 + cpd11478_c0 <=> cpd00005_c0 + cpd11488_c0
rxn05340_c0	-1000	1000	<->	(NITMOv2_RS09545) or (NITMOv2_RS00090) or (NITMOv2_RS01700) or (NITMOv2_RS09220) or (NITMOv2_RS03045)	R04964	cpd00006_c0 + cpd11480_c0 <=> cpd00005_c0 + cpd11489_c0
rxn05341_c0	-1000	1000	<->	(NITMOv2_RS03045) or (NITMOv2_RS09220) or (NITMOv2_RS00090) or (NITMOv2_RS01700) or (NITMOv2_RS09545)	R04536	cpd00006_c0 + cpd11483_c0 <=> cpd00005_c0 + cpd00067_c0 + cpd11490_c0
rxn05342_c0	-1000	1000	<->	(NITMOv2_RS03045) or (NITMOv2_RS09220) or (NITMOv2_RS09545) or (NITMOv2_RS01700) or (NITMOv2_RS00090)	R04566	cpd00006_c0 + cpd11484_c0 <=> cpd00005_c0 + cpd11491_c0
rxn05343_c0	0	1000	->	(((NITMOv2_RS03035) or (NITMOv2_RS03290)) and ((NITMOv2_RS03055) or (NITMOv2_RS02370) or (NITMOv2_RS08560))) or (NITMOv2_RS20515)	R04960	cpd11470_c0 + cpd11492_c0 --> cpd00011_c0 + cpd11487_c0 + cpd11493_c0
rxn05344_c0	0	1000	->	(((NITMOv2_RS03290) or (NITMOv2_RS03035)) and ((NITMOv2_RS03055) or (NITMOv2_RS02370) or (NITMOv2_RS08560))) or (NITMOv2_RS20515)	R04968	cpd11466_c0 + cpd11492_c0 --> cpd00011_c0 + cpd11485_c0 + cpd11493_c0
rxn05345_c0	0	1000	->	(((NITMOv2_RS03035) or (NITMOv2_RS03290)) and ((NITMOv2_RS02370) or (NITMOv2_RS08560) or (NITMOv2_RS03055))) or (NITMOv2_RS20515)	R04726	cpd11468_c0 + cpd11492_c0 --> cpd00011_c0 + cpd11491_c0 + cpd11493_c0
rxn05346_c0	0	1000	->	(((NITMOv2_RS03035) or (NITMOv2_RS03290)) and ((NITMOv2_RS08560) or (NITMOv2_RS02370) or (NITMOv2_RS03055))) or (NITMOv2_RS20515)	R04952	cpd11464_c0 + cpd11492_c0 --> cpd00011_c0 + cpd11486_c0 + cpd11493_c0
rxn05347_c0	0	1000	->	(((NITMOv2_RS03290) or (NITMOv2_RS03035)) and ((NITMOv2_RS02370) or (NITMOv2_RS08560) or (NITMOv2_RS03055))) or (NITMOv2_RS20515)	R04355	cpd11492_c0 + cpd11494_c0 --> cpd00011_c0 + cpd11488_c0 + cpd11493_c0
rxn05348_c0	0	1000	->	(((NITMOv2_RS03035) or (NITMOv2_RS03290)) and ((NITMOv2_RS03055) or (NITMOv2_RS02370) or (NITMOv2_RS08560))) or (NITMOv2_RS20515)	R04963	cpd11474_c0 + cpd11492_c0 --> cpd00011_c0 + cpd11489_c0 + cpd11493_c0
rxn05349_c0	-1000	1000	<->	((NITMOv2_RS03055) or (NITMOv2_RS02370) or (NITMOv2_RS08560)) and ((NITMOv2_RS03290) or (NITMOv2_RS03035))	R01624	cpd00022_c0 + cpd11493_c0 <=> cpd00010_c0 + cpd11494_c0
rxn05350_c0	0	1000	->	(((NITMOv2_RS08560) or (NITMOv2_RS02370) or (NITMOv2_RS03055)) and ((NITMOv2_RS03035) or (NITMOv2_RS03290))) or (NITMOv2_RS20515)	R04957	cpd00067_c0 + cpd11472_c0 + cpd11492_c0 --> cpd00011_c0 + cpd11490_c0 + cpd11493_c0
rxn05465_c0	-1000	1000	<->	NITMOv2_RS03040	R01626	cpd00067_c0 + cpd00070_c0 + cpd11493_c0 <=> cpd00010_c0 + cpd11492_c0
rxn05466_c0	-1000	1000	<->	(NITMOv2_RS05925) or (NITMOv2_RS05915) or (NITMOv2_RS05875)	TRANS-RXN-173.ce	cpd00013_e0 <=> cpd00013_c0
rxn05467_c0	-1000	1000	<->	None	CO2t	cpd00011_e0 <=> cpd00011_c0
rxn05468_c0	-1000	1000	<->	None	TRANS-RXNAVI-26568.ce	cpd00007_e0 <=> cpd00007_c0
rxn05514_c0	-1000	1000	<->	NITMOv2_RS10995	CAt4	cpd00063_c0 + cpd00067_e0 <=> cpd00063_e0 + cpd00067_c0
rxn05516_c0	0	1000	->	(NITMOv2_RS21680) or (NITMOv2_RS13140) or (NITMOv2_RS07165) or (NITMOv2_RS14115)	3.6.3.3-RXN.ce	cpd00001_c0 + cpd00002_c0 + cpd01012_c0 --> cpd00008_c0 + cpd00009_c0 + cpd00067_c0 + cpd01012_e0
rxn05517_c0	0	1000	->	(NITMOv2_RS15805) or (NITMOv2_RS13455)	CD2t4	cpd00067_e0 + cpd00205_e0 + cpd01012_c0 --> cpd00067_c0 + cpd00205_c0 + cpd01012_e0
rxn05528_c0	0	0	->	(NITMOv2_RS14115) or (NITMOv2_RS07165) or (NITMOv2_RS13140) or (NITMOv2_RS21680)	3.6.3.4-RXN.ce	cpd00001_c0 + cpd00002_c0 + cpd00058_c0 --> cpd00008_c0 + cpd00009_c0 + cpd00058_e0 + cpd00067_c0
rxn05555_c0	0	1000	->	(NITMOv2_RS08410) and (NITMOv2_RS08415) and (N_moscoviensis_SEED.CDS.6435)	FE2abc	cpd00001_c0 + cpd00002_c0 + cpd10515_e0 --> cpd00008_c0 + cpd00009_c0 + cpd00067_c0 + cpd10515_c0
rxn05559_c0	-1000	1000	<->	NITMOv2_RS17535	FORt2	cpd00047_e0 + cpd00067_e0 <=> cpd00047_c0 + cpd00067_c0
rxn05561_c0	-1000	1000	<->	None	U207	cpd00067_e0 + cpd00106_e0 <=> cpd00067_c0 + cpd00106_c0
rxn05581_c0	-1000	1000	<->	NITMOv2_RS18495	RXN0-1683.ce.maizeexp.GLYCEROL_GLYCEROL	cpd00100_c0 <=> cpd00100_e0
rxn05605_c0	-1000	1000	<->	None	MAL31	cpd00067_e0 + cpd00130_e0 <=> cpd00067_c0 + cpd00130_c0
rxn05616_c0	-1000	1000	<->	NITMOv2_RS22080	TRANS-RXN-141.ce	cpd00254_c0 <=> cpd00254_e0
rxn05618_c0	-1000	1000	<->	None	MNt2	cpd00030_e0 + cpd00067_e0 <=> cpd00030_c0 + cpd00067_c0
rxn05619_c0	0	1000	->	(NITMOv2_RS07005) and (NITMOv2_RS07010) and (NITMOv2_RS07015)	3.6.3.29-RXN.ce	cpd00001_c0 + cpd00002_c0 + cpd11574_e0 --> cpd00008_c0 + cpd00009_c0 + cpd00067_c0 + cpd11574_c0
rxn05625_c0	-1000	1000	<->	NITMOv2_RS06005	NO2t2r	cpd00075_e0 <=> cpd00075_c0
rxn05627_c0	-1000	1000	<->	NITMOv2_RS06005	NO3t2	cpd00209_e0 <=> cpd00209_c0
rxn05651_c0	-1000	1000	<->	NITMOv2_RS22170	SO4t2	cpd00048_e0 + cpd00067_e0 <=> cpd00048_c0 + cpd00067_c0
rxn05654_c0	-1000	1000	<->	None	U205	cpd00036_e0 + cpd00067_e0 <=> cpd00036_c0 + cpd00067_c0
rxn05740_c0	-1000	0	<-	(N_moscoviensis_SEED.CDS.5842) or (N_moscoviensis_SEED.CDS.5841) or (NITMOv2_RS08910)	GLC3	cpd00009_c0 + cpd00155_c0 <-- cpd00089_c0 + cpd15302_c0
rxn05893_c0	-1000	0	<-	None	R00790	2.0 cpd00001_c0 + cpd00013_c0 + 6.0 cpd11621_c0 <-- 8.0 cpd00067_c0 + cpd00075_c0 + 6.0 cpd11620_c0
rxn05937_c0	0	0	<-	NITMOv2_RS09630	FRDOr	cpd00006_c0 + cpd00067_c0 + cpd11620_c0 --> cpd00005_c0 + cpd11621_c0
rxn05938_c0	-1000	1000	<->	(NITMOv2_RS03745) or ((NITMOv2_RS03750) or (NITMOv2_RS18110) or (NITMOv2_RS08780) or (NITMOv2_RS03135)) or ((NITMOv2_RS03155) or (NITMOv2_RS08775) or (NITMOv2_RS03755))	R_R01196_c	cpd00011_c0 + cpd00022_c0 + cpd00067_c0 + cpd11620_c0 <=> cpd00010_c0 + cpd00020_c0 + cpd11621_c0
rxn06022_c0	-1000	1000	<->	None	R01623	cpd00001_c0 + cpd11493_c0 <=> 2.0 cpd00067_c0 + cpd00834_c0 + cpd12370_c0
rxn06023_c0	-1000	1000	<->	NITMOv2_RS14625	R01625	cpd00010_c0 + cpd12370_c0 <=> cpd00045_c0 + cpd11493_c0
rxn06075_c0	-1000	1000	<->	NITMOv2_RS06565	R02018	cpd00001_c0 + cpd00978_c0 + cpd11420_c0 <=> cpd00014_c0 + cpd11421_c0
rxn06076_c0	-1000	1000	<->	NITMOv2_RS06565	R02024	cpd00001_c0 + cpd00533_c0 + cpd11420_c0 <=> cpd00096_c0 + cpd11421_c0
rxn06377_c0	-1000	10000	<->	None	R03425	cpd00033_c0 + cpd00067_c0 + cpd12005_c0 <=> cpd00011_c0 + cpd11830_c0
rxn06493_c0	-1000	10000	<->	None	R03815	cpd00003_c0 + cpd12225_c0 <=> cpd00004_c0 + cpd00067_c0 + cpd12005_c0
rxn06556_c0	0	1000	->	NITMOv2_RS21230	R04014	cpd00001_c0 + cpd11468_c0 --> cpd00067_c0 + cpd01741_c0 + cpd11493_c0
rxn06557_c0	-1000	1000	<->	(NITMOv2_RS07510) and (NITMOv2_RS07505)	R04015	2.0 cpd11640_c0 + cpd12157_c0 <=> 4.0 cpd00067_c0 + cpd12159_c0
rxn06591_c0	-1000	1000	<->	NITMOv2_RS08125	R04109	cpd00005_c0 + cpd00067_c0 + cpd12227_c0 <=> cpd00006_c0 + cpd02345_c0 + cpd11912_c0
rxn06600_c0	-1000	1000	<->	None	R04125	cpd00087_c0 + cpd11830_c0 <=> cpd00013_c0 + cpd00125_c0 + cpd12225_c0
rxn06673_c0	0	1000	->	(NITMOv2_RS09415) and (NITMOv2_RS06625)	R04386	cpd00022_c0 + cpd12543_c0 --> cpd00070_c0 + cpd12848_c0
rxn06723_c0	-1000	0	<-	NITMOv2_RS08550	R04550	cpd02835_c0 + cpd11493_c0 <-- cpd03584_c0 + cpd11484_c0
rxn06729_c0	0	1000	->	NITMOv2_RS16235	R04567	cpd00037_c0 + cpd00067_c0 + cpd11484_c0 --> cpd02886_c0 + cpd11493_c0
rxn06848_c0	-1000	0	<-	None	R05075	cpd03587_c0 + cpd11493_c0 <-- cpd03736_c0 + cpd11466_c0
rxn06865_c0	-1000	0	<-	None	R05146	cpd03736_c0 + cpd11493_c0 <-- cpd03586_c0 + cpd11468_c0
rxn06882_c0	-1000	0	<-	None	R05197_c	cpd00002_c0 + cpd00023_c0 + cpd03524_c0 <-- cpd00008_c0 + cpd00009_c0 + cpd00067_c0 + cpd12796_c0
rxn06887_c0	0	1000	->	None	R05224	2.0 cpd00001_c0 + 2.0 cpd00002_c0 + 2.0 cpd00053_c0 + cpd03832_c0 --> 2.0 cpd00008_c0 + 2.0 cpd00009_c0 + 2.0 cpd00023_c0 + 2.0 cpd00067_c0 + cpd03913_c0
rxn06937_c0	-1000	1000	<->	NITMOv2_RS19835	R05578	cpd00002_c0 + cpd00023_c0 + cpd11912_c0 <=> cpd00012_c0 + cpd00018_c0 + cpd00067_c0 + cpd12227_c0
rxn06979_c0	0	1000	->	(NITMOv2_RS07310) or ((NITMOv2_RS09500) or (NITMOv2_RS15955))	R05815	2.0 cpd00001_c0 + 2.0 cpd00002_c0 + 2.0 cpd00053_c0 + cpd03421_c0 --> 2.0 cpd00008_c0 + 2.0 cpd00009_c0 + 2.0 cpd00023_c0 + 2.0 cpd00067_c0 + cpd03914_c0
rxn07292_c0	0	1000	->	NITMOv2_RS19855	R07460	cpd00084_c0 + cpd14547_c0 --> cpd00035_c0 + cpd14548_c0
rxn07441_c0	-1000	1000	<->	None	R07613	cpd00024_c0 + cpd00504_c0 <=> cpd00001_c0 + cpd00023_c0 + cpd00067_c0 + cpd02465_c0
rxn07586_c0	-1000	1000	<->	None	R07772	cpd00001_c0 + cpd08371_c0 <=> cpd00071_c0 + cpd14960_c0
rxn07587_c0	-1000	1000	<->	None	R07773	cpd00017_c0 + cpd14960_c0 <=> cpd00019_c0 + cpd00067_c0 + cpd08372_c0
rxn08083_c0	-1000	0	<-	(NITMOv2_RS04950) or (NITMOv2_RS01605)	AGPAT120	cpd00067_c0 + cpd11468_c0 + cpd15325_c0 <-- cpd11493_c0 + cpd15521_c0
rxn08084_c0	-1000	1000	<->	(NITMOv2_RS04950) or (NITMOv2_RS01605)	AGPAT140	cpd00067_c0 + cpd11466_c0 + cpd15331_c0 <=> cpd11493_c0 + cpd15522_c0
rxn08085_c0	-1000	1000	<->	(NITMOv2_RS01605) or (NITMOv2_RS04950)	AGPAT141	cpd00067_c0 + cpd15294_c0 + cpd15330_c0 <=> cpd11493_c0 + cpd15523_c0
rxn08086_c0	-1000	1000	<->	(NITMOv2_RS04950) or (NITMOv2_RS01605)	AGPAT160	cpd00067_c0 + cpd15277_c0 + cpd15327_c0 <=> cpd11493_c0 + cpd15524_c0
rxn08087_c0	-1000	1000	<->	(NITMOv2_RS04950) or (NITMOv2_RS01605)	AGPAT161	cpd00067_c0 + cpd15239_c0 + cpd15326_c0 <=> cpd11493_c0 + cpd15525_c0
rxn08088_c0	-1000	1000	<->	(NITMOv2_RS04950) or (NITMOv2_RS01605)	AGPAT180	2.0 cpd00067_c0 + cpd15268_c0 + cpd15329_c0 <=> cpd11493_c0 + cpd15526_c0
rxn08089_c0	-1000	1000	<->	(NITMOv2_RS04950) or (NITMOv2_RS01605)	AGPAT181	cpd00067_c0 + cpd11825_c0 + cpd15328_c0 <=> cpd11493_c0 + cpd15527_c0
rxn08094_c0	0	1000	->	None	R08549	cpd00003_c0 + cpd00010_c0 + cpd00024_c0 --> cpd00004_c0 + cpd00011_c0 + cpd00078_c0
rxn08126_c0	-1000	1000	<->	NITMOv2_RS05390	AMALT1	cpd00179_c0 + cpd01262_c0 <=> cpd00027_c0 + cpd01399_c0
rxn08127_c0	-1000	1000	<->	NITMOv2_RS05390	AMALT2	cpd00179_c0 + cpd01399_c0 <=> cpd00027_c0 + cpd15495_c0
rxn08128_c0	-1000	1000	<->	NITMOv2_RS05390	AMALT3	cpd00179_c0 + cpd15495_c0 <=> cpd00027_c0 + cpd01329_c0
rxn08129_c0	-1000	1000	<->	NITMOv2_RS05390	AMALT4	cpd00179_c0 + cpd01329_c0 <=> cpd00027_c0 + cpd15494_c0
rxn08206_c0	-1000	1000	<->	(NITMOv2_RS20245) and (NITMOv2_RS20250)	CFAS160E	2.0 cpd00017_c0 + cpd15532_c0 <=> 2.0 cpd00019_c0 + 3.0 cpd00067_c0 + cpd15433_c0
rxn08207_c0	-1000	1000	<->	(NITMOv2_RS20245) and (NITMOv2_RS20250)	CFAS160G	2.0 cpd00017_c0 + cpd15539_c0 <=> 2.0 cpd00019_c0 + 2.0 cpd00067_c0 + cpd15435_c0
rxn08208_c0	-1000	1000	<->	(NITMOv2_RS20245) and (NITMOv2_RS20250)	CFAS180E	2.0 cpd00017_c0 + cpd15534_c0 <=> 2.0 cpd00019_c0 + 3.0 cpd00067_c0 + cpd15434_c0
rxn08209_c0	-1000	1000	<->	(NITMOv2_RS20245) and (NITMOv2_RS20250)	CFAS180G	2.0 cpd00017_c0 + cpd15541_c0 <=> 2.0 cpd00019_c0 + 2.0 cpd00067_c0 + cpd15436_c0
rxn08226_c0	0	1000	->	NITMOv2_RS09240	CLPNS120pp	2.0 cpd15535_c0 --> cpd00100_c0 + cpd15425_c0
rxn08227_c0	0	1000	->	NITMOv2_RS09245	CLPNS140pp	2.0 cpd15536_c0 --> cpd00100_c0 + cpd15426_c0
rxn08228_c0	0	1000	->	N_moscoviensis_SEED.CDS.6605	CLPNS141pp	2.0 cpd15537_c0 --> cpd00100_c0 + cpd15427_c0
rxn08229_c0	0	1000	->	NITMOv2_RS09250	CLPNS160pp	2.0 cpd15538_c0 --> cpd00100_c0 + cpd15428_c0
rxn08230_c0	0	1000	->	NITMOv2_RS09255	CLPNS161pp	2.0 cpd15539_c0 --> cpd00100_c0 + cpd15429_c0
rxn08231_c0	0	1000	->	NITMOv2_RS09260	CLPNS180pp	2.0 cpd15540_c0 --> cpd00100_c0 + cpd15430_c0
rxn08232_c0	0	1000	->	NITMOv2_RS09265	CLPNS181pp	2.0 cpd15541_c0 --> cpd00100_c0 + cpd15431_c0
rxn08306_c0	0	1000	->	(NITMOv2_RS06480) or (NITMOv2_RS04955)	DASYN120	cpd00052_c0 + cpd15521_c0 --> cpd00012_c0 + cpd00067_c0 + cpd15417_c0
rxn08307_c0	0	1000	->	(NITMOv2_RS04955) or (NITMOv2_RS06480)	DASYN140	cpd00052_c0 + cpd15522_c0 --> cpd00012_c0 + cpd00067_c0 + cpd15423_c0
rxn08308_c0	0	1000	->	(NITMOv2_RS06480) or (NITMOv2_RS04955)	DASYN141	cpd00052_c0 + cpd15523_c0 --> cpd00012_c0 + cpd00067_c0 + cpd15422_c0
rxn08309_c0	0	1000	->	(NITMOv2_RS06480) or (NITMOv2_RS04955)	DASYN160	cpd00052_c0 + cpd15524_c0 --> cpd00012_c0 + cpd00067_c0 + cpd15419_c0
rxn08310_c0	0	1000	->	(NITMOv2_RS04955) or (NITMOv2_RS06480)	DASYN161	cpd00052_c0 + cpd15525_c0 --> cpd00012_c0 + cpd00067_c0 + cpd15418_c0
rxn08311_c0	-1000	1000	<->	(NITMOv2_RS04955) or (NITMOv2_RS06480)	DASYN180	cpd00052_c0 + cpd15526_c0 <=> cpd00012_c0 + cpd00067_c0 + cpd15421_c0
rxn08312_c0	0	1000	->	(NITMOv2_RS04955) or (NITMOv2_RS06480)	DASYN181	cpd00052_c0 + cpd15527_c0 --> cpd00012_c0 + cpd00067_c0 + cpd15420_c0
rxn08335_c0	0	1000	->	(NITMOv2_RS04445)	DIHYDROOROTATE-DEHYDROGENASE-RXN.c.metaexp.CPD-9956_UBIQUINONE-8	cpd00282_c0 + cpd15560_c0 --> cpd00247_c0 + cpd15561_c0
rxn08433_c0	0	1000	->	NITMOv2_RS21230	R08158	cpd00001_c0 + cpd11474_c0 --> cpd00067_c0 + cpd01107_c0 + cpd11493_c0
rxn08434_c0	0	1000	->	NITMOv2_RS21230	R08159	cpd00001_c0 + cpd11466_c0 --> cpd00067_c0 + cpd03847_c0 + cpd11493_c0
rxn08435_c0	-1000	1000	<->	NITMOv2_RS21230	FA141ACPHi	cpd00001_c0 + cpd15294_c0 <=> cpd11493_c0 + cpd15298_c0
rxn08436_c0	0	1000	->	NITMOv2_RS21230	RXN-9549.c	cpd00001_c0 + cpd15277_c0 --> cpd00214_c0 + cpd11493_c0
rxn08437_c0	-1000	1000	<->	NITMOv2_RS21230	FA161ACPHi	cpd00001_c0 + cpd15239_c0 <=> cpd11493_c0 + cpd15237_c0
rxn08438_c0	0	1000	->	NITMOv2_RS21230	R08157	cpd00001_c0 + cpd11470_c0 --> cpd00067_c0 + cpd03846_c0 + cpd11493_c0
rxn08518_c0	-1000	1000	<->	((NITMOv2_RS17240) or (NITMOv2_RS17245) or (NITMOv2_RS17250) or (NITMOv2_RS17255) or (NITMOv2_RS17260) or (NITMOv2_RS17265))	FHLMULTI-RXN.c	cpd00047_c0 + cpd00067_c0 <=> cpd00011_c0 + cpd11640_c0
rxn08527_c0	0	1000	->	((NITMOv2_RS21355) or (NITMOv2_RS03215)) or ((NITMOv2_RS21350) and ((NITMOv2_RS21355) or (NITMOv2_RS03215)))	FRD2	cpd00106_c0 + cpd15499_c0 --> cpd00036_c0 + cpd15500_c0
rxn08546_c0	0	1000	->	(NITMOv2_RS15150) and (NITMOv2_RS03030)	G3PAT120	cpd00080_c0 + cpd11468_c0 --> cpd11493_c0 + cpd15325_c0
rxn08547_c0	-1000	1000	<->	(NITMOv2_RS03030) and (NITMOv2_RS15150)	G3PAT140	cpd00080_c0 + cpd11466_c0 <=> cpd11493_c0 + cpd15331_c0
rxn08548_c0	-1000	1000	<->	(NITMOv2_RS03030) and (NITMOv2_RS15150)	G3PAT141	2.0 cpd00067_c0 + cpd00080_c0 + cpd15294_c0 <=> cpd11493_c0 + cpd15330_c0
rxn08549_c0	-1000	1000	<->	(NITMOv2_RS03030) and (NITMOv2_RS15150)	G3PAT160	2.0 cpd00067_c0 + cpd00080_c0 + cpd15277_c0 <=> cpd11493_c0 + cpd15327_c0
rxn08550_c0	-1000	1000	<->	(NITMOv2_RS15150) and (NITMOv2_RS03030)	G3PAT161	2.0 cpd00067_c0 + cpd00080_c0 + cpd15239_c0 <=> cpd11493_c0 + cpd15326_c0
rxn08551_c0	0	1000	->	(NITMOv2_RS15150) and (NITMOv2_RS03030)	G3PAT180	cpd00067_c0 + cpd00080_c0 + cpd15268_c0 --> cpd11493_c0 + cpd15329_c0
rxn08552_c0	-1000	1000	<->	(NITMOv2_RS03030) and (NITMOv2_RS15150)	G3PAT181	2.0 cpd00067_c0 + cpd00080_c0 + cpd11825_c0 <=> cpd11493_c0 + cpd15328_c0
rxn08582_c0	-1000	1000	<->	N_moscoviensis_SEED.CDS.880	GALM2pp	cpd00709_c0 <=> cpd00108_c0
rxn08583_c0	-1000	1000	<->	None	GALT1	cpd00026_c0 + cpd15479_c0 <=> cpd00014_c0 + cpd15469_c0
rxn08615_c0	0	1000	->	NITMOv2_RS15695	GLCS1	cpd00387_c0 + cpd15302_c0 --> cpd00008_c0 + cpd00155_c0
rxn08618_c0	0	1000	->	None	GLCTR1	cpd00026_c0 + cpd15489_c0 --> cpd00014_c0 + 4.0 cpd00067_c0 + cpd15479_c0
rxn08619_c0	-1000	1000	<->	None	GLCTR2	cpd00026_c0 + cpd15469_c0 <=> cpd00014_c0 + cpd15475_c0
rxn08620_c0	-1000	1000	<->	None	GLCTR3	cpd00026_c0 + cpd15475_c0 <=> cpd00014_c0 + cpd15477_c0
rxn08708_c0	0	1000	->	None	HEPK1	cpd00002_c0 + cpd15484_c0 --> cpd00008_c0 + 4.0 cpd00067_c0 + cpd15549_c0
rxn08709_c0	0	1000	->	None	HEPK2	cpd00002_c0 + cpd15488_c0 --> cpd00008_c0 + cpd00067_c0 + cpd15550_c0
rxn08710_c0	-1000	1000	<->	None	RXN0-5118.c	3.0 cpd00067_c0 + cpd03587_c0 + cpd03831_c0 <=> cpd00008_c0 + cpd15485_c0
rxn08711_c0	-1000	1000	<->	(NITMOv2_RS10815) or (NITMOv2_RS13200) or (NITMOv2_RS16190) or (NITMOv2_RS16150)	RXN0-5061.c	cpd03831_c0 + cpd15485_c0 <=> cpd00008_c0 + cpd15484_c0
rxn08712_c0	-1000	1000	<->	None	HEPT3	cpd03831_c0 + cpd15549_c0 <=> cpd00008_c0 + cpd15488_c0
rxn08713_c0	-1000	1000	<->	None	HEPT4	cpd03831_c0 + cpd15477_c0 <=> cpd00008_c0 + cpd15432_c0
rxn08764_c0	0	1000	->	NITMOv2_RS03930	KARA2	cpd00005_c0 + cpd00067_c0 + cpd00498_c0 --> cpd00006_c0 + cpd02535_c0
rxn08766_c0	0	1000	->	None	2.3.1.180-RXN.c	cpd00022_c0 + cpd11492_c0 --> cpd00010_c0 + cpd00011_c0 + cpd11488_c0
rxn08954_c0	0	1000	->	None	MOAT3C	cpd02546_c0 + cpd15550_c0 --> cpd00046_c0 + cpd00067_c0 + cpd15492_c0
rxn08981_c0	0	1000	->	NITMOv2_RS17595	NAMNPP	cpd00001_c0 + cpd00002_c0 + cpd00103_c0 + cpd00218_c0 --> cpd00008_c0 + cpd00009_c0 + cpd00012_c0 + cpd00067_c0 + cpd00873_c0
rxn09008_c0	-1000	10000	<->	None	NOtex	cpd00418_c0 <=> cpd00418_e0
rxn09037_c0	0	1000	->	NITMOv2_RS17170	R09248	5.0 cpd00113_c0 + cpd00350_c0 --> 5.0 cpd00012_c0 + 5.0 cpd00067_c0 + cpd02557_c0
rxn09101_c0	0	1000	->	None	PGPP120pp	cpd00001_c0 + cpd15542_c0 --> cpd00009_c0 + cpd00067_c0 + cpd15535_c0
rxn09102_c0	0	1000	->	None	PGPP140pp	cpd00001_c0 + cpd15543_c0 --> cpd00009_c0 + cpd00067_c0 + cpd15536_c0
rxn09103_c0	0	1000	->	None	PGPP141pp	cpd00001_c0 + cpd15544_c0 --> cpd00009_c0 + cpd00067_c0 + cpd15537_c0
rxn09104_c0	0	1000	->	None	PGPP160pp	cpd00001_c0 + cpd15545_c0 --> cpd00009_c0 + cpd00067_c0 + cpd15538_c0
rxn09105_c0	0	1000	->	None	PGPP161pp	cpd00001_c0 + cpd15546_c0 --> cpd00009_c0 + cpd00067_c0 + cpd15539_c0
rxn09106_c0	0	1000	->	None	PGPP180pp	cpd00001_c0 + cpd15547_c0 --> cpd00009_c0 + cpd00067_c0 + cpd15540_c0
rxn09107_c0	0	1000	->	None	PGPP181pp	cpd00001_c0 + cpd15548_c0 --> cpd00009_c0 + cpd00067_c0 + cpd15541_c0
rxn09108_c0	0	1000	->	(NITMOv2_RS04960) or (NITMOv2_RS15155) or (NITMOv2_RS02935)	PGSA120	cpd00080_c0 + cpd15417_c0 --> cpd00046_c0 + cpd15542_c0
rxn09109_c0	0	1000	->	(NITMOv2_RS15155) or (NITMOv2_RS02935) or (NITMOv2_RS04960)	PGSA140	cpd00080_c0 + cpd15423_c0 --> cpd00046_c0 + cpd15543_c0
rxn09110_c0	0	1000	->	(NITMOv2_RS15155) or (NITMOv2_RS02935) or (NITMOv2_RS04960)	PGSA141	cpd00080_c0 + cpd15422_c0 --> cpd00046_c0 + cpd15544_c0
rxn09111_c0	0	1000	->	(NITMOv2_RS04960) or (NITMOv2_RS02935) or (NITMOv2_RS15155)	PGSA160	cpd00080_c0 + cpd15419_c0 --> cpd00046_c0 + cpd15545_c0
rxn09112_c0	0	1000	->	(NITMOv2_RS04960) or (NITMOv2_RS15155) or (NITMOv2_RS02935)	PGSA161	cpd00080_c0 + cpd15418_c0 --> cpd00046_c0 + cpd15546_c0
rxn09113_c0	-1000	1000	<->	(NITMOv2_RS02935) or (NITMOv2_RS15155) or (NITMOv2_RS04960)	PGSA180	cpd00080_c0 + cpd15421_c0 <=> cpd00046_c0 + cpd15547_c0
rxn09114_c0	0	1000	->	(NITMOv2_RS04960) or (NITMOv2_RS15155) or (NITMOv2_RS02935)	PGSA181	cpd00080_c0 + cpd15420_c0 --> cpd00046_c0 + cpd15548_c0
rxn09177_c0	0	1000	->	NITMOv2_RS09585	R04231	cpd00052_c0 + cpd00084_c0 + cpd02201_c0 --> cpd00012_c0 + cpd00046_c0 + 2.0 cpd00067_c0 + cpd02666_c0
rxn09180_c0	0	1000	->	None	PPPGO3	3.0 cpd00106_c0 + cpd00791_c0 --> 3.0 cpd00036_c0 + cpd01476_c0
rxn09197_c0	0	1000	->	NITMOv2_RS03935	PSD120	2.0 cpd00067_c0 + cpd15552_c0 --> cpd00011_c0 + cpd15528_c0
rxn09198_c0	0	1000	->	NITMOv2_RS03935	PSD140	2.0 cpd00067_c0 + cpd15553_c0 --> cpd00011_c0 + cpd15529_c0
rxn09199_c0	0	1000	->	NITMOv2_RS03935	PSD141	2.0 cpd00067_c0 + cpd15554_c0 --> cpd00011_c0 + cpd15530_c0
rxn09200_c0	0	1000	->	NITMOv2_RS03935	PSD160	2.0 cpd00067_c0 + cpd15555_c0 --> cpd00011_c0 + cpd15531_c0
rxn09201_c0	0	1000	->	NITMOv2_RS03935	PSD161	2.0 cpd00067_c0 + cpd15556_c0 --> cpd00011_c0 + cpd15532_c0
rxn09202_c0	0	1000	->	NITMOv2_RS03935	PSD180	2.0 cpd00067_c0 + cpd15557_c0 --> cpd00011_c0 + cpd15533_c0
rxn09203_c0	0	1000	->	NITMOv2_RS03935	PSD181	2.0 cpd00067_c0 + cpd15558_c0 --> cpd00011_c0 + cpd15534_c0
rxn09205_c0	0	1000	->	NITMOv2_RS03940	PSSA120	cpd00054_c0 + cpd15417_c0 --> cpd00046_c0 + 2.0 cpd00067_c0 + cpd15552_c0
rxn09206_c0	0	1000	->	NITMOv2_RS03940	PSSA140	cpd00054_c0 + cpd15423_c0 --> cpd00046_c0 + 2.0 cpd00067_c0 + cpd15553_c0
rxn09207_c0	0	1000	->	NITMOv2_RS03940	PSSA141	cpd00054_c0 + cpd15422_c0 --> cpd00046_c0 + 2.0 cpd00067_c0 + cpd15554_c0
rxn09208_c0	0	1000	->	NITMOv2_RS03940	PSSA160	cpd00054_c0 + cpd15419_c0 --> cpd00046_c0 + 2.0 cpd00067_c0 + cpd15555_c0
rxn09209_c0	0	1000	->	NITMOv2_RS03940	PSSA161	cpd00054_c0 + cpd15418_c0 --> cpd00046_c0 + 2.0 cpd00067_c0 + cpd15556_c0
rxn09210_c0	-1000	1000	<->	NITMOv2_RS03940	PSSA180	cpd00054_c0 + cpd15421_c0 <=> cpd00046_c0 + 2.0 cpd00067_c0 + cpd15557_c0
rxn09211_c0	0	1000	->	NITMOv2_RS03940	PSSA181	cpd00054_c0 + cpd15420_c0 --> cpd00046_c0 + 2.0 cpd00067_c0 + cpd15558_c0
rxn09225_c0	-1000	1000	<->	None	RHAT1	4.0 cpd00067_c0 + cpd02113_c0 + cpd15492_c0 <=> cpd00297_c0 + cpd15489_c0
rxn09272_c0	-1000	1000	<->	((NITMOv2_RS03215) or (NITMOv2_RS21355)) or (((NITMOv2_RS03215) or (NITMOv2_RS21355)) and (NITMOv2_RS21350))	SUCCINATE-DEHYDROGENASE-UBIQUINONE-RXN.c.metaexp.CPD-9956_UBIQUINONE-8	cpd00036_c0 + cpd15560_c0 <=> cpd00106_c0 + cpd15561_c0
rxn09310_c0	0	1000	->	((NITMOv2_RS11080) or (NITMOv2_RS11060)) and (NITMOv2_RS04560) and (NITMOv2_RS15860) and (NITMOv2_RS16330)	THZPSN	cpd00002_c0 + cpd00069_c0 + cpd00084_c0 + cpd08289_c0 --> cpd00001_c0 + cpd00011_c0 + cpd00012_c0 + cpd00018_c0 + cpd00035_c0 + 2.0 cpd00067_c0 + cpd02654_c0 + cpd15378_c0
rxn09502_c0	0	1000	->	NITMOv2_RS18875	GLUK	cpd00002_c0 + cpd00027_c0 --> cpd00008_c0 + cpd00067_c0 + cpd00863_c0
rxn09680_c0	-1000	1000	<->	None	RXN0-1683.ce.maizeexp.GLYCOLALDEHYDE_GLYCOLALDEHYDE	cpd00229_e0 <=> cpd00229_c0
rxn10042_c0	0	1000	->	(NITMOv2_RS01330) and (NITMOv2_RS01325) and (NITMOv2_RS23015) and (NITMOv2_RS01335) and (NITMOv2_RS01320) and (NITMOv2_RS01315)	ATPSYN-RXN.ce	cpd00008_c0 + cpd00009_c0 + 4.0 cpd00067_e0 --> cpd00001_c0 + cpd00002_c0 + 3.0 cpd00067_c0
rxn10043_c0	0	1000	->	(NITMOv2_RS11960) or (NITMOv2_RS11965)	CYOO3	0.5 cpd00007_c0 + 3.0 cpd00067_c0 + 2.0 cpd00110_c0 --> cpd00001_c0 + cpd00067_e0 + 2.0 cpd00109_c0
rxn10095_c0	0	1000	->	NITMOv2_RS04360	AMPMS	cpd00001_c0 + cpd02140_c0 --> 2.0 cpd00047_c0 + 5.0 cpd00067_c0 + cpd02775_c0
rxn10097_c0	0	1000	->	None	C140SN	12.0 cpd00005_c0 + 12.0 cpd00067_c0 + cpd11488_c0 + 5.0 cpd11492_c0 --> 6.0 cpd00001_c0 + 12.0 cpd00006_c0 + 5.0 cpd00011_c0 + cpd11466_c0 + 5.0 cpd11493_c0
rxn10098_c0	0	1000	->	None	C120SN	10.0 cpd00005_c0 + 10.0 cpd00067_c0 + cpd11488_c0 + 4.0 cpd11492_c0 --> 5.0 cpd00001_c0 + 10.0 cpd00006_c0 + 4.0 cpd00011_c0 + cpd11468_c0 + 4.0 cpd11493_c0
rxn10099_c0	0	1000	->	None	C160SN	14.0 cpd00005_c0 + 13.0 cpd00067_c0 + cpd11488_c0 + 6.0 cpd11492_c0 --> 7.0 cpd00001_c0 + 14.0 cpd00006_c0 + 6.0 cpd00011_c0 + 6.0 cpd11493_c0 + cpd15277_c0
rxn10100_c0	0	1000	->	None	KAS16	cpd00005_c0 + cpd11468_c0 + cpd11492_c0 --> cpd00006_c0 + cpd00011_c0 + cpd11484_c0 + cpd11493_c0
rxn10101_c0	0	1000	->	None	C181SN	15.0 cpd00005_c0 + 14.0 cpd00067_c0 + cpd11488_c0 + 7.0 cpd11492_c0 --> 8.0 cpd00001_c0 + 15.0 cpd00006_c0 + 7.0 cpd00011_c0 + 7.0 cpd11493_c0 + cpd11825_c0
rxn10102_c0	0	1000	->	None	C141SN	11.0 cpd00005_c0 + 10.0 cpd00067_c0 + cpd11488_c0 + 5.0 cpd11492_c0 --> 6.0 cpd00001_c0 + 11.0 cpd00006_c0 + 5.0 cpd00011_c0 + 5.0 cpd11493_c0 + cpd15294_c0
rxn10103_c0	0	1000	->	None	C161SN	13.0 cpd00005_c0 + 12.0 cpd00067_c0 + cpd11488_c0 + 6.0 cpd11492_c0 --> 7.0 cpd00001_c0 + 13.0 cpd00006_c0 + 6.0 cpd00011_c0 + 6.0 cpd11493_c0 + cpd15239_c0
rxn10118_c0	0	0	->	((NITMOv2_RS07510) and (NITMOv2_RS07505)) and (NITMOv2_RS17245) and (NITMOv2_RS17260) and (NITMOv2_RS17240) and ((NITMOv2_RS11960) or (NITMOv2_RS13765)) and (NITMOv2_RS17265)	HYD1	2.0 cpd00067_c0 + cpd11640_c0 + cpd15560_c0 --> 2.0 cpd00067_e0 + cpd15561_c0
rxn10122_c0	-1000	1000	<->	((NITMOv2_RS00705) or (NITMOv2_RS02490) or (NITMOv2_RS12825)) and ((NITMOv2_RS02455) or (NITMOv2_RS12860) or (NITMOv2_RS00680)) and ((NITMOv2_RS12840) or (NITMOv2_RS18680) or (NITMOv2_RS02475)) and ((NITMOv2_RS00655) or (NITMOv2_RS12880) or (NITMOv2_RS02435)) and ((NITMOv2_RS12865) or (NITMOv2_RS00675) or (NITMOv2_RS02450)) and ((NITMOv2_RS02465) or (NITMOv2_RS12850)) and ((NITMOv2_RS02445) or (N…	NADH6	cpd00004_c0 + 4.5 cpd00067_c0 + cpd15560_c0 <=> cpd00003_c0 + 3.5 cpd00067_e0 + cpd15561_c0
rxn10125_c0	0	0	<->	(NITMOv2_RS05045) or (NITMOv2_RS14845) or (NITMOv2_RS13755)	THD2	cpd00004_c0 + cpd00006_c0 + 2.0 cpd00067_e0 --> cpd00003_c0 + cpd00005_c0 + 2.0 cpd00067_c0
rxn10177_c0	0	0	<->	NITMOv2_RS06005	NO3t7	cpd00075_c0 + cpd00209_e0 --> cpd00075_e0 + cpd00209_c0
rxn10199_c0	-1000	1000	<->	(NITMOv2_RS19885) or (NITMOv2_RS18830)	pentapeptide:peptidoglycan	cpd03495_c0 + cpd15666_c0 <=> cpd02229_c0 + cpd15665_c0
rxn10343_c0	0	0	<->	(NITMOv2_RS14115) or (NITMOv2_RS21680) or (NITMOv2_RS13140) or (NITMOv2_RS07165)	Mercury (Hg+2) ABC transporter	cpd00001_c0 + cpd00002_c0 + cpd00531_c0 --> cpd00008_c0 + cpd00009_c0 + cpd00067_c0 + cpd00531_e0
rxn10344_c0	0	0	<->	(NITMOv2_RS21680) or (NITMOv2_RS13140) or (NITMOv2_RS07165) or (NITMOv2_RS14115)	Lead (Pb+2) ABC transporter	cpd00001_c0 + cpd00002_c0 + cpd04097_c0 --> cpd00008_c0 + cpd00009_c0 + cpd00067_c0 + cpd04097_e0
rxn10473_c0	-1000	1000	<->	None	TRANS-RXN-139.ce	cpd00099_e0 <=> cpd00099_c0
rxn10474_c0	-1000	1000	<->	NITMOv2_RS22080	TRANS-RXNBWI-115534.ce.maizeexp.CO+2_CO+2	cpd00149_c0 <=> cpd00149_e0
rxn10481_c0	0	1000	->	(NITMOv2_RS21680) or (NITMOv2_RS13140) or (NITMOv2_RS07165) or (NITMOv2_RS14115)	Cuabc	cpd00001_c0 + cpd00002_c0 + cpd00058_e0 --> cpd00008_c0 + cpd00009_c0 + cpd00058_c0 + cpd00067_c0
rxn10541_c0	-1000	1000	<->	None	H2St	cpd00239_e0 <=> cpd00239_c0
rxn10542_c0	-1000	1000	<->	None	H2td	cpd11640_c0 <=> cpd11640_e0
rxn10571_c0	0	1000	->	None	3.6.3.2-RXN.ce	cpd00001_c0 + cpd00002_c0 + cpd00254_e0 --> cpd00008_c0 + cpd00009_c0 + cpd00067_c0 + cpd00254_c0
rxn10609_c0	-1000	1000	<->	None	THRPS	cpd00002_c0 + cpd00161_c0 <=> cpd00008_c0 + cpd00067_c0 + cpd08928_c0
rxn10954_c0	0	1000	->	None	C180SN	16.0 cpd00005_c0 + 15.0 cpd00067_c0 + cpd11488_c0 + 7.0 cpd11492_c0 --> 8.0 cpd00001_c0 + 16.0 cpd00006_c0 + 7.0 cpd00011_c0 + 7.0 cpd11493_c0 + cpd15268_c0
rxn11268_c0	-1000	1000	<->	(NITMOv2_RS03300) or (NITMOv2_RS19280)	rll_341	cpd00012_e0 + cpd00067_e0 <=> cpd00012_c0 + cpd00067_c0
rxn11274_c0	0	0	<->	None	rll_377	cpd00001_c0 + cpd00002_c0 + cpd00011_c0 + cpd00020_c0 --> cpd00008_c0 + cpd00009_c0 + cpd00032_c0 + 2.0 cpd00067_c0
rxn11650_c0	-1000	1000	<->	(NITMOv2_RS07355) or (NITMOv2_RS22655)	R05218	cpd01270_c0 + 2.0 cpd03914_c0 <=> cpd00050_c0 + 3.0 cpd00067_c0 + 2.0 cpd03915_c0
rxn11663_c0	0	1000	->	NITMOv2_RS02215	R05837	cpd00003_c0 + cpd03607_c0 --> cpd00004_c0 + cpd00011_c0 + cpd08449_c0
rxn11702_c0	0	1000	->	None	R08165	cpd00024_c0 + cpd00067_c0 + cpd00658_c0 --> cpd00011_c0 + cpd16335_c0
rxn11703_c0	0	1000	->	None	R08166	cpd16335_c0 --> cpd00020_c0 + cpd03451_c0
rxn11742_c0	-1000	1000	<->	None	R08208	2.0 cpd00006_c0 + cpd00233_c0 <=> 2.0 cpd00005_c0 + 2.0 cpd00067_c0 + cpd02315_c0
rxn11946_c0	-1000	1000	<->	NITMOv2_RS02040	R05614	cpd00017_c0 + cpd03449_c0 <=> cpd00019_c0 + cpd00067_c0 + cpd15560_c0
rxn12376_c0	-1000	1000	<->	None	4HBAt	cpd15378_e0 <=> cpd15378_c0
rxn12510_c0	0	1000	->	NITMOv2_RS11425	R03018	cpd00002_c0 + cpd00644_c0 --> cpd00008_c0 + cpd00067_c0 + cpd02201_c0
rxn13689_c0	-1000	1000	<->	(NITMOv2_RS18175) or (NITMOv2_RS03410)	CY or 7	2.0 cpd00067_c0 + 2.0 cpd00109_c0 + cpd15561_c0 <=> 4.0 cpd00067_e0 + 2.0 cpd00110_c0 + cpd15560_c0
rxn13782_c0	-1000	1000	<->	(NITMOv2_RS05740) and (NITMOv2_RS04495) and (NITMOv2_RS08155) and (NITMOv2_RS05580) and (NITMOv2_RS05670) and (NITMOv2_RS19835) and (NITMOv2_RS03025) and (NITMOv2_RS05665) and (NITMOv2_RS14635) and (NITMOv2_RS05645) and (NITMOv2_RS05730) and (NITMOv2_RS05695) and (NITMOv2_RS00525) and (NITMOv2_RS05600) and (NITMOv2_RS20590) and (NITMOv2_RS08060) and (NITMOv2_RS05650) and (NITMOv2_RS16375) and (NI…	rxn13782	<=> cpd17041_c0
rxn13783_c0	-1000	1000	<->	(NITMOv2_RS04030) and (NITMOv2_RS03885) and (NITMOv2_RS03320) and (NITMOv2_RS10605) and (NITMOv2_RS00015) and ((NITMOv2_RS03010) or (NITMOv2_RS14080)) and (NITMOv2_RS00020) and (NITMOv2_RS00890) and (NITMOv2_RS06190) and ((NITMOv2_RS00010) or (NITMOv2_RS07090) or (NITMOv2_RS14460)) and ((NITMOv2_RS06920) or (NITMOv2_RS15785)) and (N_moscoviensis_SEED.CDS.5987) and (NITMOv2_RS18905) and ((NITMOv2_…	rxn13783	<=> cpd17042_c0
rxn13784_c0	-1000	1000	<->	((NITMOv2_RS01680) or (NITMOv2_RS03890)) and (NITMOv2_RS05735) and ((NITMOv2_RS20615) or (NITMOv2_RS14175)) and (NITMOv2_RS03060) and (NITMOv2_RS05565) and (NITMOv2_RS01310) and (NITMOv2_RS16380) and (NITMOv2_RS17210) and (N_moscoviensis_SEED.CDS.5856)	rxn13784	<=> cpd17043_c0
rxn14048_c0	0	1000	->	(NITMOv2_RS03135) or (NITMOv2_RS03140) or (NITMOv2_RS03150) or (NITMOv2_RS03155)	R01197	cpd00011_c0 + cpd00067_c0 + cpd00078_c0 + 2.0 cpd11620_c0 --> cpd00010_c0 + cpd00024_c0 + 2.0 cpd11621_c0
rxn14057_c0	-1000	1000	<->	NITMOv2_RS01495	R00859	3.0 cpd00001_c0 + cpd00239_c0 + 6.0 cpd11621_c0 <=> 6.0 cpd00067_c0 + cpd00081_c0 + 6.0 cpd11620_c0
rxn14070_c0	0	1000	->	NITMOv2_RS03365	R08689	2.0 cpd00067_c0 + cpd08301_c0 + 2.0 cpd11620_c0 --> cpd00001_c0 + cpd08615_c0 + 2.0 cpd11621_c0
rxn14159_c0	0	0	->	(NITMOv2_RS09630) or (NITMOv2_RS19035)	R01195	cpd00006_c0 + cpd00067_c0 + 2.0 cpd11620_c0 --> cpd00005_c0 + 2.0 cpd11621_c0
rxn14173_c0	-1000	10000	<->	(NITMOv2_RS13115) or (((NITMOv2_RS18530) or (NITMOv2_RS20840) or (NITMOv2_RS20855) or (NITMOv2_RS01125) or (NITMOv2_RS18510)) and ((NITMOv2_RS18535) or (NITMOv2_RS18515) or (NITMOv2_RS20860) or (NITMOv2_RS20845) or (NITMOv2_RS01130)) ) or (NITMOv2_RS03435)	R01106	cpd00001_c0 + cpd00075_c0 + 2.0 cpd00109_c0 <=> 2.0 cpd00067_e0 + 2.0 cpd00110_c0 + cpd00209_c0
rxn14396_c0	0	1000	->	None	R01217	2.0 cpd00067_c0 + cpd00125_c0 + 2.0 cpd11620_c0 --> cpd00345_c0 + 2.0 cpd11621_c0
rxn40000_c0	-1000	1000	<->	None	R10164	cpd00001_c0 + cpd00165_c0 + 4.0 cpd00685_c0 <=> 5.0 cpd00067_c0 + cpd00075_c0 + 4.0 cpd00686_c0
rxn40001_c0	-1000	1000	<->	None	R10164	2.0 cpd00067_c0 + 2.0 cpd00686_c0 + cpd15560_c0 <=> 2.0 cpd00685_c0 + cpd15561_c0
rxn40002_c0	0	1000	->	NITMOv2_RS07355	R09083	cpd00007_c0 + cpd01270_c0 --> cpd00236_c0 + cpd01997_c0 + cpd40000_c0
rxn40030_c0	-1000	10000	<->	None	2M	7.5 cpd00067_c0 + cpd11620_c0 + cpd15560_c0 <=> 5.5 cpd00067_e0 + cpd11621_c0 + cpd15561_c0
rxn40031_c0	0	10000	<->	None	ONR	3.0 cpd00067_c0 + cpd00075_c0 + 3.0 cpd15561_c0 --> 2.0 cpd00001_c0 + cpd00013_c0 + 2.0 cpd00067_e0 + 3.0 cpd15560_c0

## Sheet: iNmo686_compounds
ID	Name	Formula	Charge
cpd00001_c0	H2O	H2O	0
cpd00001_e0	H2O	H2O	0
cpd00002_c0	ATP	C10H13N5O13P3	-3
cpd00003_c0	NAD	C21H26N7O14P2	-1
cpd00004_c0	NADH	C21H27N7O14P2	-2
cpd00005_c0	NADPH	C21H26N7O17P3	-4
cpd00006_c0	NADP	C21H25N7O17P3	-3
cpd00007_c0	O2	O2	0
cpd00007_e0	O2	O2	0
cpd00008_c0	ADP	C10H13N5O10P2	-2
cpd00009_c0	Phosphate	HO4P	-2
cpd00009_e0	Phosphate	HO4P	-2
cpd00010_c0	CoA	C21H32N7O16P3S	-4
cpd00011_c0	CO2	CO2	0
cpd00011_e0	CO2	CO2	0
cpd00012_c0	PPi	HO7P2	-3
cpd00012_e0	PPi	HO7P2	-3
cpd00013_c0	NH3	H4N	1
cpd00013_e0	NH3	H4N	1
cpd00014_c0	UDP	C9H12N2O12P2	-2
cpd00015_c0	FAD	C27H30N9O15P2	-3
cpd00016_c0	Pyridoxal phosphate	C8H8NO6P	-2
cpd00017_c0	S-Adenosyl-L-methionine	C15H23N6O5S	1
cpd00018_c0	AMP	C10H12N5O7P	-2
cpd00019_c0	S-Adenosyl-homocysteine	C14H20N6O5S	0
cpd00020_c0	Pyruvate	C3H3O3	-1
cpd00022_c0	Acetyl-CoA	C23H34N7O17P3S	-4
cpd00023_c0	L-Glutamate	C5H8NO4	-1
cpd00024_c0	2-Oxoglutarate	C5H4O5	-2
cpd00025_c0	H2O2	H2O2	0
cpd00026_c0	UDP-glucose	C15H22N2O17P2	-2
cpd00027_c0	D-Glucose	C6H12O6	0
cpd00028_c0	Heme	C34H30FeN4O4	-2
cpd00028_e0	Heme	C34H30FeN4O4	-2
cpd00029_c0	Acetate	C2H3O2	-1
cpd00030_c0	Mn2+	Mn	2
cpd00030_e0	Mn2+	Mn	2
cpd00031_c0	GDP	C10H13N5O11P2	-2
cpd00032_c0	Oxaloacetate	C4H2O5	-2
cpd00033_c0	Glycine	C2H5NO2	0
cpd00034_c0	Zn2+	Zn	2
cpd00034_e0	Zn2+	Zn	2
cpd00035_c0	L-Alanine	C3H7NO2	0
cpd00036_c0	Succinate	C4H4O4	-2
cpd00036_e0	Succinate	C4H4O4	-2
cpd00037_c0	UDP-N-acetylglucosamine	C17H25N3O17P2	-2
cpd00038_c0	GTP	C10H13N5O14P3	-3
cpd00039_c0	L-Lysine	C6H15N2O2	1
cpd00040_c0	Glyoxalate	C2HO3	-1
cpd00041_c0	L-Aspartate	C4H6NO4	-1
cpd00042_c0	GSH	C10H16N3O6S	-1
cpd00043_c0	UDP-galactose	C15H22N2O17P2	-2
cpd00044_c0	3-phosphoadenylylsulfate	C10H11N5O13P2S	-4
cpd00045_c0	Adenosine 3-5-bisphosphate	C10H11N5O10P2	-4
cpd00046_c0	CMP	C9H12N3O8P	-2
cpd00047_c0	Formate	CHO2	-1
cpd00047_e0	Formate	CHO2	-1
cpd00048_c0	Sulfate	O4S	-2
cpd00048_e0	Sulfate	O4S	-2
cpd00050_c0	FMN	C17H18N4O9P	-3
cpd00051_c0	L-Arginine	C6H15N4O2	1
cpd00052_c0	CTP	C9H13N3O14P3	-3
cpd00053_c0	L-Glutamine	C5H10N2O3	0
cpd00054_c0	L-Serine	C3H7NO3	0
cpd00056_c0	TPP	C12H17N4O7P2S	-1
cpd00058_c0	Cu2+	Cu	2
cpd00058_e0	Cu2+	Cu	2
cpd00060_c0	L-Methionine	C5H11NO2S	0
cpd00061_c0	Phosphoenolpyruvate	C3H2O6P	-3
cpd00062_c0	UTP	C9H12N2O15P3	-3
cpd00063_c0	Ca2+	Ca	2
cpd00063_e0	Ca2+	Ca	2
cpd00064_c0	Ornithine	C5H13N2O2	1
cpd00065_c0	L-Tryptophan	C11H12N2O2	0
cpd00066_c0	L-Phenylalanine	C9H11NO2	0
cpd00067_c0	H+	H	1
cpd00067_e0	H+	H	1
cpd00069_c0	L-Tyrosine	C9H11NO3	0
cpd00070_c0	Malonyl-CoA	C24H33N7O19P3S	-5
cpd00071_c0	Acetaldehyde	C2H4O	0
cpd00072_c0	D-fructose-6-phosphate	C6H11O9P	-2
cpd00073_c0	Urea	CH4N2O	0
cpd00073_e0	Urea	CH4N2O	0
cpd00075_c0	Nitrite	NO2	-1
cpd00075_e0	Nitrite	NO2	-1
cpd00078_c0	Succinyl-CoA	C25H35N7O19P3S	-5
cpd00079_c0	D-glucose-6-phosphate	C6H11O9P	-2
cpd00080_c0	Glycerol-3-phosphate	C3H7O6P	-2
cpd00081_c0	Sulfite	HO3S	-1
cpd00084_c0	L-Cysteine	C3H7NO2S	0
cpd00085_c0	beta-Alanine	C3H7NO2	0
cpd00087_c0	Tetrahydrofolate	C19H21N7O6	-2
cpd00089_c0	Glucose-1-phosphate	C6H11O9P	-2
cpd00091_c0	UMP	C9H11N2O9P	-2
cpd00093_c0	Anthranilate	C7H6NO2	-1
cpd00094_c0	2-Oxobutyrate	C4H5O3	-1
cpd00095_c0	Glycerone-phosphate	C3H5O6P	-2
cpd00096_c0	CDP	C9H13N3O11P2	-2
cpd00099_c0	Cl-	Cl	-1
cpd00099_e0	Cl-	Cl	-1
cpd00100_c0	Glycerol	C3H8O3	0
cpd00100_e0	Glycerol	C3H8O3	0
cpd00101_c0	ribose-5-phosphate	C5H9O8P	-2
cpd00102_c0	Glyceraldehyde3-phosphate	C3H5O6P	-2
cpd00103_c0	PRPP	C5H9O14P3	-4
cpd00105_c0	D-Ribose	C5H10O5	0
cpd00106_c0	Fumarate	C4H2O4	-2
cpd00106_e0	Fumarate	C4H2O4	-2
cpd00107_c0	L-Leucine	C6H13NO2	0
cpd00108_c0	Galactose	C6H12O6	0
cpd00109_c0	Cytochrome c3+	C42H52FeN8O6S2	5
cpd00110_c0	Cytochrome c2+	C42H52FeN8O6S2	4
cpd00113_c0	Isopentenyldiphosphate	C5H10O7P2	-2
cpd00114_c0	IMP	C10H11N4O8P	-2
cpd00115_c0	dATP	C10H13N5O12P3	-3
cpd00117_c0	D-Alanine	C3H7NO2	0
cpd00118_c0	Putrescine	C4H14N2	2
cpd00119_c0	L-Histidine	C6H9N3O2	0
cpd00123_c0	3-Methyl-2-oxobutanoate	C5H7O3	-1
cpd00125_c0	5-10-Methylenetetrahydrofolate	C20H21N7O6	-2
cpd00126_c0	GMP	C10H12N5O8P	-2
cpd00128_c0	Adenine	C5H5N5	0
cpd00129_c0	L-Proline	C5H9NO2	0
cpd00130_c0	L-Malate	C4H4O5	-2
cpd00130_e0	L-Malate	C4H4O5	-2
cpd00131_e0	Molybdenum	Mo	0
cpd00132_c0	L-Asparagine	C4H8N2O3	0
cpd00133_c0	Nicotinamide	C6H6N2O	0
cpd00135_c0	Homocysteine	C4H9NO2S	0
cpd00136_c0	4-Hydroxybenzoate	C7H5O3	-1
cpd00137_c0	Citrate	C6H5O7	-3
cpd00142_c0	Acetoacetate	C4H5O3	-1
cpd00143_c0	Phenylpyruvate	C9H7O3	-1
cpd00144_c0	UDPglucuronate	C15H19N2O18P2	-3
cpd00145_c0	Hydroxypyruvate	C3H3O4	-1
cpd00146_c0	Carbamoylphosphate	CH2NO5P	-2
cpd00147_c0	5-Methylthioadenosine	C11H15N5O3S	0
cpd00149_c0	Co2+	Co	2
cpd00149_e0	Co2+	Co	2
cpd00152_c0	Agmatine	C5H16N4	2
cpd00154_c0	Xylose	C5H10O5	0
cpd00155_c0	Glycogen	C30H52O26	0
cpd00156_c0	L-Valine	C5H11NO2	0
cpd00161_c0	L-Threonine	C4H9NO3	0
cpd00165_c0	Hydroxylamine	H3NO	0
cpd00166_c0	Calomide	C72H102CoN18O17P	2
cpd00166_e0	Calomide	C72H102CoN18O17P	2
cpd00169_c0	3-Phosphoglycerate	C3H4O7P	-3
cpd00171_c0	D-Ribulose5-phosphate	C5H9O8P	-2
cpd00177_c0	dADP	C10H13N5O9P2	-2
cpd00179_c0	Maltose	C12H22O11	0
cpd00182_c0	Adenosine	C10H13N5O4	0
cpd00186_c0	D-Glutamate	C5H8NO4	-1
cpd00190_c0	beta-D-Glucose	C6H12O6	0
cpd00193_c0	APS	C10H12N5O10PS	-2
cpd00196_c0	Acetylphosphate	C2H3O5P	-2
cpd00198_c0	D-Xylulose5-phosphate	C5H9O8P	-2
cpd00200_c0	4MOP	C6H9O3	-1
cpd00201_c0	10-Formyltetrahydrofolate	C20H21N7O7	-2
cpd00202_c0	DMAPP	C5H10O7P2	-2
cpd00203_c0	1,3-Bisphospho-D-glycerate	C3H4O10P2	-4
cpd00205_c0	K+	K	1
cpd00205_e0	K+	K	1
cpd00207_c0	Guanine	C5H5N5O	0
cpd00209_c0	Nitrate	NO3	-1
cpd00209_e0	Nitrate	NO3	-1
cpd00214_c0	Palmitate	C16H31O2	-1
cpd00216_c0	Chorismate	C10H8O6	-2
cpd00218_c0	Niacin	C6H4NO2	-1
cpd00219_c0	Prephenate	C10H8O6	-2
cpd00220_c0	Riboflavin	C17H19N4O6	-1
cpd00227_c0	L-Homoserine	C4H9NO3	0
cpd00229_c0	Glycolaldehyde	C2H4O2	0
cpd00229_e0	Glycolaldehyde	C2H4O2	0
cpd00231_c0	Dihydrobiopterin	C9H13N5O3	0
cpd00233_c0	Tetrahydrobiopterin	C9H15N5O3	0
cpd00235_c0	D-mannose-6-phosphate	C6H11O9P	-2
cpd00236_c0	D-Erythrose4-phosphate	C4H7O7P	-2
cpd00238_c0	Sedoheptulose7-phosphate	C7H13O10P	-2
cpd00239_c0	H2S	HS	-1
cpd00239_e0	H2S	HS	-1
cpd00241_c0	dGTP	C10H13N5O13P3	-3
cpd00242_c0	H2CO3	CHO3	-1
cpd00247_c0	Orotate	C5H3N2O4	-1
cpd00254_c0	Mg	Mg	2
cpd00254_e0	Mg	Mg	2
cpd00260_c0	Isocitrate	C6H5O7	-3
cpd00264_c0	Spermidine	C7H22N3	3
cpd00274_c0	Citrulline	C6H13N3O3	0
cpd00279_c0	Acetoacetyl-CoA	C25H36N7O18P3S	-4
cpd00282_c0	S-Dihydroorotate	C5H5N2O4	-1
cpd00283_c0	Geranyldiphosphate	C10H18O7P2	-2
cpd00284_c0	6-Phospho-D-gluconate	C6H10O10P	-3
cpd00286_c0	Undecaprenylphosphate	C55H89O4P	-2
cpd00288_c0	D-Glucosamine phosphate	C6H13NO8P	-1
cpd00290_c0	D-fructose-1,6-bisphosphate	C6H10O12P2	-4
cpd00292_c0	HMG-CoA	C27H39N7O20P3S	-5
cpd00295_c0	dGDP	C10H13N5O10P2	-2
cpd00297_c0	dTDP	C10H14N2O11P2	-2
cpd00298_c0	dTMP	C10H13N2O8P	-2
cpd00299_c0	dUMP	C9H11N2O8P	-2
cpd00306_c0	Xylitol	C5H12O5	0
cpd00311_c0	Guanosine	C10H13N5O5	0
cpd00315_c0	GDP-glucose	C16H23N5O16P2	-2
cpd00322_c0	L-Isoleucine	C6H13NO2	0
cpd00330_c0	Dihydrofolate	C19H19N7O6	-2
cpd00338_c0	5-Aminolevulinate	C5H9NO3	0
cpd00342_c0	N-Acetylornithine	C7H14N2O3	0
cpd00343_c0	N-Carbamoyl-L-aspartate	C5H6N2O5	-2
cpd00344_c0	N-Formimino-L-glutamate	C6H9N2O4	-1
cpd00345_c0	5-Methyltetrahydrofolate	C20H23N7O6	-2
cpd00346_c0	L-Aspartate4-semialdehyde	C4H7NO3	0
cpd00347_c0	5-10-Methenyltetrahydrofolate	C20H20N7O6	-1
cpd00348_c0	D-Galactose 1-phosphate	C6H11O9P	-2
cpd00350_c0	Farnesyldiphosphate	C15H26O7P2	-2
cpd00355_c0	Nicotinamide ribonucleotide	C11H14N2O8P	-1
cpd00356_c0	dCTP	C9H13N3O13P3	-3
cpd00357_c0	TTP	C10H14N2O14P3	-3
cpd00358_c0	dUTP	C9H12N2O14P3	-3
cpd00359_c0	indol	C8H7N	0
cpd00383_c0	Shikimate	C7H9O5	-1
cpd00387_c0	ADPglucose	C16H23N5O15P2	-2
cpd00408_c0	Pantoate	C6H11O4	-1
cpd00418_c0	NO	NO	0
cpd00418_e0	NO	NO	0
cpd00421_c0	Triphosphate	H2O10P3	-3
cpd00424_c0	Cystathionine	C7H14N2O4S	0
cpd00426_c0	Homogentisate	C8H7O4	-1
cpd00428_c0	2-Oxopropanal	C3H4O2	0
cpd00443_c0	ABEE	C7H6NO2	-1
cpd00450_c0	Methyl sulfide	C2H6S	0
cpd00475_c0	Ribose 1-phosphate	C5H9O8P	-2
cpd00477_c0	N-Acetyl-L-glutamate	C7H9NO5	-2
cpd00478_c0	Pyridoxine phosphate	C8H10NO6P	-2
cpd00482_c0	2-Phospho-D-glycerate	C3H4O7P	-3
cpd00497_c0	XMP	C10H11N4O9P	-2
cpd00498_c0	2-Aceto-2-hydroxybutanoate	C6H9O4	-1
cpd00501_c0	beta-D-Glucose 1-phosphate	C6H11O9P	-2
cpd00502_c0	5-Formiminotetrahydrofolate	C20H22N8O6	-2
cpd00504_c0	LL-2,6-Diaminopimelate	C7H14N2O4	0
cpd00506_c0	gamma-Glutamylcysteine	C8H13N2O5S	-1
cpd00508_c0	3MOP	C6H9O3	-1
cpd00509_c0	deoxyribose-1-phosphate	C5H9O7P	-2
cpd00510_c0	deoxyribose-5-phosphate	C5H9O7P	-2
cpd00516_c0	meso-2,6-Diaminopimelate	C7H14N2O4	0
cpd00521_c0	dTDP-4-oxo-6-deoxy-D-glucose	C16H22N2O15P2	-2
cpd00522_c0	dTDP-4-oxo-L-rhamnose	C16H22N2O15P2	-2
cpd00525_c0	UDP-N-acetylmuramoyl-L-alanyl-D-glutamate	C28H39N5O23P2	-4
cpd00531_c0	Hg2+	Hg	2
cpd00531_e0	Hg2+	Hg	2
cpd00532_c0	O2-	O2	-1
cpd00533_c0	dCDP	C9H13N3O10P2	-2
cpd00557_c0	Siroheme	C42H36FeN4O16	-8
cpd00626_c0	dTDPglucose	C16H24N2O16P2	-2
cpd00635_e0	Cbl	C62H91CoN13O14P	2
cpd00638_c0	Deamido-NAD	C21H24N6O15P2	-2
cpd00641_c0	L-Histidinol	C6H12N3O	1
cpd00644_c0	PAN	C9H16NO5	-1
cpd00655_c0	Dephospho-CoA	C21H33N7O13P2S	-2
cpd00658_c0	Isochorismate	C10H8O6	-2
cpd00668_c0	ALCTT	C5H7O4	-1
cpd00683_c0	Dihydropteroate	C14H13N6O3	-1
cpd00685_c0	Ferricytochrome	C33H30FeN4O4	3
cpd00686_c0	Ferrocytochrome	C33H30FeN4O4	2
cpd00689_c0	Porphobilinogen	C10H13N2O4	-1
cpd00699_c0	5-Dehydroquinate	C7H9O6	-1
cpd00709_c0	beta D-Galactose	C6H12O6	0
cpd00712_c0	2-Dehydropantoate	C6H9O4	-1
cpd00722_c0	O-Acetyl-L-serine	C5H9NO4	0
cpd00731_c0	Ala-Ala	C6H12N2O3	0
cpd00738_c0	phosphoserine	C3H6NO6P	-2
cpd00740_c0	Trimethylsulfonium	C3H9S	1
cpd00755_c0	Hydroxymethylbilane	C40H38N4O17	-8
cpd00763_c0	4-Maleylacetoacetate	C8H6O6	-2
cpd00773_c0	UDP-MurNAc	C20H28N3O19P2	-3
cpd00774_c0	UroporphyrinogenIII	C40H36N4O16	-8
cpd00780_c0	Fumarylacetoacetate	C8H6O6	-2
cpd00791_c0	ProtoporphyrinogenIX	C34H38N4O4	-2
cpd00793_c0	Thiamine phosphate	C12H16N4O4PS	-1
cpd00807_c0	L-histidinol-phosphate	C6H11N3O4P	-1
cpd00809_c0	O-Phospho-L-homoserine	C4H8NO6P	-2
cpd00810_c0	Orotidylic acid	C10H10N2O11P	-3
cpd00817_c0	D-Arabinose5-phosphate	C5H9O8P	-2
cpd00822_c0	O-Succinyl-L-homoserine	C8H12NO6	-1
cpd00834_c0	Phosphopantetheine	C11H21N2O7PS	-2
cpd00837_c0	S-Adenosylmethioninamine	C14H24N6O3S	2
cpd00840_c0	L-beta-Lysine	C6H15N2O2	1
cpd00858_c0	L-Glutamate5-semialdehyde	C5H9NO3	0
cpd00862_c0	alpha-D-Hexose 1-phosphate	C6H12O9P	-1
cpd00863_c0	beta-D-Glucose 6-phosphate	C6H11O9P	-2
cpd00868_c0	p-hydroxyphenylpyruvate	C9H7O4	-1
cpd00869_c0	4-methylthio 2-oxobutyrate	C5H7O3S	-1
cpd00873_c0	Nicotinate ribonucleotide	C11H12NO9P	-2
cpd00875_c0	KDO	C8H13O8	-1
cpd00890_c0	UDP-N-acetylmuramoyl-L-alanine	C23H33N4O20P2	-3
cpd00911_c0	6-phospho-D-glucono-1-5-lactone	C6H9O9P	-2
cpd00918_c0	2-Acetamido-5-oxopentanoate	C7H10NO4	-1
cpd00930_c0	imidazole acetol-phosphate	C6H7N2O5P	-2
cpd00931_c0	5-Amino-6--5-phosphoribosylaminouracil	C9H13N4O9P	-2
cpd00932_c0	5-O--1-Carboxyvinyl-3-phosphoshikimate	C10H9O10P	-4
cpd00954_c0	6-hydroxymethyl dihydropterin	C7H9N5O2	0
cpd00956_c0	1-(2-carboxyphenylamino)-1-deoxyribulose 5-phosphate	C12H13NO9P	-3
cpd00957_c0	2,5-Diamino-6-(5'-phosphoribosylamino)-4-pyrimidineone	C9H14N5O8P	-2
cpd00971_c0	Na+	Na	1
cpd00971_e0	Na+	Na	1
cpd00978_c0	dUDP	C9H12N2O11P2	-2
cpd01012_c0	Cd2+	Cd	2
cpd01012_e0	Cd2+	Cd	2
cpd01015_c0	Cyanate	CNO	-1
cpd01101_c0	Carbamate	CH2NO2	-1
cpd01107_c0	Decanoate	C10H19O2	-1
cpd01262_c0	Amylotriose	C18H32O16	0
cpd01270_c0	FMNH2	C17H21N4O9P	-2
cpd01329_c0	Maltohexaose	C36H62O31	0
cpd01399_c0	Maltotetraose	C24H42O21	0
cpd01476_c0	Protoporphyrin	C34H32N4O4	-2
cpd01620_c0	Precorrin 2	C42H41N4O16	-7
cpd01646_c0	2-Isopropylmalate	C7H10O5	-2
cpd01710_c0	2-Isopropylmaleate	C7H8O4	-2
cpd01716_c0	3-Dehydroshikimate	C7H7O5	-1
cpd01741_c0	ddca	C12H23O2	-1
cpd01772_c0	Succinylbenzoate	C11H8O5	-2
cpd01775_c0	Phosphoribosyl-ATP	C15H20N5O20P4	-5
cpd01777_c0	Phosphoribosyl-AMP	C15H19N5O14P2	-4
cpd01966_c0	Dimethylacryloyl-CoA	C26H38N7O17P3S	-4
cpd01977_c0	4-Phospho-L-aspartate	C4H6NO7P	-2
cpd01982_c0	5-Phosphoribosylamine	C5H11NO7P	-1
cpd01997_c0	Dimethylbenzimidazole	C9H10N2	0
cpd02021_c0	Succinylbenzoyl-CoA	C32H39N7O20P3S	-5
cpd02030_c0	3-phosphoshikimate	C7H8O8P	-3
cpd02068_c0	3-Methylglutaconyl-CoA	C27H37N7O19P3S	-5
cpd02069_c0	3-Phosphonooxypyruvate	C3H2O7P	-3
cpd02083_c0	CoproporphyrinogenIII	C36H40N4O8	-4
cpd02097_c0	L-Glutamyl 5-phosphate	C5H8NO7P	-2
cpd02113_c0	dTDP-rhamnose	C16H24N2O15P2	-2
cpd02120_c0	Dihydrodipicolinate	C7H5NO4	-2
cpd02140_c0	AIR	C8H13N3O7P	-1
cpd02147_c0	4-Phosphoerythronate	C4H6O8P	-3
cpd02152_c0	L-Argininosuccinate	C10H17N4O6	-1
cpd02182_c0	(R)-S-Lactoylglutathione	C13H20N3O8S	-1
cpd02187_c0	Methacrylyl-CoA	C25H36N7O17P3S	-4
cpd02197_c0	5-Formyltetrahydrofolate	C20H21N7O7	-2
cpd02201_c0	4-phosphopantothenate	C9H15NO8P	-3
cpd02210_c0	Indoleglycerol phosphate	C11H12NO6P	-2
cpd02211_c0	L-2-Amino-acetoacetate	C4H7NO3	0
cpd02229_c0	Bactoprenyl diphosphate	C55H90O7P2	-2
cpd02295_c0	1-4-Dihydroxy-2-naphthoate	C11H7O4	-1
cpd02315_c0	6-Pyruvoyltetrahydropterin	C9H11N5O3	0
cpd02333_c0	Quinolinate	C7H3NO4	-2
cpd02340_c0	alpha-D-Hexose 6-phosphate	C6H12O9P	-1
cpd02345_c0	L-Glutamate1-semialdehyde	C5H9NO3	0
cpd02375_c0	Adenylosuccinate	C14H14N5O11P	-4
cpd02394_c0	GAR	C7H14N2O8P	-1
cpd02431_c0	1-Pyrroline-5-carboxylate	C5H6NO2	-1
cpd02465_c0	tetrahydrodipicolinate	C7H7NO4	-2
cpd02498_c0	2,3-Dihydroxy-isovalerate	C5H9O4	-1
cpd02535_c0	2,3-Dihydroxy-3-methylvalerate	C6H11O4	-1
cpd02546_c0	CMP-KDO	C17H24N3O15P	-2
cpd02547_c0	(R)-1-Aminopropan-2-yl phosphate	C3H9NO4P	-1
cpd02552_c0	n-acetylglutamyl-phosphate	C7H9NO8P	-3
cpd02557_c0	Farnesylfarnesylgeraniol	C40H66O7P2	-2
cpd02569_c0	2-Oxo-3-hydroxyisovalerate	C5H7O4	-1
cpd02574_c0	methylthioribose-1-phosphate	C6H11O7PS	-2
cpd02605_c0	2-isopropyl-3-oxosuccinate	C7H8O5	-2
cpd02611_c0	N-Acetyl-D-glucosamine1-phosphate	C8H14NO9P	-2
cpd02642_c0	N-5-phosphoribosyl-anthranilate	C12H13NO9P	-3
cpd02654_c0	4-Methyl-5--2-phosphoethyl-thiazole	C6H8NO4PS	-2
cpd02656_c0	6-7-Dimethyl-8--1-D-ribityllumazine	C13H17N4O6	-1
cpd02666_c0	(R)-4'-Phosphopantothenoyl-L-cysteine	C12H20N2O9PS	-3
cpd02678_c0	N-Formyl-GAR	C8H13N2O9P	-2
cpd02693_c0	3-Isopropylmalate	C7H10O5	-2
cpd02720_c0	5-Amino-6--5-phosphoribitylaminouracil	C9H15N4O9P	-2
cpd02730_c0	3-Deoxy-D-manno-octulosonate8-phosphate	C8H12O11P	-3
cpd02775_c0	4-Amino-5-phosphomethyl-2-methylpyrimidine	C6H8N3O4P	-2
cpd02791_c0	methylthioribulose-1-phosphate	C6H11O7PS	-2
cpd02820_c0	UDP-N-acetylglucosamine enolpyruvate	C20H26N3O19P2	-3
cpd02826_c0	5'-Phosphoribosylformylglycinamidine	C8H15N3O8P	-1
cpd02835_c0	UDP-2,3-bis(3-hydroxytetradecanoyl)glucosamine	C43H75N3O20P2	-2
cpd02843_c0	D-erythro-imidazol-glycerol-phosphate	C6H9N2O6P	-2
cpd02851_c0	AICAR	C9H13N4O8P	-2
cpd02857_c0	DAHP	C7H10O10P	-3
cpd02882_c0	4--1-D-Ribitylamino-5-aminouracil	C9H16N4O6	0
cpd02884_c0	FAICAR	C10H13N4O9P	-2
cpd02886_c0	UDP-3-O-(beta-hydroxymyristoyl)-N-acetylglucosamine	C31H51N3O19P2	-2
cpd02893_c0	5'-Phosphoribosyl-4-carboxy-5-aminoimidazole	C9H12N3O9P	-2
cpd02894_c0	4-Amino-2-methyl-5-diphosphomethylpyrimidine	C6H9N3O7P2	-2
cpd02904_c0	alpha-Ribazole 5'-phosphate	C14H17N2O7P	-2
cpd02920_c0	2-Amino-4-hydroxy-6-hydroxymethyl-7-8-dihydropteridinediphosphate	C7H9N5O8P2	-2
cpd02921_c0	SAICAR	C13H16N4O12P	-3
cpd02930_c0	Lipid X	C34H64NO12P	-2
cpd02961_c0	Dihydroneopterin	C9H13N5O4	0
cpd02964_c0	UDP-N-acetylmuramoyl-L-alanyl-D-gamma-glutamyl-meso-2-6-diaminopimelate	C35H51N7O26P2	-4
cpd02968_c0	UDP-N-acetylmuramoyl-L-alanyl-D-glutamyl-6-carboxy-L-lysyl-D-alanyl- D-alanine	C41H61N9O28P2	-4
cpd02978_c0	7,8-Dihydroneopterin 3'-triphosphate	C9H13N5O13P3	-3
cpd02979_c0	phosphoribosylformiminoaicar-phosphate	C15H21N5O15P2	-4
cpd02991_c0	phosphoribulosylformimino-AICAR-phosphate	C15H22N5O15P2	-3
cpd02993_c0	Lipid IV(A)	C68H126N2O23P2	-4
cpd03002_c0	Lipid A disaccharide	C68H127N2O20P	-2
cpd03049_c0	2-Hydroxyethyl-ThPP	C14H21N4O8P2S	-1
cpd03091_c0	5'-Deoxyadenosine	C10H13N5O3	0
cpd03187_c0	Oxalosuccinate	C6H3O7	-3
cpd03420_c0	Precorrin 3A	C43H43N4O16	-7
cpd03421_c0	Cobyrinate	C45H55CoN4O14	-3
cpd03422_c0	Cobinamide	C48H75CoN11O8	3
cpd03423_c0	alpha-Ribazole	C14H18N2O4	0
cpd03426_c0	Sirohydrochlorin	C42H38N4O16	-8
cpd03443_c0	3-Octaprenyl-4-hydroxybenzoate	C47H69O3	-1
cpd03444_c0	2-Octaprenylphenol	C46H70O	0
cpd03445_c0	2-Octaprenyl-6-hydroxyphenol	C46H70O2	0
cpd03446_c0	2-Octaprenyl-6-methoxyphenol	C47H72O2	0
cpd03447_c0	2-Octaprenyl-6-methoxy-1,4-benzoquinone	C47H70O3	0
cpd03448_c0	2-Octaprenyl-3-methyl-6-methoxy-1,4-benzoquinone	C48H72O3	0
cpd03449_c0	2-Octaprenyl-3-methyl-5-hydroxy-6-methoxy-1,4-benzoquinone	C48H72O4	0
cpd03451_c0	SHCHC	C11H10O6	-2
cpd03470_c0	Iminoaspartate	C4H3NO4	-2
cpd03494_c0	Undecaprenyl-diphospho-N-acetylmuramoyl-L-alanyl-D-glutamyl-meso-2-6-diaminopimeloyl-D-alanyl-D-alanine	C87H139N7O23P2	-4
cpd03495_c0	Undecaprenyl-diphospho-N-acetylmuramoyl--N-acetylglucosamine-L-ala-D-glu-meso-2-6-diaminopimeloyl-D-ala-D-ala	C95H152N8O28P2	-4
cpd03521_c0	Dihydroneopterin phosphate	C9H12N5O7P	-2
cpd03524_c0	10-Formyl-THF-L-glutamate	C25H27N8O10	-3
cpd03572_c0	(S)-3-Hydroxyisobutyryl-CoA	C25H38N7O18P3S	-4
cpd03584_c0	UDP-3-O-(beta-hydroxymyristoyl)-D-glucosamine	C29H50N3O18P2	-1
cpd03585_c0	KDO-lipid IV(A)	C76H137N2O30P2	-5
cpd03586_c0	kdo2-lipid iva	C84H148N2O37P2	-6
cpd03587_c0	kdo2-lipid a	C110H196N2O39P2	-6
cpd03606_c0	2-Oxo-3-hydroxy-4-phosphobutanoate	C4H4O8P	-3
cpd03607_c0	4-(Phosphonooxy)-threonine	C4H8NO7P	-2
cpd03671_c0	D-Glucosamine1-phosphate	C6H13NO8P	-1
cpd03736_c0	Lauroyl-KDO2-lipid IV(A)	C96H170N2O38P2	-6
cpd03760_c0	Precorrin 6B	C44H49N4O16	-7
cpd03761_c0	Precorrin 6A	C44H47N4O16	-7
cpd03830_c0	ADP-D-glycero-D-manno-heptose	C17H25N5O16P2	-2
cpd03831_c0	ADP-L-glycero-D-manno-heptose	C17H25N5O16P2	-2
cpd03832_c0	Hydrogenobyrinate	C45H56N4O14	-4
cpd03833_c0	Precorrin 3B	C43H44N4O17	-6
cpd03834_c0	Precorrin 4	C44H45N4O17	-7
cpd03835_c0	Precorrin 8	C45H53N4O14	-7
cpd03839_c0	Precorrin 5	C45H47N4O17	-7
cpd03846_c0	octanoate	C8H15O2	-1
cpd03847_c0	Myristic acid	C14H27O2	-1
cpd03897_c0	4a-Hydroxytetrahydrobiopterin	C9H15N5O4	0
cpd03913_c0	Hydrogenobyrinate diamide	C45H60N6O12	-2
cpd03914_c0	Cob(II)yrinate diamide	C45H59CoN6O12	-1
cpd03915_c0	Cob(I)yrinate diamide	C45H59CoN6O12	-2
cpd03916_c0	Adenosyl cobyrinate diamide	C55H71CoN11O15	-1
cpd03917_c0	Adenosylcobyric acid	C55H79CoN15O11	3
cpd03919_c0	Adenosyl cobinamide phosphate	C58H86CoN16O14P	2
cpd03920_c0	Adenosylcobinamide-GDP	C68H97CoN21O21P2	1
cpd04097_c0	Pb	Pb	2
cpd04097_e0	Pb	Pb	2
cpd04918_c0	D-Glycero-D-manno-heptose7-phosphate	C7H13O10P	-2
cpd04920_c0	D-Glycero-D-manno-heptose1-phosphate	C7H13O10P	-2
cpd05097_e0	Calcium_carbonate	CHO3	-1
cpd08210_c0	ADC	C10H10NO5	-1
cpd08211_c0	trans,trans,cis-Geranylgeranyl diphosphate	C20H34O7P2	-2
cpd08286_c0	2-C-methyl-D-erythritol4-phosphate	C5H11O7P	-2
cpd08287_c0	4--cytidine5-diphospho-2-C-methyl-D-erythritol	C14H23N3O14P2	-2
cpd08288_c0	2-phospho-4--cytidine5-diphospho-2-C-methyl-D-erythritol	C14H22N3O17P3	-4
cpd08289_c0	1-deoxy-D-xylulose5-phosphate	C5H9O7P	-2
cpd08301_c0	2-C-methyl-D-erythritol2-4-cyclodiphosphate	C5H10O9P2	-2
cpd08316_c0	D-Glycero-D-manno-heptose1-7-bisphosphate	C7H12O13P2	-4
cpd08368_c0	Cobalt-precorrin 2	C42H36CoN4O16	-8
cpd08369_c0	Cobalt-precorrin 3	C43H41CoN4O16	-7
cpd08370_c0	Cobalt-precorrin 4	C44H44CoN4O16	-6
cpd08371_c0	Cobalt-precorrin 5	C45H46CoN4O16	-6
cpd08372_c0	Cobalt-precorrin 6	C44H46CoN4O16	-6
cpd08373_c0	Cobalt-precorrin 6B	C44H48CoN4O16	-6
cpd08375_c0	Cobalt-precorrin 8	C45H53CoN4O14	-5
cpd08449_c0	3-Amino-2-oxopropyl phosphate	C3H7NO5P	-1
cpd08615_c0	1-Hydroxy-2-methyl-2-butenyl 4-diphosphate	C5H10O8P2	-2
cpd08928_c0	L-Threonine phosphate	C4H8NO6P	-2
cpd09225_e0	Boric_acid	H3O3B	2
cpd10162_c0	(R)-3-Hydroxy-3-methyl-2-oxopentanoate	C6H9O4	-1
cpd10409_e0	Nickel_chloride	Cl2Ni	1
cpd10515_c0	Fe2+	Fe	2
cpd10515_e0	Fe2+	Fe	2
cpd10516_c0	fe3	Fe	3
cpd10516_e0	fe3	Fe	3
cpd11206_c0	Precorrin 1	C41H38N4O16	-8
cpd11209_c0	N-Acetyl-L-citrulline	C8H14N3O4	-1
cpd11217_c0	1,4-Dihydroxy-2-naphthoyl-CoA	C32H38N7O19P3S	-4
cpd11218_c0	2-alpha-D-Glucosyl-D-glucose	C12H22O11	0
cpd11225_c0	3-4-dihydroxy-2-butanone4-phosphate	C4H7O6P	-2
cpd11255_c0	1,2-dihydroxy-3-keto-5-methylthiopentene	C6H10O3S	0
cpd11295_c0	2,3-diketo5-methylthio-1-phosphopentane	C6H9O6PS	-2
cpd11296_c0	2-Hydroxy-3-keto-5-methylthiopentenyl-1-phosphate	C6H9O6PS	-2
cpd11310_c0	5-phosphoribosyl-5-carboxyaminoimidazole	C9H12N3O9P	-2
cpd11416_c0	Biomass	null	0
cpd11420_c0	trdox	C6H7NO2R2S2	0
cpd11421_c0	trdrd	C6H9NO2R2S2	0
cpd11464_c0	Butyryl-ACP	C15H28N2O8PRS	-2
cpd11465_c0	But-2-enoyl-[acyl-carrier protein]	C15H25N2O8PRS	-1
cpd11466_c0	Myristoyl-ACP	C25H48N2O8PRS	-2
cpd11467_c0	(2E)-Tetradecenoyl-[acp]	C25H45N2O8PRS	-2
cpd11468_c0	Dodecanoyl-ACP	C23H44N2O8PRS	-2
cpd11469_c0	(2E)-Dodecenoyl-[acp]	C23H41N2O8PRS	-2
cpd11470_c0	Octanoyl-ACP	C19H36N2O8PRS	-2
cpd11471_c0	(2E)-Octenoyl-[acp]	C19H34N2O8PRS	-2
cpd11472_c0	Hexanoyl-ACP	C17H31N2O8PRS	-2
cpd11473_c0	(2E)-Hexenoyl-[acp]	C17H29N2O8PRS	-1
cpd11474_c0	Decanoyl-ACP	C21H40N2O8PRS	-2
cpd11475_c0	(2E)-Decenoyl-[acp]	C21H37N2O8PRS	-2
cpd11476_c0	hexadecanoyl-acp	C27H51N2O8PRS	-2
cpd11477_c0	(2E)-Hexadecenoyl-[acp]	C27H49N2O8PRS	-2
cpd11478_c0	(R)-3-Hydroxybutanoyl-[acyl-carrier protein]	C15H27N2O9PRS	-1
cpd11479_c0	D-3-Hydroxyhexanoyl-[acp]	C17H31N2O9PRS	-2
cpd11480_c0	D-3-Hydroxydodecanoyl-[acp]	C23H43N2O9PRS	-2
cpd11481_c0	R-3-hydroxypalmitoyl-acyl-carrierprotein-	C27H51N2O9PRS	-1
cpd11482_c0	(R)-3-Hydroxydecanoyl-[acyl-carrier protein]	C21H40N2O9PRS	-2
cpd11483_c0	(R)-3-Hydroxyoctanoyl-[acyl-carrier protein]	C19H36N2O9PRS	-2
cpd11484_c0	HMA	C25H47N2O9PRS	-1
cpd11485_c0	3-oxohexadecanoyl-acp	C27H50N2O9PRS	-2
cpd11486_c0	3-Oxohexanoyl-[acp]	C17H30N2O9PRS	-2
cpd11487_c0	3-oxodecanoyl-acp	C21H38N2O9PRS	-2
cpd11488_c0	Acetoacetyl-ACP	C15H26N2O9PRS	-2
cpd11489_c0	3-oxododecanoyl-acp	C23H42N2O9PRS	-2
cpd11490_c0	3-oxooctanoyl-acp	C19H34N2O9PRS	-2
cpd11491_c0	3-oxotetradecanoyl-acp	C25H46N2O9PRS	-2
cpd11492_c0	Malonyl-acyl-carrierprotein-	C14H24N2O10PRS	-2
cpd11493_c0	ACP	C11H22N2O7PRS	-2
cpd11494_c0	Acetyl-ACP	C13H24N2O8PRS	-2
cpd11574_c0	Molybdate	H2MoO4	0
cpd11574_e0	Molybdate	H2MoO4	0
cpd11620_c0	Reducedferredoxin	Fe2R4S6	4
cpd11621_c0	Oxidizedferredoxin	Fe2R4S6	6
cpd11640_c0	H2	H2	0
cpd11640_e0	H2	H2	0
cpd11825_c0	Octadecenoyl-ACP	C29H53N2O8PRS	-1
cpd11830_c0	S-Aminomethyldihydrolipoylprotein	C2H7NRS2	1
cpd11912_c0	tRNA-Glu	C10H12N5O3R	0
cpd12005_c0	Lipoylprotein	CHRS2	0
cpd12157_c0	Ferricytochrome c3	null	0
cpd12159_c0	Ferrocytochrome c3	null	0
cpd12225_c0	Dihydrolipolprotein	CH3RS2	0
cpd12227_c0	L-Glutamyl-tRNA-Glu	C15H19N6O6R	0
cpd12370_c0	apo-ACP	HOR	0
cpd12543_c0	Carboxybiotin-carboxyl-carrier protein	C18H26N5O6R2S	-1
cpd12796_c0	10-Formyl-THF-polyglutamate	C30H33N9O13	-4
cpd12848_c0	Holo-[carboxylase]	C17H27N5O4R2S	0
cpd14547_c0	C15811	C4H6N2O2SR2	0
cpd14547_e0	C15811	C4H6N2O2SR2	0
cpd14548_c0	C15812	C4H6N2O2S2R2	0
cpd14548_e0	C15812	C4H6N2O2S2R2	0
cpd14960_c0	Cobalt-precorrin 5B	C43H44CoN4O16	-6
cpd15237_c0	hexadecenoate	C16H29O2	-1
cpd15239_c0	Hexadecenoyl-ACP	C27H49N2O8PRS	-1
cpd15268_c0	Octadecanoyl-ACP	C29H55N2O8PRS	-2
cpd15277_c0	Palmitoyl-ACP	C27H51N2O8PRS	-2
cpd15294_c0	Tetradecenoyl-ACP	C25H45N2O8PRS	-1
cpd15298_c0	tetradecenoate	C14H25O2	-1
cpd15302_c0	glycogen(n-1)	C24H42O21	0
cpd15325_c0	1-dodecanoyl-sn-glycerol 3-phosphate	C15H29O7P	-2
cpd15326_c0	1-hexadec-9-enoyl-sn-glycerol 3-phosphate	C19H36O7P	-1
cpd15327_c0	1-hexadecanoyl-sn-glycerol 3-phosphate	C19H38O7P	-1
cpd15328_c0	1-octadec-11-enoyl-sn-glycerol 3-phosphate	C21H40O7P	-1
cpd15329_c0	1-octadecanoyl-sn-glycerol 3-phosphate	C21H41O7P	-2
cpd15330_c0	1-tetradec-7-enoyl-sn-glycerol 3-phosphate	C17H32O7P	-1
cpd15331_c0	1-tetradecanoyl-sn-glycerol 3-phosphate	C17H33O7P	-2
cpd15378_c0	4-Hydroxy-benzylalcohol	C7H8O2	0
cpd15378_e0	4-Hydroxy-benzylalcohol	C7H8O2	0
cpd15417_c0	CDP-1,2-didodecanoylglycerol	C36H63N3O15P2	-2
cpd15418_c0	CDP-1,2-dihexadec-9-enoylglycerol	C44H75N3O15P2	-2
cpd15419_c0	CDP-1,2-dihexadecanoylglycerol	C44H79N3O15P2	-2
cpd15420_c0	CDP-1,2-dioctadec-11-enoylglycerol	C48H83N3O15P2	-2
cpd15421_c0	CDP-1,2-dioctadecanoylglycerol	C48H87N3O15P2	-2
cpd15422_c0	CDP-1,2-ditetradec-7-enoylglycerol	C40H67N3O15P2	-2
cpd15423_c0	CDP-1,2-ditetradecanoylglycerol	C40H71N3O15P2	-2
cpd15425_c0	cardiolipin tetradodecanoyl	C57H108O17P2	-2
cpd15426_c0	cardiolipin tetratetradecanoyl	C65H124O17P2	-2
cpd15427_c0	cardiolipin tetratetradec-7-enoyl	C65H116O17P2	-2
cpd15428_c0	cardiolipin tetrahexadecanoyl	C73H140O17P2	-2
cpd15429_c0	cardiolipin tetrahexadec-9-enoyl	C73H132O17P2	-2
cpd15430_c0	cardiolipin tetraoctadecanoyl	C81H156O17P2	-2
cpd15431_c0	cardiolipin tetraoctadec-11-enoyl	C81H148O17P2	-2
cpd15432_c0	core oligosaccharide lipid A	C176H303N2O100P4	-11
cpd15433_c0	cyclopropane phosphatidylethanolamine dihexadec-9,10-cyclo-anoyl	C39H73NO8P	-1
cpd15434_c0	cyclopropane phosphatidylethanolamine dioctadec-11,12-cyclo-anoyl	C43H81NO8P	-1
cpd15435_c0	cyclopropane phosphatidylglycerol dihexadec-9,10-cyclo-anoyl	C40H74O10P	-1
cpd15436_c0	cyclopropane phosphatidylglycerol dioctadec-11,12-cyclo-anoyl	C44H82O10P	-1
cpd15469_c0	galactosyl-glucosyl-inner core oligosaccharide lipid A	C157H271N2O84P4	-11
cpd15475_c0	glucosyl-galactosyl-glucosyl-inner core oligosaccharide lipid A	C163H281N2O89P4	-11
cpd15477_c0	glucosyl-glucosyl-galactosyl-glucosyl-inner core oligosaccharide lipid A	C169H291N2O94P4	-11
cpd15479_c0	glucosyl-inner core oligosaccharide lipid A	C151H261N2O79P4	-11
cpd15484_c0	heptosyl-heptosyl-kdo2-lipidA	C124H223N2O51P2	-5
cpd15485_c0	heptosyl-kdo2-lipidA	C117H211N2O45P2	-5
cpd15488_c0	heptosyl-phospho-heptosyl-heptosyl-kdo2-lipidA	C131H231N2O60P3	-8
cpd15489_c0	inner core oligosaccharide lipid A	C145H255N2O74P4	-7
cpd15492_c0	kdo-phospho-heptosyl-phospho-heptosyl-heptosyl-kdo2-lipidA	C139H241N2O70P4	-11
cpd15494_c0	Maltoheptaose	C42H72O36	0
cpd15495_c0	Maltopentaose	C30H52O26	0
cpd15499_c0	Menaquinol 8	C51H74O2	0
cpd15500_c0	Menaquinone 8	C51H72O2	0
cpd15521_c0	1,2-didodecanoyl-sn-glycerol 3-phosphate	C27H52O8P	-1
cpd15522_c0	1,2-ditetradecanoyl-sn-glycerol 3-phosphate	C31H60O8P	-1
cpd15523_c0	1,2-ditetradec-7-enoyl-sn-glycerol 3-phosphate	C31H56O8P	-1
cpd15524_c0	1,2-dihexadecanoyl-sn-glycerol 3-phosphate	C35H68O8P	-1
cpd15525_c0	1,2-dihexadec-9-enoyl-sn-glycerol 3-phosphate	C35H64O8P	-1
cpd15526_c0	1,2-dioctadecanoyl-sn-glycerol 3-phosphate	C39H76O8P	-1
cpd15527_c0	1,2-dioctadec-11-enoyl-sn-glycerol 3-phosphate	C39H72O8P	-1
cpd15528_c0	phosphatidylethanolamine didodecanoyl	C29H58NO8P	0
cpd15529_c0	phosphatidylethanolamine ditetradecanoyl	C33H66NO8P	0
cpd15530_c0	phosphatidylethanolamine ditetradec-7-enoyl	C33H62NO8P	0
cpd15531_c0	phosphatidylethanolamine dihexadecanoyl	C37H74NO8P	0
cpd15532_c0	phosphatidylethanolamine dihexadec-9enoyl	C37H70NO8P	0
cpd15533_c0	phosphatidylethanolamine dioctadecanoyl	C41H82NO8P	0
cpd15534_c0	phosphatidylethanolamine dioctadec-11-enoyl	C41H78NO8P	0
cpd15535_c0	Phosphatidylglycerol didodecanoyl	C30H58O10P	-1
cpd15536_c0	Phosphatidylglycerol ditetradecanoyl	C34H66O10P	-1
cpd15537_c0	Phosphatidylglycerol ditetradec-7-enoyl	C34H62O10P	-1
cpd15538_c0	Phosphatidylglycerol dihexadecanoyl	C38H74O10P	-1
cpd15539_c0	Phosphatidylglycerol dihexadec-9-enoyl	C38H70O10P	-1
cpd15540_c0	Phosphatidylglycerol dioctadecanoyl	C42H82O10P	-1
cpd15541_c0	Phosphatidylglycerol dioctadec-11-enoyl	C42H78O10P	-1
cpd15542_c0	Phosphatidylglycerophosphate didodecanoyl	C30H58O13P2	-2
cpd15543_c0	Phosphatidylglycerophosphate ditetradecanoyl	C34H66O13P2	-2
cpd15544_c0	Phosphatidylglycerophosphate ditetradec-7-enoyl	C34H62O13P2	-2
cpd15545_c0	Phosphatidylglycerophosphate dihexadecanoyl	C38H74O13P2	-2
cpd15546_c0	Phosphatidylglycerophosphate dihexadec-9-enoyl	C38H70O13P2	-2
cpd15547_c0	Phosphatidylglycerophosphate dioctadecanoyl	C42H82O13P2	-2
cpd15548_c0	Phosphatidylglycerophosphate dioctadec-11-enoyl	C42H78O13P2	-2
cpd15549_c0	phospho-heptosyl-heptosyl-kdo2-lipidA	C124H219N2O54P3	-8
cpd15550_c0	phospho-heptosyl-phospho-heptosyl-heptosyl-kdo2-lipidA	C131H230N2O63P4	-10
cpd15552_c0	phosphatidylserine didodecanoyl	C30H56NO10P	-2
cpd15553_c0	phosphatidylserine ditetradecanoyl	C34H64NO10P	-2
cpd15554_c0	phosphatidylserine ditetradec-7-enoyl	C34H60NO10P	-2
cpd15555_c0	phosphatidylserine dihexadecanoyl	C38H72NO10P	-2
cpd15556_c0	phosphatidylserine dihexadec-9-enoyl	C38H68NO10P	-2
cpd15557_c0	phosphatidylserine dioctadecanoyl	C42H80NO10P	-2
cpd15558_c0	phosphatidylserine dioctadec-11-enoyl	C42H76NO10P	-2
cpd15560_c0	Ubiquinone-8	C49H74O4	0
cpd15561_c0	Ubiquinol-8	C49H76O4	0
cpd15665_c0	Peptidoglycan polymer (n subunits)	C80H125N16O42R	-4
cpd15666_c0	Peptidoglycan polymer (n-1 subunits)	C40H63N8O21R	-2
cpd16335_c0	2-Succinyl-5-enolpyruvyl-6-hydroxy-3-cyclohexene-1-carboxylate	C14H13O9	-3
cpd17041_c0	Protein biosynthesis	null	0
cpd17042_c0	DNA replication	null	0
cpd17043_c0	RNA transcription	null	0
cpd40000_c0	Dialurate	C4H4N2O4	0
cpd40000_e0	dialurate	C4H4N2O4	0

## Sheet: BOF
N. moscoviensis WT Biomass Objective Function
	Notes	Macromolecule	overall wt%	composition (molar fraction)	mmol/gDW (Calc.)	metabolite	location	type	formula	C	H	N	O	P	S	MW (mg/mmol)	difference b/w metabolite and structual component	MWcorr (mg/mmol)	mg (if total 1 mmol)	total wt (mg)	composition (weight fraction)	g/gDW	mmol/gDW		total mmols material	class	final wt%		g/gDW	g/gDW	g/gDW		Reference
	Reactants																																NH	Neidhardt FC, Ingraham JL, Schaechter M (1990) Physiology of the bacterial cell : a molecular approach. Sinauer Associates, Sunderland, Mass.
	NH pg. 96, see "protein' worksheet	Protein	0.467	0.0672303	0.309251	ala-L	cytoplasm	AA	C3H7NO2	3	7	1	2	0	0	89.094	h2o	71.079	4.77866	101.525	0.047069	0.0219812	0.309251						0.0275524
	NH pg. 96, see "protein' worksheet			0.0697389	0.32079	arg-L	cytoplasm	AA	C6H15N4O2	6	15	4	2	0	0	175.212	h2o	157.197	10.9627		0.107981	0.0504272	0.32079						0.0562062
	NH pg. 96, see "protein' worksheet			0.0100805	0.046369	asn-L	cytoplasm	AA	C4H8N2O3	4	8	2	3	0	0	132.119	h2o	114.104	1.15022		0.0113295	0.00529088	0.046369						0.00612622
	NH pg. 96, see "protein' worksheet			0.0184161	0.0847115	asp-L	cytoplasm	AA	C4H6NO4	4	6	1	4	0	0	132.095	h2o	114.08	2.1009		0.0206935	0.00966389	0.0847115						0.01119
	NH pg. 96, see "protein' worksheet			0.0165095	0.0759415	cys-L	cytoplasm	AA	C3H7NO2S	3	7	1	2	0	1	121.16	h2o	103.145	1.70287		0.016773	0.00783299	0.0759415						0.00920108
	NH pg. 96, see "protein' worksheet			0.00950811	0.0437361	gln-L	cytoplasm	AA	C5H10N2O3	5	10	2	3	0	0	146.146	h2o	128.131	1.21828		0.0119999	0.00560394	0.0437361						0.00639185
	NH pg. 96, see "protein' worksheet			0.00950811	0.0437361	glu-L	cytoplasm	AA	C5H8NO4	5	8	1	4	0	0	146.122	h2o	128.107	1.21806		0.0119976	0.0056029	0.0437361						0.0063908
	NH pg. 96, see "protein' worksheet			0.184572	0.849005	gly	cytoplasm	AA	C2H5NO2	2	5	1	2	0	0	75.067	h2o	57.052	10.5302		0.10372	0.0484374	0.849005						0.0637323				consistency check		difference
	NH pg. 96, see "protein' worksheet			0.0084384	0.0388156	his-L	cytoplasm	AA	C6H9N3O2	6	9	3	2	0	0	155.157	h2o	137.142	1.15726		0.0113988	0.00532324	0.0388156						0.00602251				reactants	378.893	0.784274
	NH pg. 96, see "protein' worksheet			0.0444401	0.204418	ile-L	cytoplasm	AA	C6H13NO2	6	13	1	2	0	0	131.175	h2o	113.16	5.02884		0.0495332	0.023132	0.204418						0.0268146				products	377.946
	NH pg. 96, see "protein' worksheet			0.069147	0.318067	leu-L	cytoplasm	AA	C6H13NO2	6	13	1	2	0	0	131.175	h2o	113.16	7.82468		0.0770717	0.0359925	0.318067						0.0417225				difference	0.947274
	NH pg. 96, see "protein' worksheet			0.0236942	0.10899	lys-L	cytoplasm	AA	C6H15N2O2	6	15	2	2	0	0	147.198	h2o	129.183	3.06089		0.0301492	0.0140797	0.10899						0.0160431
	NH pg. 96, see "protein' worksheet			0.0433815	0.199549	met-L	cytoplasm	AA	C5H11NO2S	5	11	1	2	0	1	149.214	h2o	131.199	5.6916		0.0560613	0.0261806	0.199549						0.0297755				maintenance
	NH pg. 96, see "protein' worksheet			0.0501666	0.23076	phe-L	cytoplasm	AA	C9H11NO2	9	11	1	2	0	0	165.192	h2o	147.177	7.38337		0.0727249	0.0339625	0.23076						0.0381197				reactants	377.845
	NH pg. 96, see "protein' worksheet			0.143359	0.659433	pro-L	cytoplasm	AA	C5H9NO2	5	9	1	2	0	0	115.132	h2o	97.117	13.9226		0.137135	0.0640422	0.659433						0.0759219				products	377.845
	NH pg. 96, see "protein' worksheet			0.0665343	0.306049	ser-L	cytoplasm	AA	C3H7NO3	3	7	1	3	0	0	105.093	h2o	87.078	5.79368		0.0570667	0.0266502	0.306049						0.0321636				difference	0
	NH pg. 96, see "protein' worksheet			0.0619982	0.285184	thr-L	cytoplasm	AA	C4H9NO3	4	9	1	3	0	0	119.12	h2o	101.105	6.26833		0.061742	0.0288335	0.285184						0.0339711
	NH pg. 96, see "protein' worksheet			0.0102473	0.0471361	trp-L	cytoplasm	AA	C11H12N2O2	11	12	2	2	0	0	204.229	h2o	186.214	1.90819		0.0187953	0.00877741	0.0471361						0.00962656
	NH pg. 96, see "protein' worksheet			0.00938242	0.0431579	tyr-L	cytoplasm	AA	C9H11NO3	9	11	1	3	0	0	181.191	h2o	163.176	1.53099		0.0150799	0.00704234	0.0431579						0.00781983
	NH pg. 96, see "protein' worksheet			0.0836478	0.384769	val-L	cytoplasm	AA	C5H11NO2	5	11	1	2	0	0	117.148	h2o	99.133	8.29226		0.0816774	0.0381433	0.384769		4.59987	Protein	0.467		0.0450749	0.549867	0.467
	GC content for N. moscoviensis (56.9%)	DNA	0.01	0.2155	0.00701036	datp	cytoplasm	DNA	C10H12N5O12P3	10	12	5	12	3	0	487.151	ppi	312.202	67.2795	307.402	0.218865	0.00218865	0.00701036						0.00341511
	GC content for N. moscoviensis (56.9%)			0.2845	0.00925498	dctp	cytoplasm	DNA	C9H12N3O13P3	9	10	3	13	3	0	461.109	ppi	286.16	81.4125		0.264841	0.00264841	0.00925498						0.00426756
	GC content for N. moscoviensis (56.9%)			0.2845	0.00925498	dgtp	cytoplasm	DNA	C10H12N5O13P3	10	12	5	13	3	0	503.15	ppi	328.201	93.3732		0.303749	0.00303749	0.00925498						0.00465664
	GC content for N. moscoviensis (56.9%)			0.2155	0.00701036	dttp	cytoplasm	DNA	C10H13N2O14P3	10	13	2	14	3	0	478.136	ppi	303.187	65.3368		0.212545	0.00212545	0.00701036		0.0325307	DNA	0.01		0.00335191	0.0156912	0.01
	NH pg. 98	RNA	0.024	0.2	0.0148342	ctp	cytoplasm	RNA	C9H12N3O14P3	9	12	3	14	3	0	479.124	ppi	304.175	60.835	323.577	0.188008	0.00451219	0.0148342						0.00710741
	NH pg. 98			0.322222	0.0238995	gtp	cytoplasm	RNA	C10H12N5O14P3	10	12	5	14	3	0	519.149	ppi	344.2	110.909		0.342759	0.00822622	0.0238995						0.0124074
	NH pg. 98			0.215873	0.0160115	utp	cytoplasm	RNA	C9H11N2O15P3	9	11	2	15	3	0	480.108	ppi	305.159	65.8756		0.203586	0.00488605	0.0160115						0.00768725
	NH pg. 98			0.261905	0.0194257	atp**	cytoplasm	RNA	C10H12N5O13P3	10	12	5	13	3	0	503.15	ppi	328.201	85.9574		0.265648	0.00637554	0.0194257		0.0741709	RNA	0.024		0.00977405	0.0369761	0.024
	NH pg. 4	glycogen (total carbs - pg - lps)	0.21	1	1.29517	glycogen	cytoplasm	carbohydrate	C6H10O5	6	10	0	5	0	0	162.141	none	162.141	162.141	162.141	1	0.21	1.29517		1.29517	glycogen	0.21		0.21		0.21
	NH pg. 4	Peptidoglycan	0.025	1	0.013019	Peptidoglycan	cytoplasm	Peptidoglycan	C95H156N8O28P2	95	156	8	28	2	0	1920.27	none	1920.27	1920.27	1920.27	1	0.025	0.013019		0.013019	Peptidoglycan	0.025		0.025		0.025
	NH pg. 4, and NH pg 1041 (essentially all laboratory strains of E. coli K-12 lack O-antigen, a rough phenotype), pg 15 NH in table	LPS	0.034	1	0.00815119	colipa	cytoplasm	LPS	C176H303N2O100P4	176	303	2	100	4	0	4171.17	none	4171.17	4171.17	4171.17	1	0.034	0.00815119		0.00815119	LPS	0.034		0.034		0.034
	NH pg. 4, see 'lipid' worksheet	Lipid	0.163	0.423346	0.0895818	pe160	cytoplasm	lipid	C37H74N1O8P1	37	74	1	8	1	0	691.972	none	691.972	292.943	770.306	0.380295	0.0619881	0.0895818						0.0619881
	NH pg. 4, see 'lipid' worksheet			0.101601	0.0214991	pe161	cytoplasm	lipid	C37H70N1O8P1	37	70	1	8	1	0	687.94	none	687.94	69.8951		0.0907368	0.0147901	0.0214991						0.0147901
	NH pg. 4, see 'lipid' worksheet			0.0282227	0.00597204	pg160	cytoplasm	lipid	C38H74O10P1	38	74	0	10	1	0	721.974	none	721.974	20.376		0.0264519	0.00431166	0.00597204						0.00431166
	NH pg. 4, see 'lipid' worksheet			0.341964	0.0723611	pg161	cytoplasm	lipid	C38H70O10P1	38	70	0	10	1	0	717.942	none	717.942	245.511		0.318718	0.0519511	0.0723611						0.0519511
	NH pg. 4, see 'lipid' worksheet			0.0820695	0.0173663	clpn160	cytoplasm	lipid	C73H140O17P2	73	140	0	17	2	0	1351.85	none	1351.85	110.946		0.144028	0.0234766	0.0173663						0.0234766
	NH pg. 4, see 'lipid' worksheet			0.0227973	0.00482401	clpn161	cytoplasm	lipid	C73H132O17P2	73	132	0	17	2	0	1343.79	none	1343.79	30.6348		0.0397697	0.00648246	0.00482401						0.00648246
	NH pg. 21, see 'ion' worksheet	Inorganic Ions	0.0079056	0.752508	0.148874	k	cytoplasm	inorganic ions	K							38.9637	none	38.9637	29.3205	39.9601	0.733745	0.00580069	0.148874						0.00580069
	NH pg. 21, see 'ion' worksheet			0.0501672	0.00992495	nh4	cytoplasm	inorganic ions	H4N	0	4	1	0	0	0	18.039	none	18.039	0.904967		0.0226468	0.000179036	0.00992495						0.000179036
	NH pg. 21, see 'ion' worksheet			0.0334448	0.00661663	mg2	cytoplasm	inorganic ions	Mg							23.985	none	23.985	0.802174		0.0200744	0.0001587	0.00661663						0.0001587
	NH pg. 21, see 'ion' worksheet			0.0200669	0.00396998	ca2	cytoplasm	inorganic ions	Ca							39.9626	none	39.9626	0.801925		0.0200681	0.000158651	0.00396998						0.000158651
	NH pg. 21, see 'ion' worksheet			0.0301003	0.00595497	fe2	cytoplasm	inorganic ions	Fe							55.9349	none	55.9349	1.68366		0.0421335	0.000333091	0.00595497						0.000333091
	NH pg. 21, see 'ion' worksheet			0.0301003	0.00595497	fe3	cytoplasm	inorganic ions	Fe							55.9349	none	55.9349	1.68366		0.0421335	0.000333091	0.00595497						0.000333091
	NH pg. 21, see 'ion' worksheet			0.0133779	0.00264665	cu2	cytoplasm	inorganic ions	Cu							63.546	none	63.546	0.850114		0.0212741	0.000168184	0.00264665						0.000168184
	NH pg. 21, see 'ion' worksheet			0.0200669	0.00396998	cl	cytoplasm	inorganic ions	Cl							34.9689	none	34.9689	0.701717		0.0175604	0.000138826	0.00396998						0.000138826
	NH pg. 21, see 'ion' worksheet			0.0167224	0.00330832	so4	cytoplasm	inorganic ions	O4S	0	0	0	4	0	1	96.062	none	96.062	1.60639		0.0401998	0.000317804	0.00330832						0.000317804
	NH pg. 21, see 'ion' worksheet			0.0167224	0.00330832	pi**	cytoplasm	inorganic ions	HO4P	0	1	0	4	1	0	95.978	none	95.978	1.60498		0.0401647	0.000317526	0.00330832		0.194529	inorganic ions	0.0079056		0.000317526		0.0079056
		Soluble Pool	0.00636809		0.027803	ptrc	cytoplasm	polyamine	C4H14N2	4	14	2	0	0	0	90.17	none	90.17											0.002507
					0.00575758	spmd	cytoplasm	polyamine	C7H22N3	7	22	3	0	0	0	148.274	none	148.274											0.0008537
					0.000220698	accoa	cytoplasm	cofactor	C23H34N7O17P3S	23	34	7	17	3	1	805.545	none	805.545											0.000177782
					0.000132419	coa	cytoplasm	cofactor	C21H32N7O16P3S	21	32	7	16	3	1	763.508	none	763.508											0.000101103
					7.76857e-05	succoa	cytoplasm	cofactor	C25H35N7O19P3S	25	35	7	19	3	1	862.573	none	862.573											6.70096e-05
					2.47182e-05	malcoa	cytoplasm	cofactor	C24H33N7O19P3S	24	33	7	19	3	1	848.546	none	848.546											2.09745e-05
					0.00141247	nad	cytoplasm	cofactor	C21H26N7O14P2	21	26	7	14	2	0	662.422	none	662.422											0.000935649
					3.53117e-05	nadh	cytoplasm	cofactor	C21H27N7O14P2	21	27	7	14	2	0	663.43	none	663.43											2.34268e-05
					8.82792e-05	nadp	cytoplasm	cofactor	C21H25N7O17P3	21	25	7	17	3	0	740.385	none	740.385											6.53606e-05
					0.000264838	nadph	cytoplasm	cofactor	C21H26N7O17P3	21	26	7	17	3	0	741.393	none	741.393											0.000196349
					0.000176558	fad	cytoplasm	cofactor	C27H31N9O15P2	27	31	9	15	2	0	783.541	none	783.541											0.000138341
					0.000176558	thf	cytoplasm	cofactor	C19H21N7O6	19	21	7	6	0	0	443.42	none	443.42											7.82895e-05
					0.000176558	mlthf	cytoplasm	cofactor	C20H21N7O6	20	21	7	6	0	0	455.431	none	455.431											8.04102e-05
					0.000176558	5mthf	cytoplasm	cofactor	C20H24N7O6	20	24	7	6	0	0	458.455	none	458.455											8.09441e-05
					0.000176558	thmpp	cytoplasm	cofactor	C12H16N4O7P2S	12	16	4	7	2	1	422.295	none	422.295											7.45597e-05
					0.000176558	q8h2	cytoplasm	cofactor	C49H76O4	49	76	0	4	0	0	729.143	none	729.143											0.000128736
					0.000176558	pydx5p	cytoplasm	cofactor	C8H8NO6P	8	8	1	6	1	0	245.127	none	245.127											4.32792e-05
					0.000176558	hemeO	cytoplasm	cofactor	C49H56FeN4O5	49	56	4	5	0	0	836.945	none	836.945											0.00014777
					0.000176558	pheme	cytoplasm	cofactor	C39H30FeN4O4	39	30	4	5	0	0	690.627	none	690.627											0.000121936
					0.000176558	sheme	cytoplasm	cofactor	C42H36FeN4O16	42	36	4	16	0	0	908.697	none	908.697											0.000160438
					0.000176558	gthrd	cytoplasm	cofactor	C10H16N3O6S	10	16	3	6	0	1	306.319	none	306.319											5.40832e-05
					5.53526e-05	udcpdp	cytoplasm	cofactor	C55H89O7P2	55	89	0	7	2	0	924.258	none	924.258											5.11601e-05
					0.000176558	10fthf	cytoplasm	cofactor	C20H21N7O7	20	21	7	7	0	0	471.43	none	471.43											8.32349e-05
					0.000176558	chor	cytoplasm	cofactor	C10H8O6	10	8	0	6	0	0	224.168	none	224.168											3.95787e-05
					0.000176558	amet	cytoplasm	cofactor	C15H23N6O5S	15	23	6	5	0	1	399.452	none	399.452											7.05266e-05
					0.000176558	ribflv	cytoplasm	cofactor	C17H20N4O6	17	20	4	6	0	0	376.369	none	376.369											6.64511e-05		0.00636809
	maintenance			1	725	atp**	cytoplasm	maint	C10H12N5O13P5	10	12	5	13	3	0	503.15													364.784
	maintenance			1	725	h2o**	cytoplasm	maint	H2O	0	2	0	1	0	0	18.015													13.0609
	RNA / maint				725.019	atp**	cytoplasm
	AA difference / maint				720.4	h2o**	cytoplasm
	Products
	maintenance			1	725	adp	cytoplasm	maint	C10H12N5O10P2	10	12	5	10	2	0	424.179													307.53
	maintenance			1	725	h	cytoplasm	maint	H	0	1	0	0	0	0	1.008													0.7308
	maintenance			1	725	pi**	cytoplasm	maint	HO4P	0	1	0	4	1	0	95.978													69.5841
	sum of dNTPs				0.0325307	ppi**	cytoplasm	sum of dNTPs	HO7P2	0	1	0	7	2	0	174.949													0.00569121
	sum of NTPs				0.0741709	ppi**	cytoplasm	sum of NTPs	HO7P2	0	1	0	7	2	0	174.949													0.0129761
	sum of AA				4.59987	h2o**	cytoplasm	sum of AA	H2O	0	2	0	1	0	0	18.015													0.0828667
	NT difference / dNT difference				0.106702	ppi**	cytoplasm	sum of NTPs and dNTPs	HO4P	0	1	0	4	1	0	95.978
	maintenance / ions				724.997	pi**	cytoplasm	inorganic ions	HO4P	0	1	0	4	1	0	95.978
				Maintenance
				GAM (biosynthetic + other) =	725
				biosynthetic costs =	24.2661
				unknown GAM costs =	700.734
	WT BOF
	Abbreviation	Equation
	Neuro_biomass_650_WT_59p81M	[c]: (0.000177) 10fthf+(0.000177) 2dmmql8+(0.000177) 5mthf+(0.000221) accoa+(0.531953) ala-L+(0.000177) amet+(0.306309) arg-L+(0.249625) asn-L+(0.249625) asp-L+(59.9444) atp+(0.00397) ca2+(0.000177) chor+(0.00397) cl+(0.002761) clpn160+(0.005645) clpn161+(0.000132) coa+(0.006444) colipa+(0.102603) ctp+(0.002647) cu2+(0.094836) cys-L+(0.01961) datp+(0.020248) dctp+(0.020248) dgtp+(0.01961) dttp+(0…

## Sheet: balance
Mass balance around biomass equation
biomassNsp_wt_c0	{'charge': -0.3240243926954175, 'C': -40.73926468946438, 'H': -68.5434900971776, 'N': -6.643623440038033, 'O': -15.984401850020602, 'P': -0.38272421441167837, 'S': -0.27978413451085227, 'Ca': -0.00396998052078492, 'Cl': -0.00396998052078492, 'Cu': -0.00264665368052328, 'Fe': -0.012263058362354761, 'K': -0.148874269529434, 'Mg': -0.0066166342013082}
Metabolite	mmol	mol	MW	mg
H	-68.5435		1	68.5435
C	-40.7393		12	488.871
N	-6.64362		14	93.0107
O	-15.9844		16	255.75
Mg	-0.00661663		24.305	0.160817
P	-0.382724		31	11.8645
S	-0.279784		32	8.95309
Cl	-0.00396998		35.453	0.140748
K	-0.148874		39.0983	5.82073
Ca	-0.00396998		40.078	0.159109
Fe	-0.0122631		55	0.674468
Cu	-0.00264665		63.546	0.168184
charge	-0.324024		-	-
				934.117

## Sheet: protein
Measured N. moscoviensis biomass amino acid composition					E.coli biomass AA composition (Feist 2011)				N. moscoviensis AA composition (model)
Amino Acid	Mass (umol/mgDW)	Std Dev (umol/mgDW)			metabolite	mmol/gDW (Calc.)	composition (molar fraction)		metabolite	mmol/gDW (Calc.)	composition (molar fraction)
Ala	300.587	45.6727			ala-L	0.414037	0.0960441		ala-L	0.300587	0.0672303
Arg	311.802	63.9393			arg-L	0.23841	0.0553041		arg-L	0.311802	0.0697389
Asp	82.3382	12.3077			asn-L	0.194292	0.0450699		asn-L	0.0450699	0.0100805
Glu	85.0215	16.1169			asp-L	0.194292	0.0450699		asp-L	0.0823382	0.0184161
Gly	825.219	116.114			cys-L	0.0738139	0.0171226		cys-L	0.0738139	0.0165095
His	37.7281	2.59365			gln-L	0.212109	0.0492029		gln-L	0.0425107	0.00950811
Ile	198.691	62.056			glu-L	0.212109	0.0492029		glu-L	0.0425107	0.00950811
Leu	309.156	66.6135			gly	0.49379	0.114544		gly	0.825219	0.184572
Lys	105.937	22.1985			his-L	0.0763592	0.017713		his-L	0.0377281	0.0084384
Met	193.958	22.8288			ile-L	0.234168	0.05432		ile-L	0.198691	0.0444401
Phe	224.295	107.908			leu-L	0.363131	0.0842354		leu-L	0.309156	0.069147
Pro	640.958	226.964			lys-L	0.27659	0.0641606		lys-L	0.105937	0.0236942
Ser	297.475	62.6167			met-L	0.123872	0.0287345		met-L	0.193958	0.0433815
Thr	277.194	69.9601			phe-L	0.149325	0.0346389		phe-L	0.224295	0.0501666
Tyr	41.9488	n.d.			pro-L	0.178172	0.0413304		pro-L	0.640958	0.143359
Val	373.989	59.1699			ser-L	0.173929	0.0403464		ser-L	0.297475	0.0665343
					thr-L	0.204473	0.0474316		thr-L	0.277194	0.0619982
					trp-L	0.0458155	0.0106278		trp-L	0.0458155	0.0102473
					tyr-L	0.111145	0.0257823		tyr-L	0.0419488	0.00938242
					val-L	0.341071	0.0791183		val-L	0.373989	0.0836478
									Note: mass values for asn, cys, and trp not measured and assumed from e. coli

## Sheet: lipids
	Lipid composition in N. moscovienesis							References
								NH2	Neidhardt FC, Ingraham JL, Schaechter M (1990) Physiology of the bacterial cell : a molecular approach. Sinauer Associates, Sunderland, Mass.
	lipid composition:	-ethanolamine (pe)	-glycerol (pg)	cardiolipin (clpn)	References			NH	Neidhardt FC, Curtiss R (1996) Escherichia coli and Salmonella : cellular and molecular biology. ASM Press, Washington, D.C.
		0.75	0.18	0.05	NH2			Lipski 2001	Lipski A, Spieck E, Makolla A, Altendorf K (2001) Fatty Acid Profiles of Nitrite-oxidizing Bacteria Reflect their Phylogenetic Heterogeneity. System. Appl. Microbiol. 24, 377–384
	mol fraction:	0.76531	0.18367	0.05102
	acyl chain length composition	mol fraction	mol fraction	mol fraction
	16:0	0.212674	0.212674	0.212674					Fatty Acid Profile Nitrospira moscoviensis M1 (from Lipski 2001)
	16:1	0.446831	0.446831	0.446831					Fatty Acid	exp autotrophic growthb	start autotrophic growthb	exp mixotrophic growthb	Name	Formula	MW	rel mol	mol fraction exp autotrophic
	16:0 11methyl	0.340494	0.340494	0.340494					12:0	0.8	0.4	0.4	Dodecanoic acid	C12H24O2	200.32	0.00399361	0.010353
									14:0	0.5	0.6	0.5	Tetradecanoic acid	C14H28O2	228.37	0.00218943	0.00567587
									15:0	-	-	-	Pentadecanoic acid	C15H30O2	242.4	-	-
	acyl-chain length abbrev.	pe	pg	clpn		total			16:0 iso	0.4	-	0.4	Isohexadecanoic acid	C16H32O2	256.42	0.00155994	0.00404399
	160	0.162762	0.0390619	0.0108506		0.212674			ECL 15.722a	1.6	2.3	3	Octadecadienol	C18H34O	266.5	0.00600375	0.0155641
	161	0.341964	0.0820695	0.0227973		0.446831			16:1 cis 7	5.4	5.4	5.9	cis-7-Hexadecenoic Acid	C16H30O2	254.4	0.0212264	0.0550273
	160m	0.260584	0.0625386	0.017372		0.340494			16:1 cis 9	-	3.2	-	cis-9-Hexadecenoic acid	C16H30O2	254.4	-	-
									16:1 cis 11	36.2	28.6	36.2	11-Hexadecenoic Acid	C16H30O2	254.4	0.142296	0.368887
	total:	0.76531	0.18367	0.05102					16:0	19.8	25	37.8	hexadecanoic acid	C16H32O2	254.4	0.0778302	0.201767
									16:0 11methyl	33.7	30.5	12.7	11-methyl hexadecanoic acid	C17H34O2	270.45	0.124607	0.323031
									16:0 3OH	0.3	0.9	0.3	3-Hydroxyhexadecanoic acid	C16H32O3	272.42	0.00110124	0.00285485
	acyl-chain length abbrev.	pe	pg	clpn		total			17:0	-	-	0.2	Heptadecanoic acid	C17H34O2	270.5	-	-
	160	0.423346	0.101601	0.0282227		0.553169			18:1 cis 9	-	0.9	-	cis-9-Octadecenoic acid	C18H34O2	282.5	-	-
	161	0.341964	0.0820695	0.0227973		0.446831			18:1 cis 11	0.6	0.7	0.9	cis-11-Octadecenoic acid	C18H34O2	282.5	0.00212389	0.00550598
									18:0	0.8	1.4	1	Octadecanoic acid	C18H36O2	284.5	0.00281195	0.0072897
	total:	0.76531	0.18367	0.05102					a unknown fatty acid with an equivalent chain length (ECL) of 15.722; mass spectrum indicated an octadecadienol
	Note: 160m included in 160 as pathway is unknown.								b all values are relative mass fractions
									Simplifed Fatty Acid Profile
									Length composition	Composition	mol fraction	Formula	MW
									16:0	0.201767	0.212674	C16H32O2	254.4
									16:1	0.423914	0.446831	C16H32O2	254.4
									16:0 11methyl	0.323031	0.340494	C17H34O2	270.45

## Sheet: ion
	Ion composition in E. coli (iAF1260) used for N. moscoviensis							Reference
								CCDB	CyberCell Database (http://redpoll.pharmacy.ualberta.ca/CCDB/)
	Reference	Type	Concentration (CCDB)	concentration (mM)	species	molar fraction		NH	Neidhardt FC, Curtiss R (1996) Escherichia coli and Salmonella : cellular and molecular biology. ASM Press, Washington, D.C.
	NH2 - pg. 21	Number of K ions	90,000,000 (200-250 mM)	225	k	0.752508		NH2	Neidhardt FC, Ingraham JL, Schaechter M (1990) Physiology of the bacterial cell : a molecular approach. Sinauer Associates, Sunderland, Mass.
	NH2 - pg. 21	Number of Fe ions	7,000,000 (18 mM)	9	fe2	0.0301003
	NH2 - pg. 21			9	fe3	0.0301003
	NH2 - pg. 21	Number of Mg ions	4,000,000 (10 mM)	10	mg2	0.0334448
	NH2 - pg. 21	Number of Cl ions	2,400,000 (6 mM)	6	cl	0.0200669
	NH2 - pg. 21	Number of Ca ions	2,300,000 (6 mM)	6	ca2	0.0200669
	NH2 - pg. 21	Number of Na ions	2,000,000 (5 mM)	5	na	0.0167224
	NH2 - pg. 21	Number of PO4 ions	2,000,000 (5 mM)	5	pi**	0.0167224
	NH2 - pg. 21	Number of Cu ions	1,700,000 (4 mM)	4	cu2	0.0133779
	NH2 - pg. 21		assumed to be second most abundant cation (pg 1091 NH)	15	nh4	0.0501672
	NH2 - pg. 21		assumed approx same as phosphate	5	so4	0.0167224
			total	299

## Sheet: soluble_pool
	Putative Soluble Pool composition in E. coli (iAF1260) used for N. moscoviensis	83.57% of E. coli								References
										NH	Neidhardt FC, Curtiss R (1996) Escherichia coli and Salmonella : cellular and molecular biology. ASM Press, Washington, D.C.
	Reference	molecules/cell	mmol/L	mg / gDW	abbrev.	g/mol	mmol/gDW	g/gDW		NH2	Neidhardt FC, Ingraham JL, Schaechter M (1990) Physiology of the bacterial cell : a molecular approach. Sinauer Associates, Sunderland, Mass.
	Polyamines									CCDB	CyberCell Database (http://redpoll.pharmacy.ualberta.ca/CCDB/)
	NH2 - pg. 14			2.507	ptrc	90.17	0.027803	0.002507		Baba et al	Baba T, Ara T, Hasegawa M, Takai Y, Okumura Y, Baba M, Datsenko KA, Tomita M, Wanner BL, Mori H (2006) Construction of Escherichia coli K-12 in-frame, single-gene knockout mutants: the Keio collection. Mol Syst Biol 2: 2006.0008.
	NH2 - pg. 14			0.8537	spmd	148.274	0.00575758	0.0008537
	Vitamins and cofactors
	NH pg. 692 - average of values for different growth conditions		0.09882		accoa	805.545	0.000220698	0.000177782
	NH pg. 692 - average of values for different growth conditions		0.059292		coa	763.508	0.000132419	0.000101103
	NH pg. 692 - average of values for different growth conditions		0.0347846		succoa	862.573	7.76857e-05	6.70096e-05
	NH pg. 692 - average of values for different growth conditions		0.0110678		malcoa	848.546	2.47182e-05	2.09745e-05
	NH pg. 721		0.632448		nad	662.422	0.00141247	0.000935649
	NH pg. 721		0.0158112		nadh	663.43	3.53117e-05	2.34268e-05
	NH pg. 721		0.039528		nadp	740.385	8.82792e-05	6.53606e-05
	NH pg. 721		0.118584		nadph	741.393	0.000264838	0.000196349
	NH pg. 1028 - approximation from amount of lipid I and II in soluble pool	10000			udcpdp	924.258	5.53526e-05	5.11601e-05
			0.079056		10fthf	471.43	0.000176558	8.32349e-05
			0.079056		thf	443.42	0.000176558	7.82895e-05
			0.079056		mlthf	455.431	0.000176558	8.04102e-05
			0.079056		5mthf	458.455	0.000176558	8.09441e-05
			0.079056		chor	224.168	0.000176558	3.95787e-05
			0.079056		gthrd	306.319	0.000176558	5.40832e-05
			0.079056		pydx5p	245.127	0.000176558	4.32792e-05
			0.079056		amet	399.452	0.000176558	7.05266e-05
			0.079056		thmpp	422.295	0.000176558	7.45597e-05
			0.079056		q8h2	729.143	0.000176558	0.000128736
			0.079056		hemeO	836.945	0.000176558	0.00014777
			0.079056		pheme	690.627	0.000176558	0.000121936
			0.079056		sheme	908.697	0.000176558	0.000160438
			0.079056		ribflv	376.369	0.000176558	6.64511e-05
			0.079056		fad	783.541	0.000176558	0.000138341
							Total	0.00636809
	Cell Property	Value	Reference
	Avogadro's number	6.022e+23
	Avearge Cell Aqueous Volume (L/cell)	6.7e-16	CCDB
	Average Dry Mass (gDW/cell)	3e-13	CCDB
	L/gDW	0.00223333	CCDB
	Average Wet Mass (gWW/cell)	9.5e-13	NH2 - pg.8
	Average Dry Mass (gDW/cell)	2.9e-13	NH2 - pg.8
	Major vitamins, cofactors and prosthetic groups in E. coli
	Identified by 'GO cellular process' (http://www.godatabase.org):
	GO functional category	major metabolite	met. considered:	met. considered:	met. considered:	met. considered:
	10-formyltetrahydrofolate biosynthesis	10-formyltetrahydrofolate	10fthf
	folic acid biosynthesis	folic acid	thf	mlthf	5mthf
	biotin biosynthesis	biotin	in network, but can not be synthesized (see supplementary material)
	chorismate biosynthesis	chorismate	chor
	coenzyme A biosynthesis	coenzyme A (pantothenate)	accoa	coa	succoa	malcoa
	glutathione biosynthesis	glutathione	gthrd
	lipoate biosynthesis	lipoate	not in network-biosynthetic pathway not sufficiently characterized
	Mo-molybdopterin cofactor biosynthesis	molybdopterin	not in network-biosynthetic pathway not sufficiently characterized
	nicotinamide adenine dinucleotide biosynthesis	nicotinamide adenine dinucleotide (pyridine nucleotides)	nad	nadh	nadp	nadph
	pyridoxine biosynthesis	pyridoxal 5-phosphate	pydx5p
	S-adenosylmethionine biosynthesis	S-adenosylmethionine	amet
	thiamine biosynthesis	thiamine diphosphate	thmpp
	vitamin B12 biosynthesis	vitamin B12	adocbl
	Identified by major biosynthtic product (NH text):
	quinones	quinones	q8h2
	heme	heme	hemeO	protoheme	sheme
	riboflavin (flavin nucleotides)	riboflavin	ribflv	fad
	Identified from essentiality data (Baba et al):
	Undecaprenyl pyrophosphate	undecaprenyl pyrophosphate	udcpdp

## Sheet: FBA_solutions
Supplementary Dataset 1 - Flux balance analysis solutions
		(+ ammonia in media)
DATABASE	(A) NO2-	(B) NO2-	(C) Formate+rTCA	(C) Formate+RGP	(D) NO2+Formate+RGP	Formate Complex I Limited	NAME	NAME EQ
Replication and gene expression
rxn13782_c0	0.00652518	0.00673388	0.0124114	0.0133127	0.0216972	0.00722113	Protein biosynthesis	NONE
rxn13783_c0	0.00652518	0.00673388	0.0124114	0.0133127	0.0216972	0.00722113	DNA replication	NONE
rxn13784_c0	0.00652518	0.00673388	0.0124114	0.0133127	0.0216972	0.00722113	RNA transcription	NONE
Oxidative and reductive carboxylate cycle
rxn00147_c0	0.0407365	0.0420394	0.0775327	0	0	0	ATP:pyruvate,water phosphotransferase	H2O + ATP + Pyruvate <=> Phosphate + AMP + PEP + H+
rxn14048_c0	0.102614	0.105896	0.195228	3.30187e-13	-1.53575e-14	-1.16198e-14	2-oxoglutarate:ferredoxin oxidoreductase (decarboxylating)	2 Reduced ferredoxin + Succinyl-CoA + CO2 + 2 H+ <=> 2 Oxidized ferredoxin + 2-Oxoglutarate + CoA
rxn00257_c0	0.0953188	0.0983675	0.181352	0	0	0	ATP:citrate oxaloacetate-lyase ((pro-3S)-CH2COO- ->acetyl-CoA)	ATP + CoA + Citrate <=> ADP + Phosphate + Acetyl-CoA + Oxaloacetate
rxn00973_c0	-0.0953188	-0.0983675	-0.181352	0.0148833	0.0242571	0.0080731	citrate hydro-lyase	Citrate <=> Isocitrate
rxn01387_c0	-0.0953188	-0.0983675	-0.181352	0.0148833	0.0242571	0.0080731	Isocitrate:NADP+ oxidoreductase (decarboxylating)	TPN + Isocitrate <=> TPNH + H+ + Oxalosuccinate
rxn00199_c0	-0.0953188	-0.0983675	-0.181352	0.0148833	0.0242571	0.0080731	Oxalosuccinate:NADP+ oxidoreductase (decarboxylating)	H+ + Oxalosuccinate <=> CO2 + 2-Oxoglutarate
rxn00285_c0	0.103918	0.107241	0.197708	0.00265991	0.00433517	0.00144281	Succinate:CoA ligase (ADP-forming)	ATP + CoA + Succinate <=> ADP + Phosphate + Succinyl-CoA
rxn05938_c0	0.0632876	0.0653118	0.120427	-0.0802333	-0.130766	0.61516	rxn05938	CO2 + Acetyl-CoA + H+ + Reducedferredoxin <=> CoA + Pyruvate + Oxidizedferredoxin
rxn00250_c0	0.0105724	0.0109105	0.0201094	0	0	0.601903	Pyruvate:carbon-dioxide ligase (ADP-forming)	ATP + Pyruvate + HCO3- <=> ADP + Phosphate + Oxaloacetate + H+
rxn00251_c0	0	0	0	-0.0215697	-0.0351547	-0.28407	Orthophosphate:oxaloacetate carboxyl-lyase (phosphorylating)	Phosphate + Oxaloacetate + 2 H+ <=> H2O + CO2 + PEP
rxn00256_c0	0	0	0	-0.0148833	-0.0242571	-0.0080731	Citrate oxaloacetate-lyase ((pro-3S)-CH2COO- -> acetyl-CoA)	CoA + H+ + Citrate <=> H2O + Acetyl-CoA + Oxaloacetate
rxn00799_c0	0.0994466	0.102627	0.189203	-0.00646187	-0.0105317	-0.00350509	(S)-Malate hydro-lyase	MALA <=> H2O + Fumarate
rxn09272_c0	-0.102611	-0.105893	-0.195222	6.01718e-06	9.80691e-06	3.26388e-06	succinate dehydrogenase (irreversible)	Succinate + Ubiquinone-8 <=> Fumarate + Ubiquinol-8
rxn00248_c0	-0.0994466	-0.102627	-0.189203	0.00646187	0.0105317	-0.212088	(S)-malate:NAD+ oxidoreductase	NAD + MALA <=> NADH + Oxaloacetate + H+
rxn08094_c0	0	0	0	0	0	0	2-Oxoglutarate dehydrogenase complex	(1) NAD[0] + (1) CoA[0] + (1) 2-Oxoglutarate[0] <=> (1) NADH[0] + (1) CO2[0] + (1) Succinyl-CoA[0]
rxn00161_c0	0	0	0	0	0	0	(S)-Malate:NADP+ oxidoreductase(oxaloacetate-decarboxylating)	(1) NADP[0] + (1) L-Malate[0] <=> (1) NADPH[0] + (1) CO2[0] + (1) Pyruvate[0]
Reductive glycine pathway
rxn00371_c0	0	0	5.9801	5.56129	5.29759	5.98006	Formate:NAD+ oxidoreductase	NAD + FORM <=> NADH + CO2
rxn00690_c0	5.13942e-05	5.30379e-05	0	0.41881	0.682584	0	Formate:tetrahydrofolate ligase (ADP-forming)	ATP + FORM + THF <=> ADP + Phosphate + 10-Formyl-THF
rxn01211_c0	0.00102975	0.00106268	0.00205641	-0.416604	-0.678989	0.00119645	5,10-Methenyltetrahydrofolate 5-hydrolase(decyclizing)	H2O + 5,10-Methenyltetrahydrofolate <=> H+ + 10-Formyl-THF
rxn00907_c0	0.00102975	0.00106268	0.00205641	-0.416604	-0.678989	0.00119645	5,10-methylenetetrahydrofolate:NADP+ oxidoreductase	TPN + 5,10-Methylene-THF <=> TPNH + 5,10-Methenyltetrahydrofolate
rxn06600_c0	-0.00337998	-0.00348809	-0.00638009	-0.216248	-0.352446	0.325628	S-aminomethyldihydrolipoylprotein:(6S)-tetrahydrofolate aminomethyltransferase (ammonia-forming)	(1) Tetrahydrofolate[0] + (1) S-Aminomethyldihydrolipoylprotein[0] <=> (1) NH3[0] + (1) 5-10-Methylenetetrahydrofolate[0] + (1) Dihydrolipolprotein[0]
rxn06377_c0	-0.00337998	-0.00348809	-0.00638009	-0.216248	-0.352446	0.325628	glycine:lipoylprotein oxidoreductase (decarboxylating and acceptor-aminomethylating)	(1) Glycine[0] + (1) H+[0] + (1) Lipoylprotein[0] <=> (1) CO2[0] + (1) S-Aminomethyldihydrolipoylprotein[0]
rxn06493_c0	-0.00337998	-0.00348809	-0.00638009	-0.216248	-0.352446	0.325628	dihydrolipoylprotein:NAD+ oxidoreductase	(1) NAD[0] + (1) Dihydrolipolprotein[0] <=> (1) NADH[0] + (1) H+[0] + (1) Lipoylprotein[0]
rxn00165_c0	0	0	0	0.104672	0.170597	0	L-serine ammonia-lyase	Serine <=> NH3 + Pyruvate
rxn00692_c0	-0.00576975	-0.00595429	-0.0110234	0.197581	0.322021	0.322927	5,10-Methylenetetrahydrofolate:glycine hydroxymethyltransferase	H2O + Gly + 5,10-Methylene-THF <=> Serine + THF
Carbonate uptake
rxn00102_c0	-0.0368242	-0.038002	-0.0700423	-0.0535589	-0.0872913	-0.630955	Carbonic acid hydro-lyase	H+ + HCO3- <=> H2O + CO2
Embden-Meryerhof-Parnas pathway (glycolysis)/gluconeogenesis
rxn09502_c0	0	0	0	0	0	0	Glucokinase	ATP + Glucose <=> ADP + beta-D-Glucose 6-phosphate
rxn00558_c0	-0.00871715	-0.00899596	-0.0165806	-0.0177847	-0.0289858	-0.00964689	D-Glucose-6-phosphate ketol-isomerase	Robison ester <=> Neuberg ester
rxn01485_c0	-0.000276279	-0.000285115	-0.000525502	-0.000563663	-0.000918668	-0.000305746	D-Glucosamine 1-phosphate 1,6-phosphomutase	D-Glucosamine1-phosphate <=> D-Glucosamine phosphate
rxn01106_c0	0.036286	0.0374466	0.0690675	-0.0306497	-0.0499534	-0.288995	2-Phospho-D-glycerate 2,3-phosphomutase	2-Phospho-D-glycerate <=> 3-Phosphoglycerate
rxn00747_c0	0.0131688	0.01359	0.0250481	0.026867	0.0437884	0.0147336	D-Glyceraldehyde-3-phosphate ketol-isomerase	Glyceraldehyde3-phosphate <=> Glycerone phosphate
rxn01100_c0	0.0256828	0.0265042	0.0488505	0.0523979	0.0853991	0.0285823	ATP:3-phospho-D-glycerate 1-phosphotransferase	ATP + H+ + 3-Phosphoglycerate <=> ADP + 1,3-Bisphospho-D-glycerate
rxn00781_c0	-0.0256828	-0.0265042	-0.0488505	-0.0523979	-0.0853991	-0.0285823	D-Glyceraldehyde-3-phosphate:NAD+ oxidoreductase(phosphorylating)	NAD + Phosphate + Glyceraldehyde3-phosphate <=> NADH + 1,3-Bisphospho-D-glycerate
rxn00549_c0	0.0109756	0.0113266	0.0208764	0.0223924	0.0364955	0.0121462	D-Fructose-1,6-bisphosphate 1-phosphohydrolase	H2O + D-Fructose1-6-bisphosphate <=> Phosphate + H+ + Neuberg ester
rxn02379_c0	0	0	0	0	0	0	alpha-D-Hexose 1-phosphate 1,6-phosphomutase	alpha-D-Hexose 1-phosphate <=> alpha-D-Hexose 6-phosphate
rxn00778_c0	5.76038e-06	5.94461e-06	1.09566e-05	1.17523e-05	1.91541e-05	6.37476e-06	D-Ribose 1,5-phosphomutase	Ribose 1-phosphate <=> Ribose 5-phosphate
rxn00704_c0	-0.00871715	-0.00899596	-0.0165806	-0.0177847	-0.0289858	-0.00964689	alpha-D-Glucose 1-phosphate 1,6-phosphomutase	Cori ester <=> Robison ester
rxn00148_c0	0	0	0	0	0	0	ATP:pyruvate O2-phosphotransferase	ATP + Pyruvate <=> ADP + PEP
rxn00459_c0	-0.036286	-0.0374466	-0.0690675	0.0306497	0.0499534	0.288995	2-Phospho-D-glycerate hydro-lyase	2-Phospho-D-glycerate <=> H2O + PEP
rxn00786_c0	-0.0109756	-0.0113266	-0.0208764	-0.0223924	-0.0364955	-0.0121462	D-Fructose-1,6-bisphosphate D-glyceraldehyde-3-phosphate-lyase	D-Fructose1-6-bisphosphate <=> Glycerone phosphate + Glyceraldehyde3-phosphate
rxn00545_c0	0	0	0	0	0	0	ATP:D-fructose-6-phosphate 1-phosphotransferase	ATP + Neuberg ester <=> ADP + D-Fructose1-6-bisphosphate
rxn00147_c0	0.0407365	0.0420394	0.0775327	0	0	0	ATP:pyruvate,water phosphotransferase	H2O + ATP + Pyruvate <=> Phosphate + AMP + PEP + H+
Pentose Phosphate Pathway
rxn00772_c0	0	0	0	0	0	0	ATP:D-ribose 5-phosphotransferase	ATP + D-Ribose <=> ADP + Ribose 5-phosphate
rxn00777_c0	-0.00160525	-0.00165659	-0.0030533	-0.00327503	-0.0053377	-0.00177646	D-Ribose-5-phosphate ketol-isomerase	Ribose 5-phosphate <=> D-Ribulose5-phosphate
rxn01476_c0	0	0	0	0	0	0	6-Phospho-D-glucono-1,5-lactone lactonohydrolase	H2O + 6-Phospho-D-glucono-1,5-lactone <=> H+ + 6-Phospho-D-gluconate
rxn01116_c0	-0.00176942	-0.00182601	-0.00336557	-0.00360997	-0.00588359	-0.00195814	D-Ribulose-5-phosphate 3-epimerase	D-Ribulose5-phosphate <=> D-Xylulose5-phosphate
rxn01975_c0	0	0	0	0	0	0	beta-D-Glucose-6-phosphate:NADP+ 1-oxoreductase	TPN + beta-D-Glucose 6-phosphate <=> TPNH + H+ + 6-Phospho-D-glucono-1,5-lactone
rxn00604_c0	0	0	0	0	0	0	D-Glucose-6-phosphate:NADP+ 1-oxoreductase	TPN + Robison ester <=> TPNH + H+ + 6-Phospho-D-glucono-1,5-lactone
rxn01333_c0	6.09882e-05	6.29388e-05	0.000116004	0.000124428	0.000202795	6.7493e-05	Sedoheptulose-7-phosphate:D-glyceraldehyde-3-phosphate	Glyceraldehyde3-phosphate + Sedoheptulose7-phosphate <=> Neuberg ester + D-Erythrose4-phosphate
rxn00770_c0	0.00133727	0.00138004	0.00254358	0.00272829	0.00444662	0.0014799	ATP:D-ribose-5-phosphate pyrophosphotransferase	ATP + Ribose 5-phosphate <=> AMP + PRPP
rxn00784_c0	0	0	0	0	0	0	2-Deoxy-D-ribose-5-phosphate acetaldehyde-lyase	deoxyribose-5-phosphate <=> AALD + Glyceraldehyde3-phosphate
rxn01986_c0	0	0	0	0	0	0	2-Deoxy-D-ribose 1-phosphate 1,5-phosphomutase	deoxyribose-1-phosphate <=> deoxyribose-5-phosphate
rxn00778_c0	5.76038e-06	5.94461e-06	1.09566e-05	1.17523e-05	1.91541e-05	6.37476e-06	D-Ribose 1,5-phosphomutase	Ribose 1-phosphate <=> Ribose 5-phosphate
rxn01115_c0	0	0	0	0	0	0	6-Phospho-D-gluconate:NADP+ 2-oxidoreductase (decarboxylating)	TPN + 6-Phospho-D-gluconate <=> TPNH + CO2 + D-Ribulose5-phosphate
rxn01200_c0	-0.00027374	-0.000282495	-0.000520673	-0.000558484	-0.000910227	-0.000302936	Sedoheptulose-7-phosphate:D-glyceraldehyde-3-phosphate	Glyceraldehyde3-phosphate + Sedoheptulose7-phosphate <=> Ribose 5-phosphate + D-Xylulose5-phosphate
rxn00785_c0	0.00204316	0.00210851	0.00388624	0.00416845	0.00679382	0.00226108	D-Fructose 6-phosphate:D-glyceraldehyde-3-phosphate glycolaldehyde	Neuberg ester + Glyceraldehyde3-phosphate <=> D-Xylulose5-phosphate + D-Erythrose4-phosphate
rxn00548_c0	0	0	0	0	0	0	D-Fructose-6-phosphate D-erythrose-4-phosphate-lyase	Phosphate + H+ + Neuberg ester <=> H2O + Acetylphosphate + D-Erythrose4-phosphate
rxn01187_c0	0	0	0	0	0	0	D-Xylulose 5-phosphate D-glyceraldehyde-3-phosphate-lyase	Phosphate + H+ + D-Xylulose5-phosphate <=> H2O + Glyceraldehyde3-phosphate + Acetylphosphate
Glycogen degradation
rxn05740_c0	-0.00845121	-0.00872151	-0.0160748	-0.0172421	-0.0281015	-0.00935259	cpd00155 phosphorylase	Phosphate + H+ + Glycogen <=> Cori ester + glycogen(n-1)
rxn01169_c0	0	0	0	0	0	0	ATP:D-glucose 6-phosphotransferase	ATP + beta-D-Glucose <=> ADP + beta-D-Glucose 6-phosphate
rxn08126_c0	0	0	0	0	0	0	Amylomaltase (maltotriose)	Maltose + Maltotriose <=> Glucose + Maltotetraose
rxn08127_c0	0	0	0	0	0	0	Amylomaltase (maltotetraose)	Maltose + Maltotetraose <=> Glucose + Maltopentaose
rxn08128_c0	0	0	0	0	0	0	Amylomaltase (maltopentaose)	Maltose + Maltopentaose <=> Glucose + Maltohexaose
rxn08129_c0	0	0	0	0	0	0	Amylomaltase (maltohexaose)	Maltose + Maltohexaose <=> Glucose + Maltoheptaose
rxn02379_c0	0	0	0	0	0	0	alpha-D-Hexose 1-phosphate 1,6-phosphomutase	alpha-D-Hexose 1-phosphate <=> alpha-D-Hexose 6-phosphate
Nitrogen + Energy metabolism
rxn00567_c0	-2.9443e-11	3.47238e-11	0	0	0	0	Ferrocytochrome-c:oxygen oxidoreductase	H2O + Cytochrome c3+ + NO <=> 2 H+ + Nitrite + Cytochrome c2+
rxn14173_c0	8.61665	8.66	0	0	8.66	0	nitrite:(acceptor) oxidoreductase	(1) H2O[0] + (1) Nitrite[0] + (2) Cytochrome c3+[0] <=> (2) H+[0] + (2) Cytochrome c2+[0] + (1) Nitrate[0]
rxn00112_c0	0	0	0	0	0	0	AMO	O2 + NH3 + H+ <=> H2O + Hydroxylamine
rxn40000_c0	0	0	0	0	0	0	HAO	Hydroxylamine + H2O + Ferricytochrome <=> Nitrite + 5 H+ + Ferrocytochrome
rxn40001_c0	0	0	0	0	0	0	rxn40001	Ferrocytochrome + Ubiquinone-8 <=> Ferricytochrome + Ubiquinol-8
rxn10122_c0	-0.32379	-0.334146	5.36427	4.69135	3.87973	4.645	NADH dehydrogenase (ubiquinone-8 & 3.5 protons)	NADH + 4.5 H+ + Ubiquinone-8 <=> NAD + 3.5 H+[e] + Ubiquinol-8
rxn09272_c0	-0.102611	-0.105893	-0.195222	6.01718e-06	9.80691e-06	3.26388e-06	succinate dehydrogenase (irreversible)	Succinate + Ubiquinone-8 <=> Fumarate + Ubiquinol-8
rxn13689_c0	-0.835514	-0.728025	4.63811	4.75007	3.97544	4.01817	cytochrome-c reductase (ubiquinol8: 4 protons translocated)	2 H+ + 2 Cytochrome c3+ + Ubiquinol-8 <=> 4 H+[e] + 2 Cytochrome c2+ + Ubiquinone-8
rxn10043_c0	7.78114	7.93198	4.63811	4.75007	12.6354	4.01817	cytochrome-c oxidase (H+/e- = 2)	0.5 O2 + 6 H+ + 2 Cytochrome c2+ <=> H2O + 4 H+[e] + 2 Cytochrome c3+
rxn10042_c0	4.77125	4.89507	8.2635	8.62521	13.4907	6.78245	ATP synthase (four protons for one ATP)	ADP + Phosphate + 4 H+[e] <=> H2O + ATP + 3 H+
rxn05625_c0	8.66	8.66	0	0	8.66	0	nitrite transport in via proton symport	H+[e] + Nitrite[e] <=> H+ + Nitrite
rxn05627_c0	-8.61665	-8.66	0	0	-8.66	0	nitrate transport in via proton symport	H+[e] + Nitrate[e] <=> H+ + Nitrate
rxn05893_c0	0	0	0	0	0	0	Ammonia:ferredoxin oxidoreductase	2 H2O + NH3 + 6 Oxidizedferredoxin <=> 8 H+ + Nitrite + 6 Reducedferredoxin
rxn14159_c0	0	0	0	0	0	0	Ferredoxin:NADP+ oxidoreductase	2 Reduced ferredoxin + NADP+ + H+ <=> 2 Oxidized ferredoxin + NADPH
rxn40030_c0	-0.279366	-0.288301	-0.531521	0.0580957	0.0946855	-0.627168	2M-type complex I, NuoL	Reduced ferredoxin + 7 H+ + Ubiquinone-8 <=> Oxidized ferredoxin 5 H+[e] + Ubiquinol-8
rxn40031_c0	0.0433508	0	0	0	0	0	ONR, octaheme nitrite reductase	(3) H+[0] + (1) Nitrite[0] + (3) Ubiquinol-8[0] <=> (2) H2O[0] + (1) NH3[0] + (3) Ubiquinone-8[0] + (2) H+[1]
cyanate degradation
rxn02529_c0	0	0	0	0	0	0	Cyanate C-N-lyase	H+ + HCO3- + Cyanate <=> CO2 + Carbamate
rxn05064_c0	0	0	0	0	0	0	carbamate hydro-lyase	2 H+ + Carbamate <=> CO2 + NH3
organic compound catabolism
rxn00371_c0	0	0	5.9801	5.56129	5.29759	5.98006	Formate:NAD+ oxidoreductase	NAD + FORM <=> NADH + CO2
rxn08518_c0	0	0	0	0	0	0	Formate-hydrogen lyase	FORM + H+ <=> CO2 + H2
rxn05559_c0	0	0	5.98	5.98	5.98	5.98	formate transport in via proton symport	FORM[e] + H+[e] <=> FORM + H+
rxn00248_c0	-0.0994466	-0.102627	-0.189203	0.00646187	0.0105317	-0.212088	(S)-malate:NAD+ oxidoreductase	NAD + MALA <=> NADH + Oxaloacetate + H+
rxn00175_c0	0	0	0	0	0	0	Acetate:CoA ligase (AMP-forming)	ATP + CoA + ACET + H+ <=> PPi + AMP + Acetyl-CoA
rxn00506_c0	-0.00422263	-0.00435769	-0.00803175	-0.008615	-0.0140409	-0.004673	Acetaldehyde:NAD+ oxidoreductase	H2O + NAD + AALD <=> NADH + ACET + 2 H+
rxn10118_c0	0	0	0	0	0	0	hydrogenase (ubiquinone-8: 2 protons)	2 H+ + H2 + Ubiquinone-8 <=> 2 H+[e] + Ubiquinol-8
rxn06557_c0	0	0	0	0	0	0	Hydrogen:ferricytochrome-c3 oxidoreductase	2 H2 + Ferricytochrome c3 <=> 4 H+ + Ferrocytochrome c3
rxn00106_c0	0	0	0	0	0	0	Triphosphate phosphohydrolase	H2O + Triphosphate <=> Phosphate + PPi
rxn00001_c0	0.00954805	0.00985344	0.0181611	0.0194799	0.0317487	0.0105664	Pyrophosphate phosphohydrolase	H2O + PPi <=> 2 Phosphate + 2 H+
superoxide radicals degradation
rxn00206_c0	0	0	0	0	0	0	Superoxide:superoxide oxidoreductase	2 O2- <=> O2 + H2O2
rxn00006_c0	6.45162e-06	6.65797e-06	1.22714e-05	1.31626e-05	2.14526e-05	7.13973e-06	hydrogen-peroxide:hydrogen-peroxide oxidoreductase	2 H2O2 <=> 2 H2O + O2
Amino acid metabolism
alanine biosynthesis III **this is main pwy**
rxn07292_c0	0	0	0	0	0	0	L-cysteine:[ThiI] sulfurtransferase	L-Cysteine + C15811 <=> ALA + C15812
alanine biosynthesis I
rxn00903_c0	-0.00478231	-0.00493526	-0.00909629	-0.00975685	-0.0159019	-0.00529237	L-Valine:2-oxoglutarate aminotransferase	2-Oxoglutarate + L-Valine <=> GLU + 3MOB
rxn00904_c0	0.00227162	0.00234427	0.00432078	0.00463455	0.00755347	0.0025139	L-Valine:pyruvate aminotransferase	Pyruvate + L-Valine <=> ALA + 3MOB
rxn00283_c0	0.000169903	0.000175337	0.000323167	0.000346635	0.000564952	0.000188024	L-Alanine racemase	ALA <=> D-Ala
L-arginine biosynthesis I (via L-ornithine)
rxn00192_c0	0.0023122	0.00238615	0.00439797	0.00471734	0.00768841	0.00255881	Acetyl-CoA:L-glutamate N-acetyltransferase	Acetyl-CoA + GLU <=> CoA + H+ + N-Acetyl-L-glutamate
rxn01917_c0	0.0023122	0.00238615	0.00439797	0.00471734	0.00768841	0.00255881	ATP:N-acetyl-L-glutamate 5-phosphotransferase	ATP + H+ + N-Acetyl-L-glutamate <=> ADP + n-acetylglutamyl-phosphate
rxn02465_c0	-0.0023122	-0.00238615	-0.00439797	-0.00471734	-0.00768841	-0.00255881	N-Acetyl-L-glutamate-5-semialdehyde:NADP+ 5-oxidoreductase	TPN + Phosphate + 2-Acetamido-5-oxopentanoate <=> TPNH + n-acetylglutamyl-phosphate
rxn01637_c0	-0.0023122	-0.00238615	-0.00439797	-0.00471734	-0.00768841	-0.00255881	N2-Acetyl-L-ornithine:2-oxoglutarate aminotransferase	2-Oxoglutarate + N-Acetylornithine <=> GLU + 2-Acetamido-5-oxopentanoate
rxn00469_c0	0.0023122	0.00238615	0.00439797	0.00471734	0.00768841	0.00255881	N2-Acetyl-L-ornithine amidohydrolase	H2O + N-Acetylornithine <=> ACET + Ornithine
rxn00414_c0	0.00261961	0.00270339	0.00498268	0.00534452	0.00871059	0.00289901	Carbon-dioxide:L-glutamine amido-ligase (ADP-forming,	H2O + 2 ATP + L-Glutamine + HCO3- <=> 2 ADP + Phosphate + GLU + H+ + Carbamoylphosphate
rxn01019_c0	0.0023122	0.00238615	0.00439797	0.00471734	0.00768841	0.00255881	Carbamoyl-phosphate:L-ornithine carbamoyltransferase	Ornithine + Carbamoylphosphate <=> Phosphate + 2 H+ + Citrulline
rxn01434_c0	0.0023122	0.00238615	0.00439797	0.00471734	0.00768841	0.00255881	L-Citrulline:L-aspartate ligase (AMP-forming)	ATP + Aspartate + Citrulline <=> PPi + AMP + L-Argininosuccinate
rxn00802_c0	0.0023122	0.00238615	0.00439797	0.00471734	0.00768841	0.00255881	N-(L-Argininosuccinate) arginie-lyase	L-Argininosuccinate <=> Arginine + Fumarate
L-arginine biosynthesis III (via N-acetyl-L-citrulline) *this is the only pathway - diagnostic enzyme EC 2.1.3.9*
rxn05012_c0	0	0	0	0	0	0	carbamoyl-phosphate:N2-acetyl-L-ornithine carbamoyltransferase	Carbamoylphosphate + N-Acetylornithine <=> Phosphate + 2 H+ + N-Acetyl-L-citrulline
asparagine biosynthesis I
rxn00416_c0	0.000302566	0.000312243	0.000575502	0.000617294	0.00100608	0.000334836	L-aspartate:L-glutamine amido-ligase (AMP-forming)	H2O + ATP + Aspartate + L-Glutamine <=> PPi + AMP + GLU + L-Asparagine
L-aspartate biosynthesis
rxn00260_c0	-0.00644462	-0.00665074	-0.0122581	-0.0131483	-0.0214293	-0.665812	L-Aspartate:2-oxoglutarate aminotransferase	2-Oxoglutarate + Aspartate <=> GLU + Oxaloacetate
rxn00527_c0	-0.000282765	-0.000291809	-0.00053784	-0.000576897	-0.000940237	-0.000312924	L-Tyrosine:2-oxoglutarate aminotransferase	2-Oxoglutarate + Tyrosine <=> GLU + 4-Hydroxyphenylpyruvate
cysteine biosynthesis I
rxn00423_c0	0.00180405	0.00186175	0.00343144	0.00368063	0.00599875	0.00199647	serine O-acetyltransferase	Acetyl-CoA + Serine <=> CoA + O-Acetyl-L-serine
rxn00649_c0	0.00180405	0.00186175	0.00343144	0.00368063	0.00599875	0.00199647	O3-Acetyl-L-serine acetate-lyase (adding hydrogen sulfide)	H2S + O-Acetyl-L-serine <=> ACET + H+ + L-Cysteine
glutamine biosynthesis I
rxn00187_c0	0	0	0	0	0	0	L-Glutamate:ammonia ligase (ADP-forming)	ATP + NH3 + GLU <=> ADP + Phosphate + L-Glutamine + H+
glutamate biosynthesis I
rxn00085_c0	0.0052576	0.00542575	0.0100003	0.0107265	0.0174823	0.00581836	L-Glutamate:NADP+ oxidoreductase (transaminating)	TPN + 2 GLU <=> TPNH + 2-Oxoglutarate + L-Glutamine + H+
glutamate biosynthesis II
rxn00184_c0	-0.0429809	-0.0443556	-0.0818017	0.0169906	0.0276917	-0.376934	L-Glutamate:NADP+ oxidoreductase (deaminating)	H2O + TPN + GLU <=> TPNH + NH3 + 2-Oxoglutarate + H+
glycine biosynthesis III
rxn00424_c0	0	0	0	0	0	0	L-Serine:glyoxylate aminotransferase	Glyoxylate + Serine <=> Gly + Hydroxypyruvate
glycine biosynthesis I
rxn00692_c0	-0.00576975	-0.00595429	-0.0110234	0.197581	0.322021	0.322927	5,10-Methylenetetrahydrofolate:glycine hydroxymethyltransferase	H2O + Gly + 5,10-Methylene-THF <=> Serine + THF
glycine biosynthesis IV
rxn00541_c0	-0.00422263	-0.00435769	-0.00803175	-0.008615	-0.0140409	-0.004673	L-Threonine acetaldehyde-lyase	threonine <=> Gly + AALD
histidine biosynthesis
rxn00789_c0	-0.000253278	-0.000261379	-0.000481754	-0.000516738	-0.000842189	-0.000280292	1-(5-Phospho-D-ribosyl)-ATP:pyrophosphate phosphoribosyl-transferase	PPi + Phosphoribosyl-ATP <=> ATP + PRPP
rxn02834_c0	0.000253278	0.000261379	0.000481754	0.000516738	0.000842189	0.000280292	Phosphoribosyl-ATP pyrophosphohydrolase	H2O + Phosphoribosyl-ATP <=> PPi + Phosphoribosyl-AMP
rxn02835_c0	0.000253278	0.000261379	0.000481754	0.000516738	0.000842189	0.000280292	1-(5-phospho-D-ribosyl)-AMP 1,6-hydrolase	H2O + Phosphoribosyl-AMP <=> phosphoribosylformiminoaicar-phosphate
rxn03175_c0	0.000253278	0.000261379	0.000481754	0.000516738	0.000842189	0.000280292	N-(5'-Phospho-D-ribosylformimino)-5-amino-1-	phosphoribosylformiminoaicar-phosphate <=> phosphoribulosylformimino-AICAR-phosphate
rxn03135_c0	-0.000253278	-0.000261379	-0.000481754	-0.000516738	-0.000842189	-0.000280292	Imidazole-glycerol-3-phosphate synthase	GLU + H+ + D-erythro-imidazol-glycerol-phosphate + AICAR <=> L-Glutamine + phosphoribulosylformimino-AICAR-phosphate
rxn02473_c0	0.000253278	0.000261379	0.000481754	0.000516738	0.000842189	0.000280292	D-erythro-1-(Imidazol-4-yl)glycerol 3-phosphate hydro-lyase	D-erythro-imidazol-glycerol-phosphate <=> H2O + Imidazole-acetol phosphate
rxn02320_c0	-0.000253278	-0.000261379	-0.000481754	-0.000516738	-0.000842189	-0.000280292	5-Amino-2-oxopentanoate:2-oxoglutarate aminotransferase	2-Oxoglutarate + L-Histidinol phosphate <=> GLU + Imidazole-acetol phosphate
rxn02160_c0	0.000253278	0.000261379	0.000481754	0.000516738	0.000842189	0.000280292	L-Histidinol-phosphate phosphohydrolase	H2O + L-Histidinol phosphate <=> Phosphate + H+ + L-Histidinol
rxn00859_c0	0.000253278	0.000261379	0.000481754	0.000516738	0.000842189	0.000280292	L-Histidinol:NAD+ oxidoreductase	H2O + 2 NAD + L-Histidinol <=> 2 NADH + 3 H+ + L-Histidine
PRPP biosynthesis I
rxn00770_c0	0.00133727	0.00138004	0.00254358	0.00272829	0.00444662	0.0014799	ATP:D-ribose-5-phosphate pyrophosphotransferase	ATP + Ribose 5-phosphate <=> AMP + PRPP
threonine biosynthesis from homoserine
rxn01300_c0	0	0	0	0	0	0.65868	ATP:L-homoserine O-phosphotransferase	ATP + L-Homoserine <=> ADP + O-Phospho-L-homoserine
rxn01069_c0	0	0	0	0	0	0.65868	O-Phospho-L-homoserine phospho-lyase (adding water)	H2O + O-Phospho-L-homoserine <=> Phosphate + H+ + threonine
homoserine biosynthesis
rxn00337_c0	0.00209938	0.00216652	0.00399317	0.00428314	0.00698075	0.661004	ATP:L-aspartate 4-phosphotransferase	ATP + Aspartate + H+ <=> ADP + 4-Phospho-L-aspartate
rxn01643_c0	-0.00209938	-0.00216652	-0.00399317	-0.00428314	-0.00698075	-0.661004	L-Aspartate-4-semialdehyde:NADP+ oxidoreductase (phosphorylating)	TPN + Phosphate + L-Aspartic 4-semialdehyde <=> TPNH + 4-Phospho-L-aspartate
rxn01302_c0	-0.00130325	-0.00134493	-0.00247887	-0.00265888	-0.00433349	-0.660123	L-Homoserine:NADP+ oxidoreductase	TPN + L-Homoserine <=> TPNH + H+ + L-Aspartic 4-semialdehyde
isoleucine biosynthesis I (from threonine)
rxn00737_c0	0.00133387	0.00137653	0.00253711	0.00272135	0.00443531	0.00147613	L-threonine ammonia-lyase	threonine <=> NH3 + 2-Oxobutyrate
rxn03194_c0	0.00133387	0.00137653	0.00253711	0.00272135	0.00443531	0.00147613	(S)-2-Aceto-2-hydroxybutanoate pyruvate-lyase (carboxylating)	2-Oxobutyrate + 2-Hydroxyethyl-ThPP <=> TPP + 2-Aceto-2-hydroxybutanoate
rxn08764_c0	0.00133387	0.00137653	0.00253711	0.00272135	0.00443531	0.00147613	ketol-acid reductoisomerase (2-Acetolactate)	TPNH + H+ + 2-Aceto-2-hydroxybutanoate <=> TPN + 2,3-Dihydroxy-3-methylvalerate
rxn03437_c0	0.00133387	0.00137653	0.00253711	0.00272135	0.00443531	0.00147613	(R)-2,3-Dihydroxy-3-methylpentanoate hydro-lyase	2,3-Dihydroxy-3-methylvalerate <=> H2O + 3MOP
rxn01575_c0	-0.00133387	-0.00137653	-0.00253711	-0.00272135	-0.00443531	-0.00147613	L-Isoleucine:2-oxoglutarate aminotransferase	2-Oxoglutarate + L-Isoleucine <=> GLU + 3MOP
leucine biosynthesis (from valine biosynthesis)
rxn00902_c0	-0.00207545	-0.00214183	-0.00394765	-0.00423432	-0.00690117	-0.00229681	3-Carboxy-3-hydroxy-4-methylpentanoate 3-methyl-2-oxobutanoate-lyase	CoA + H+ + 2-Isopropylmalate <=> H2O + Acetyl-CoA + 3MOB
rxn02789_c0	0.00207545	0.00214183	0.00394765	0.00423432	0.00690117	0.00229681	2-Isopropylmalate hydro-lyase	2-Isopropylmalate <=> H2O + 2-Isopropylmaleate
rxn02811_c0	-0.00207545	-0.00214183	-0.00394765	-0.00423432	-0.00690117	-0.00229681	3-Isopropylmalate hydro-lyase	3-Isopropylmalate <=> H2O + 2-Isopropylmaleate
rxn03062_c0	0.00207545	0.00214183	0.00394765	0.00423432	0.00690117	0.00229681	3-Isopropylmalate:NAD+ oxidoreductase	NAD + 3-Isopropylmalate <=> NADH + H+ + 2-isopropyl-3-oxosuccinate
rxn01208_c0	-0.00207545	-0.00214183	-0.00394765	-0.00423432	-0.00690117	-0.00229681	2-Oxo-4-methyl-3-carboxypentanoate decarboxylation	CO2 + 4MOP <=> H+ + 2-isopropyl-3-oxosuccinate
rxn00806_c0	-0.00207545	-0.00214183	-0.00394765	-0.00423432	-0.00690117	-0.00229681	L-Leucine:2-oxoglutarate aminotransferase	2-Oxoglutarate + L-Leucine <=> GLU + 4MOP
phenylalanine biosynthesis I (from chorismate)
rxn01256_c0	0.00178851	0.00184572	0.00340188	0.00364892	0.00594708	0.00197927	Chorismate pyruvatemutase	Chorismate <=> Prephenate
rxn01000_c0	0.00150575	0.00155391	0.00286404	0.00307203	0.00500684	0.00166635	Prephenate hydro-lyase (decarboxylating)	H+ + Prephenate <=> H2O + CO2 + Phenylpyruvate
rxn00493_c0	-0.00150575	-0.00155391	-0.00286404	-0.00307203	-0.00500684	-0.00166635	L-Phenylalanine:2-oxoglutarate aminotransferase	2-Oxoglutarate + L-Phenylalanine <=> GLU + Phenylpyruvate
chorismate biosynthesis from 3-dehydroquinate
rxn02213_c0	0.002103	0.00217026	0.00400005	0.00429053	0.00699279	0.0023273	3-Dehydroquinate hydro-lyase	3-Dehydroquinate <=> H2O + 3-Dehydroshikimate
rxn01740_c0	-0.002103	-0.00217026	-0.00400005	-0.00429053	-0.00699279	-0.0023273	Shikimate:NADP+ 5-oxidoreductase	TPN + Shikimate <=> TPNH + H+ + 3-Dehydroshikimate
rxn01739_c0	0.002103	0.00217026	0.00400005	0.00429053	0.00699279	0.0023273	ATP:shikimate 3-phosphotransferase	ATP + Shikimate <=> ADP + 3-phosphoshikimate
rxn02476_c0	0.002103	0.00217026	0.00400005	0.00429053	0.00699279	0.0023273	Phosphoenolpyruvate:3-phosphoshikimate	PEP + 3-phosphoshikimate <=> Phosphate + H+ + O5-(1-Carboxyvinyl)-3-phosphoshikimate
rxn01255_c0	0.002103	0.00217026	0.00400005	0.00429053	0.00699279	0.0023273	5-O-(1-Carboxyvinyl)-3-phosphoshikimate phosphate-lyase	O5-(1-Carboxyvinyl)-3-phosphoshikimate <=> Phosphate + H+ + Chorismate
3-dehydroquinate biosynthesis I (from ox-PPP)
rxn01332_c0	0.002103	0.00217026	0.00400005	0.00429053	0.00699279	0.0023273	Phosphoenolpyruvate:D-erythrose-4-phosphate	H2O + PEP + D-Erythrose4-phosphate <=> Phosphate + H+ + DAHP
rxn02212_c0	0.002103	0.00217026	0.00400005	0.00429053	0.00699279	0.0023273	2-Dehydro-3-deoxy-D-arabino-heptonate 7-phosphate phosphate-lyase	DAHP <=> Phosphate + H+ + 3-Dehydroquinate
proline biosynthesis I (from glutamate)
rxn00179_c0	0.00430292	0.00444054	0.00818446	0.00877881	0.0143079	0.00476186	ATP:L-glutamate 5-phosphotransferase	ATP + GLU + H+ <=> ADP + L-Glutamyl 5-phosphate
rxn02373_c0	-0.00430292	-0.00444054	-0.00818446	-0.00877881	-0.0143079	-0.00476186	L-Glutamate-5-semialdehyde:NADP+ 5-oxidoreductase (phosphorylationg)	TPN + Phosphate + L-Glutamate5-semialdehyde <=> TPNH + L-Glutamyl 5-phosphate
rxn02374_c0	0.00430292	0.00444054	0.00818446	0.00877881	0.0143079	0.00476186	L-glutamate 5-semialdehyde dehydratase (spontaneous)	L-Glutamate5-semialdehyde <=> H2O + H+ + 1-Pyrroline-5-carboxylate
rxn00931_c0	-0.00430292	-0.00444054	-0.00818446	-0.00877881	-0.0143079	-0.00476186	L-Proline:NADP+ 5-oxidoreductase	TPN + L-Proline <=> TPNH + H+ + 1-Pyrroline-5-carboxylate
lysine biosynthesis VI (from aspartate)
rxn00337_c0	0.00209938	0.00216652	0.00399317	0.00428314	0.00698075	0.661004	ATP:L-aspartate 4-phosphotransferase	ATP + Aspartate + H+ <=> ADP + 4-Phospho-L-aspartate
rxn01643_c0	-0.00209938	-0.00216652	-0.00399317	-0.00428314	-0.00698075	-0.661004	L-Aspartate-4-semialdehyde:NADP+ oxidoreductase (phosphorylating)	TPN + Phosphate + L-Aspartic 4-semialdehyde <=> TPNH + 4-Phospho-L-aspartate
rxn01644_c0	0.000796132	0.000821595	0.0015143	0.00162427	0.00264726	0.000881045	L-Aspartate-4-semialdehyde hydro-lyase (adding pyruvate and	Pyruvate + L-Aspartic 4-semialdehyde <=> 2 H2O + H+ + Dihydrodipicolinate
rxn02929_c0	-0.000796132	-0.000821595	-0.0015143	-0.00162427	-0.00264726	-0.000881045	2,3,4,5-Tetrahydrodipicolinate:NADP+ oxidoreductase	TPN + tetrahydrodipicolinate <=> TPNH + H+ + Dihydrodipicolinate
rxn07441_c0	-0.000796132	-0.000821595	-0.0015143	-0.00162427	-0.00264726	-0.000881045	LL-2,6-diaminoheptanedioate:2-oxoglutarate aminotransferase	2-Oxoglutarate + LL-2,6-Diaminopimelate <=> H2O + GLU + H+ + tetrahydrodipicolinate
rxn01974_c0	0.000796132	0.000821595	0.0015143	0.00162427	0.00264726	0.000881045	LL-2,6-Diaminoheptanedioate 2-epimerase	LL-2,6-Diaminopimelate <=> meso-2,6-Diaminopimelate
rxn00313_c0	0.000711181	0.000733927	0.00135272	0.00145095	0.00236478	0.000787033	meso-2,6-Diaminoheptanedioate carboxy-lyase	H+ + meso-2,6-Diaminopimelate <=> CO2 + Lysine
serine biosynthesis
rxn01101_c0	0.0106032	0.0109424	0.020217	-0.0830476	-0.135352	-0.317578	3-Phospho-D-glycerate:NAD+ 2-oxidoreductase	NAD + 3-Phosphoglycerate <=> NADH + H+ + 3-Phosphonooxypyruvate
rxn02914_c0	-0.0106032	-0.0109424	-0.020217	0.0830476	0.135352	0.317578	3-Phosphoserine:2-oxoglutarate aminotransferase	2-Oxoglutarate + phosphoserine <=> GLU + 3-Phosphonooxypyruvate
rxn00420_c0	0.0106032	0.0109424	0.020217	-0.0830476	-0.135352	-0.317578	L-O-Phosphoserine phosphohydrolase	H2O + phosphoserine <=> Phosphate + Serine + H+
tryptophan biosynthesis
rxn00727_c0	0.000307572	0.000317409	0.000585023	0.000627507	0.00102272	0.000340376	Chorismate pyruvate-lyase (amino-accepting)	L-Glutamine + Chorismate <=> Pyruvate + GLU + H+ + Vitamin L1
rxn00791_c0	-0.000307572	-0.000317409	-0.000585023	-0.000627507	-0.00102272	-0.000340376	N-(5-Phospho-D-ribosyl)anthranilate:pyrophosphate	PPi + N-5-phosphoribosyl-anthranilate <=> Vitamin L1 + PRPP
rxn02508_c0	0.000307572	0.000317409	0.000585023	0.000627507	0.00102272	0.000340376	N-(5-Phospho-beta-D-ribosyl)anthranilate ketol-isomerase	N-5-phosphoribosyl-anthranilate <=> 1-(2-carboxyphenylamino)-1-deoxyribulose 5-phosphate
rxn02507_c0	0.000307572	0.000317409	0.000585023	0.000627507	0.00102272	0.000340376	1-(2-Carboxyphenylamino)-1-deoxy-D-ribulose-5-phosphate	H+ + 1-(2-carboxyphenylamino)-1-deoxyribulose 5-phosphate <=> H2O + CO2 + Indoleglycerol phosphate
rxn01682_c0	0.000307572	0.000317409	0.000585023	0.000627507	0.00102272	0.000340376	(1S,2R)-1-C-(indol-3-yl)glycerol 3-phosphate	Indoleglycerol phosphate <=> Glyceraldehyde3-phosphate + indol
rxn00474_c0	0.000307572	0.000317409	0.000585023	0.000627507	0.00102272	0.000340376	L-Serine hydro-lyase (adding indoleglycerol-phosphate)	Serine + indol <=> H2O + Tryptophan
valine biosynthesis
rxn00003_c0	-0.00458911	-0.00473588	-0.00872881	-0.00936268	-0.0152595	-0.00507857	2-Acetolactate pyruvate-lyase (carboxylating)	CO2 + ALCTT <=> 2 Pyruvate + H+
rxn02186_c0	0.00458911	0.00473588	0.00872881	0.00936268	0.0152595	0.00507857	2,3-Dihydroxy-3-methylbutanoate:NADP+ oxidoreductase (isomerizing)	TPNH + H+ + ALCTT <=> TPN + 2,3-Dihydroxy-isovalerate
rxn00898_c0	0.00458911	0.00473588	0.00872881	0.00936268	0.0152595	0.00507857	2,3-Dihydroxy-3-methylbutanoate hydro-lyase	2,3-Dihydroxy-isovalerate <=> H2O + 3MOB
rxn00903_c0	-0.00478231	-0.00493526	-0.00909629	-0.00975685	-0.0159019	-0.00529237	L-Valine:2-oxoglutarate aminotransferase	2-Oxoglutarate + L-Valine <=> GLU + 3MOB
rxn03436_c0	0	0	0	0	0	0	(S)-2-Aceto-2-hydroxybutanoate:NADP+ oxidoreductase (isomerizing)	2-Aceto-2-hydroxybutanoate <=> (R)-3-Hydroxy-3-methyl-2-oxopentanoate
rxn03435_c0	0	0	0	0	0	0	(R)-2,3-Dihydroxy-3-methylpentanoate:NADP+ oxidoreductase	TPN + 2,3-Dihydroxy-3-methylvalerate <=> TPNH + H+ + (R)-3-Hydroxy-3-methyl-2-oxopentanoate
rxn02187_c0	0	0	0	0	0	0	2-Acetolactate methylmutase	ALCTT <=> 2-Oxo-3-hydroxyisovalerate
rxn01790_c0	-2.97235e-06	-3.06742e-06	-5.65363e-06	-6.06419e-06	-9.88352e-06	-3.28938e-06	(R)-Pantoate:NADP+ 2-oxidoreductase	TPN + Pantoate <=> TPNH + H+ + 2-Dehydropantoate
rxn03068_c0	0	0	0	0	0	0	(R)-2,3-Dihydroxy-3-methylbutanoate:NADP+ oxidoreductase	TPN + 2,3-Dihydroxy-isovalerate <=> TPNH + H+ + 2-Oxo-3-hydroxyisovalerate
rxn03194_c0	0.00133387	0.00137653	0.00253711	0.00272135	0.00443531	0.00147613	(S)-2-Aceto-2-hydroxybutanoate pyruvate-lyase (carboxylating)	2-Oxobutyrate + 2-Hydroxyethyl-ThPP <=> TPP + 2-Aceto-2-hydroxybutanoate
Methionine biosynthesis I
rxn01304_c0	0.00130325	0.00134493	0.00247887	0.00265888	0.00433349	0.00144225	Succinyl-CoA:L-homoserine O-succinyltransferase	Succinyl-CoA + L-Homoserine <=> CoA + O-Succinyl-L-homoserine
rxn01816_c0	-0.00130325	-0.00134493	-0.00247887	-0.00265888	-0.00433349	-0.00144225	O-Succinyl-L-homoserine succinate-lyase (adding cysteine)	Succinate + H+ + Cystathionine <=> L-Cysteine + O-Succinyl-L-homoserine
rxn00950_c0	0.00130325	0.00134493	0.00247887	0.00265888	0.00433349	0.00144225	Cystathionine L-homocysteine-lyase (deaminating)	H2O + Cystathionine <=> NH3 + Pyruvate + L-Homocysteine
rxn00693_c0	0.00130901	0.00135087	0.00248982	0.00267063	0.00435264	0.00144862	5-Methyltetrahydrofolate:L-homocysteine S-methyltransferase	L-Homocysteine + 5-Methyltetrahydrofolate <=> Methionine + THF
Tyrosine biosynthesis I
rxn01256_c0	0.00178851	0.00184572	0.00340188	0.00364892	0.00594708	0.00197927	Chorismate pyruvatemutase	Chorismate <=> Prephenate
rxn01268_c0	0.000282765	0.000291809	0.00053784	0.000576897	0.000940237	0.000312924	Prephenate:NAD+ oxidoreductase(decarboxylating)	NAD + Prephenate <=> NADH + CO2 + 4-Hydroxyphenylpyruvate
rxn00527_c0	-0.000282765	-0.000291809	-0.00053784	-0.000576897	-0.000940237	-0.000312924	L-Tyrosine:2-oxoglutarate aminotransferase	2-Oxoglutarate + Tyrosine <=> GLU + 4-Hydroxyphenylpyruvate
Nucleotide metabolism
UMP biosynthesis
rxn00414_c0	0.00261961	0.00270339	0.00498268	0.00534452	0.00871059	0.00289901	Carbon-dioxide:L-glutamine amido-ligase (ADP-forming,	H2O + 2 ATP + L-Glutamine + HCO3- <=> 2 ADP + Phosphate + GLU + H+ + Carbamoylphosphate
rxn01018_c0	0.000307408	0.00031724	0.000584712	0.000627173	0.00102218	0.000340195	Carbamoyl-phosphate:L-aspartate carbamoyltransferase	Aspartate + Carbamoylphosphate <=> Phosphate + 2 H+ + N-Carbamoyl-L-aspartate
rxn01465_c0	-0.000307408	-0.00031724	-0.000584712	-0.000627173	-0.00102218	-0.000340195	(S)-Dihydroorotate amidohydrolase	H2O + L-Dihydroorotate <=> H+ + N-Carbamoyl-L-aspartate
rxn08335_c0	0.000307408	0.00031724	0.000584712	0.000627173	0.00102218	0.000340195	dihydoorotic acid dehydrogenase (quinone8)	L-Dihydroorotate + Ubiquinone-8 <=> Orotate + Ubiquinol-8
rxn01362_c0	-0.000307408	-0.00031724	-0.000584712	-0.000627173	-0.00102218	-0.000340195	Orotidine-5'-phosphate:pyrophosphate phosphoribosyltransferase	PPi + Orotidylic acid <=> PRPP + Orotate
rxn00710_c0	0.000307408	0.00031724	0.000584712	0.000627173	0.00102218	0.000340195	Orotidine-5'-phosphate carboxy-lyase	H+ + Orotidylic acid <=> CO2 + UMP
UTP and CTP de novo biosynthesis
rxn00119_c0	0.000445547	0.000459798	0.000847463	0.000909004	0.00148151	0.000493068	ATP:nucleoside-phosphate phosphotransferase	ATP + UMP <=> ADP + UDP
rxn00117_c0	0.000750695	0.000774705	0.00142788	0.00153156	0.00249617	0.000830761	ATP:nucleoside-diphosphate phosphatransferase	ATP + UDP <=> ADP + UTP
rxn00412_c0	0.000157186	0.000162214	0.000298979	0.000320691	0.000522668	0.000173951	UTP:ammonia ligase(ADP-forming)	H2O + ATP + L-Glutamine + UTP <=> ADP + Phosphate + GLU + CTP + 2 H+
CMP phosphorylation
rxn00364_c0	0.00170128	0.00175569	0.00323595	0.00347094	0.005657	0.00188273	ATP:CMP phosphotransferase	ATP + CMP <=> ADP + CDP
rxn00409_c0	0.00164089	0.00169337	0.00312108	0.00334773	0.0054562	0.0018159	ATP:nucleoside-diphosphate phosphatransferase	ATP + CDP <=> ADP + CTP
pyrimidine deoxyribonucleotides de novo biosynthesis I
dCTP
rxn00408_c0	0	0	0	0	0	0	CTP diphosphohydrolase	H2O + CTP <=> Phosphate + H+ + CDP
rxn06076_c0	-6.03904e-05	-6.23219e-05	-0.000114867	-0.000123208	-0.000200807	-6.68315e-05	2'-Deoxycytidine diphosphate:oxidized-thioredoxin 2'-oxidoreductase	H2O + dCDP + trdox <=> CDP + trdrd
rxn01673_c0	6.03904e-05	6.23219e-05	0.000114867	0.000123208	0.000200807	6.68315e-05	ATP:nucleoside-diphosphate phosphatransferase	ATP + dCDP <=> ADP + dCTP
dTTP
rxn06075_c0	-4.57439e-05	-4.72069e-05	-8.70081e-05	-9.33265e-05	-0.000152105	-5.06228e-05	2'-Deoxyuridine 5'-diphosphate:oxidized-thioredoxin	H2O + dUDP + trdox <=> UDP + trdrd
rxn01678_c0	4.57439e-05	4.72069e-05	8.70081e-05	9.33265e-05	0.000152105	5.06228e-05	ATP:nucleoside-diphosphate phosphatransferase	ATP + dUDP <=> ADP + dUTP
rxn01519_c0	4.57439e-05	4.72069e-05	8.70081e-05	9.33265e-05	0.000152105	5.06228e-05	dUTP nucleotidohydrolase	H2O + dUTP <=> PPi + dUMP
rxn01520_c0	4.57439e-05	4.72069e-05	8.70081e-05	9.33265e-05	0.000152105	5.06228e-05	5,10-Methylenetetrahydrofolate:dUMP C-methyltransferase	5,10-Methylene-THF + dUMP <=> dTMP + Dihydrofolate
rxn01513_c0	4.57439e-05	4.72069e-05	8.70081e-05	9.33265e-05	0.000152105	5.06228e-05	ATP:dTMP phosphotransferase	ATP + dTMP <=> ADP + dTDP
rxn01512_c0	9.89318e-05	0.000102096	0.000188175	0.00020184	0.000328963	0.000109484	ATP:nucleoside-diphosphate phosphatransferase	ATP + dTDP <=> ADP + TTP
5-aminoimidazole ribonucleotide biosynthesis I
rxn00790_c0	-0.000413931	-0.000427171	-0.000787327	-0.000844502	-0.00137638	-0.00045808	5-Phosphoribosylamine:pyrophosphate phosphoribosyltransferase	PPi + GLU + 5-Phosphoribosylamine <=> H2O + L-Glutamine + PRPP
rxn02895_c0	0.000413931	0.000427171	0.000787327	0.000844502	0.00137638	0.00045808	5-Phospho-D-ribosylamine:glycine ligase (ADP-forming)	ATP + Gly + 5-Phosphoribosylamine <=> ADP + Phosphate + H+ + GAR
rxn03004_c0	0.000413931	0.000427171	0.000787327	0.000844502	0.00137638	0.00045808	10-Formyltetrahydrofolate:5'-phosphoribosylglycinamide	10-Formyl-THF + GAR <=> H+ + THF + N-Formyl-GAR
rxn03084_c0	0.000413931	0.000427171	0.000787327	0.000844502	0.00137638	0.00045808	5'-Phosphoribosylformylglycinamide:L-glutamine amido-ligase	H2O + ATP + L-Glutamine + N-Formyl-GAR <=> ADP + Phosphate + GLU + H+ + 5'-Phosphoribosylformylglycinamidine
rxn02937_c0	0.000413931	0.000427171	0.000787327	0.000844502	0.00137638	0.00045808	2-(Formamido)-N1-(5-phosphoribosyl)acetamidine cyclo-ligase	ATP + 5'-Phosphoribosylformylglycinamidine <=> ADP + Phosphate + H+ + AIR
inosine-5'-phosphate biosynthesis I
rxn05114_c0	0.000412779	0.000425982	0.000785136	0.000842151	0.00137255	0.000456805	5-amino-1-(5-phospho-D-ribosyl)imidazole:carbon-dioxide ligase	ATP + HCO3- + AIR <=> ADP + Phosphate + 2 H+ + 5-phosphoribosyl-5-carboxyaminoimidazole
rxn05115_c0	0.000412779	0.000425982	0.000785136	0.000842151	0.00137255	0.000456805	5-carboxyamino-1-(5-phospho-D-ribosyl)imidazole carboxymutase	H+ + 5-phosphoribosyl-5-carboxyaminoimidazole <=> 5'-Phosphoribosyl-4-carboxy-5-aminoimidazole
rxn03147_c0	0.000412779	0.000425982	0.000785136	0.000842151	0.00137255	0.000456805	1-(5-Phosphoribosyl)-5-amino-4-carboxyimidazole:L-aspartate ligase	ATP + Aspartate + 5'-Phosphoribosyl-4-carboxy-5-aminoimidazole <=> ADP + Phosphate + 2 H+ + SAICAR
rxn03136_c0	0.000412779	0.000425982	0.000785136	0.000842151	0.00137255	0.000456805	1-(5'-Phosphoribosyl)-5-amino-4-(N-succinocarboxamide)-imidazole	SAICAR <=> Fumarate + AICAR
rxn03137_c0	0.000666058	0.000687361	0.00126689	0.00135889	0.00221474	0.000737097	10-Formyltetrahydrofolate:5'-phosphoribosyl-5-amino-4-	10-Formyl-THF + AICAR <=> THF + FAICAR
rxn00832_c0	-0.000666058	-0.000687361	-0.00126689	-0.00135889	-0.00221474	-0.000737097	IMP 1,2-hydrolase (decyclizing)	H2O + IMP <=> FAICAR
superpathway of guanosine nucleotides de novo biosynthesis I
rxn00834_c0	0.000223251	0.000230392	0.00042464	0.000455477	0.000742345	0.000247063	IMP:NAD+ oxidoreductase	H2O + NAD + IMP <=> NADH + H+ + XMP
rxn00917_c0	0.000223251	0.000230392	0.00042464	0.000455477	0.000742345	0.000247063	Xanthosine-5'-phosphate:L-glutamine amido-ligase (AMP-forming)	H2O + ATP + L-Glutamine + XMP <=> PPi + AMP + GLU + H+ + GMP
rxn00239_c0	0.000223251	0.000230392	0.00042464	0.000455477	0.000742345	0.000247063	ATP:(d)GMP phosphotransferase	ATP + GMP <=> ADP + GDP
rxn00237_c0	0.000605667	0.000625039	0.00115202	0.00123568	0.00201394	0.000670266	ATP:nucleoside-diphosphate phosphatransferase	ATP + GDP <=> ADP + GTP
rxn05233_c0	6.03904e-05	6.23219e-05	0.000114867	0.000123208	0.000200807	6.68315e-05	Ribonucleotide reductase: GDP	GDP + trdrd <=> H2O + dGDP + trdox
rxn01353_c0	6.03904e-05	6.23219e-05	0.000114867	0.000123208	0.000200807	6.68315e-05	ATP:nucleoside-diphosphate phosphatransferase	ATP + dGDP <=> ADP + dGTP
superpathway of adenosine nucleotides de novo biosynthesis I
rxn00838_c0	0.000442806	0.000456969	0.000842249	0.000903412	0.0014724	0.000490035	IMP:L-aspartate ligase (GDP-forming)	GTP + Aspartate + IMP <=> Phosphate + GDP + 2 H+ + Adenylosuccinate
rxn00800_c0	0.000442806	0.000456969	0.000842249	0.000903412	0.0014724	0.000490035	N6-(1,2-Dicarboxyethyl)AMP AMP-lyase	Adenylosuccinate <=> AMP + Fumarate
rxn00097_c0	0.0472379	0.0487488	0.0898988	0.0132642	0.0216182	0.00719484	ATP:AMP phosphotransferase	ATP + AMP <=> 2 ADP
rxn10042_c0	4.77125	4.89507	8.2635	8.62521	13.4907	6.78245	ATP synthase (four protons for one ATP)	ADP + Phosphate + 4 H+[e] <=> H2O + ATP + 3 H+
rxn05231_c0	4.57439e-05	4.72069e-05	8.70081e-05	9.33265e-05	0.000152105	5.06228e-05	Ribonucleotide reductase: ADP	ADP + trdrd <=> H2O + dADP + trdox
rxn00839_c0	4.57439e-05	4.72069e-05	8.70081e-05	9.33265e-05	0.000152105	5.06228e-05	ATP:nucleoside-diphosphate phosphatransferase	ATP + dADP <=> ADP + dATP
adenine and adenosine salvage I
rxn01138_c0	5.76038e-06	5.94461e-06	1.09566e-05	1.17523e-05	1.91541e-05	6.37476e-06	Adenosine:orthophosphate ribosyltransferase	Phosphate + H+ + Adenosine <=> Adenine + Ribose 1-phosphate
rxn00139_c0	-4.33296e-05	-4.47155e-05	-8.24161e-05	-8.8401e-05	-0.000144078	-4.7951e-05	AMP:pyrophosphate phosphoribosyltransferase	PPi + AMP <=> PRPP + Adenine
guanine and guanosine salvage
rxn01548_c0	0	0	0	0	0	0	guanosine:orthophosphate ribosyltransferase	Phosphate + H+ + Guanosine <=> GNN + Ribose 1-phosphate
rxn00915_c0	0	0	0	0	0	0	GMP:pyrophosphate phosphoribosyltransferase	PPi + GMP <=> PRPP + GNN
Polyamine-Biosynthesis
putrescine biosynthesis I
rxn00405_c0	0.000218989	0.000225993	0.000416533	0.000446781	0.000728172	0.000242346	L-Arginine carboxy-lyase	Arginine + H+ <=> CO2 + Agmatine
rxn00858_c0	0.000218989	0.000225993	0.000416533	0.000446781	0.000728172	0.000242346	Agmatine amidinohydrolase	H2O + Agmatine <=> Urea + PUTR
spermidine biosynthesis I
rxn00127_c0	3.75693e-05	3.87709e-05	7.14594e-05	7.66487e-05	0.000124923	4.15763e-05	S-Adenosyl-L-methionine carboxy-lyase	SAM + H+ <=> CO2 + S-Adenosylmethioninamine
rxn01406_c0	3.75693e-05	3.87709e-05	7.14594e-05	7.66487e-05	0.000124923	4.15763e-05	S-Adenosylmethioninamine:putrescine 3-aminopropyltransferase	PUTR + S-Adenosylmethioninamine <=> H+ + MTA + Spermidine
S-methyl-5'-thioadenosine degradation II
rxn01022_c0	3.75693e-05	3.87709e-05	7.14594e-05	7.66487e-05	0.000124923	4.15763e-05	5'-Methylthioadenosine:orthophosphate	Phosphate + H+ + MTA <=> Adenine + methylthioribose-1-phosphate
MTA cycle - missing, but needed to recycle MTA
rxn01022_c0	3.75693e-05	3.87709e-05	7.14594e-05	7.66487e-05	0.000124923	4.15763e-05	5'-Methylthioadenosine:orthophosphate	Phosphate + H+ + MTA <=> Adenine + methylthioribose-1-phosphate
rxn03057_c0	3.75693e-05	3.87709e-05	7.14594e-05	7.66487e-05	0.000124923	4.15763e-05	5-Methylthio-5-deoxy-D-ribose-1-phosphate ketol-isomerase	methylthioribose-1-phosphate <=> methylthioribulose-1-phosphate
rxn05104_c0	3.75693e-05	3.87709e-05	7.14594e-05	7.66487e-05	0.000124923	4.15763e-05	S-Methyl-5-thio-D-ribulose-1-phosphate hydro-lyase	methylthioribulose-1-phosphate <=> H2O + 2,3-diketo5-methylthio-1-phosphopentane
rxn05105_c0	3.75693e-05	3.87709e-05	7.14594e-05	7.66487e-05	0.000124923	4.15763e-05	2,3-diketo-5-methylthiopentyl-1-phosphate enolase	2,3-diketo5-methylthio-1-phosphopentane <=> H+ + 2-Hydroxy-3-keto-5-methylthiopentenyl-1-phosphate
rxn05106_c0	3.75693e-05	3.87709e-05	7.14594e-05	7.66487e-05	0.000124923	4.15763e-05	2-hydroxy-3-keto-5-methylthiopentenyl-1-phosphate phophatase	H2O + 2-Hydroxy-3-keto-5-methylthiopentenyl-1-phosphate <=> Phosphate + H+ + 1,2-dihydroxy-3-keto-5-methylthiopentene
rxn05092_c0	3.75693e-05	3.87709e-05	7.14594e-05	7.66487e-05	0.000124923	4.15763e-05	1,2-dihydroxy-5-(methylthio)pent-1-en-3-one:oxygen oxidoreductase	O2 + 1,2-dihydroxy-3-keto-5-methylthiopentene <=> FORM + H+ + 4-methylthio 2-oxobutyrate
rxn05108_c0	3.75693e-05	3.87709e-05	7.14594e-05	7.66487e-05	0.000124923	4.15763e-05	2-keto-4-methylthiobutyrate transamination	GLU + 4-methylthio 2-oxobutyrate <=> 2-Oxoglutarate + Methionine
UDP-N-acetyl-D-glucosamine biosynthesis I
rxn00558_c0	-0.00871715	-0.00899596	-0.0165806	-0.0177847	-0.0289858	-0.00964689	D-Glucose-6-phosphate ketol-isomerase	Robison ester <=> Neuberg ester
rxn00555_c0	0.000276279	0.000285115	0.000525502	0.000563663	0.000918668	0.000305746	L-Glutamine:D-fructose-6-phosphate aminotransferase (hexose	L-Glutamine + Neuberg ester <=> GLU + D-Glucosamine phosphate
rxn01485_c0	-0.000276279	-0.000285115	-0.000525502	-0.000563663	-0.000918668	-0.000305746	D-Glucosamine 1-phosphate 1,6-phosphomutase	D-Glucosamine1-phosphate <=> D-Glucosamine phosphate
rxn03638_c0	0.000276279	0.000285115	0.000525502	0.000563663	0.000918668	0.000305746	Acetyl-CoA:D-glucosamine-1-phosphate N-acetyltransferase	Acetyl-CoA + D-Glucosamine1-phosphate <=> CoA + H+ + N-Acetyl-D-glucosamine1-phosphate
rxn00293_c0	0.000276279	0.000285115	0.000525502	0.000563663	0.000918668	0.000305746	UTP:N-acetyl-alpha-D-glucosamine-1-phosphate uridylyltransferase	UTP + N-Acetyl-D-glucosamine1-phosphate <=> PPi + UDP-N-acetylglucosamine
Fatty acid biosynthesis
fatty acid biosynthesis initiation I
rxn06022_c0	-2.97235e-06	-3.06742e-06	-5.65363e-06	-6.06419e-06	-9.88352e-06	-3.28938e-06	[Acyl-carrier-protein] 4'-pantetheine-phosphohydrolase	H2O + ACP <=> Phosphopantetheine + apo-ACP
rxn06023_c0	-2.97235e-06	-3.06742e-06	-5.65363e-06	-6.06419e-06	-9.88352e-06	-3.28938e-06	CoA:apo-[acyl-carrier-protein] pantetheinephosphotransferase	CoA + apo-ACP <=> PAP + ACP
rxn00533_c0	0.0232195	0.0239621	0.0441651	0.0473723	0.0772082	0.025696	Acetyl-CoA:carbon-dioxide ligase (ADP-forming)	ATP + Acetyl-CoA + HCO3- <=> ADP + Phosphate + H+ + Malonyl-CoA
rxn06673_c0	0	0	0	0	0	0	Acetyl-CoA:carbon-dioxide ligase (ADP-forming)	Acetyl-CoA + Carboxybiotin-carboxyl-carrier protein <=> Malonyl-CoA + Holo-[carboxylase]
rxn05465_c0	0.0232193	0.0239619	0.0441648	0.0473719	0.0772077	0.0256958	malonyl-ACP:[acyl-carrier-protein] transferase	Malonyl-CoA + ACP <=> CoA + Malonyl-acyl-carrierprotein-
rxn05349_c0	0	0	0	0	0	0	acetyl-CoA:[acyl-carrier-protein] S-acetyltransferase	Acetyl-CoA + ACP <=> CoA + Acetyl-ACP
rxn08766_c0	0.00337023	0.00347802	0.00641042	0.00687593	0.0112065	0.00372969	beta-ketoacyl-ACP synthase (2)	Acetyl-CoA + H+ + Malonyl-acyl-carrierprotein- <=> CoA + CO2 + Acetoacetyl-ACP
rxn05347_c0	0	0	0	0	0	0	Acyl-[acyl-carrier-protein]:malonyl-[acyl-carrier-protein]	H+ + Malonyl-acyl-carrierprotein- + Acetyl-ACP <=> CO2 + Acetoacetyl-ACP + ACP
fatty acid elongation -- saturated
rxn05343_c0	-2.1684e-19	-5.42101e-20	0	0	0	0	Octanoyl-[acyl-carrier protein]:malonyl-[acyl-carrier-protein]	H+ + Octanoyl-ACP + Malonyl-acyl-carrierprotein- <=> CO2 + 3-oxodecanoyl-acp + ACP
rxn05344_c0	0	0	-3.80826e-18	0	0	-2.21584e-18	Tetradecanoyl-[acyl-carrier protein]:malonyl-[acyl-carrier-protein]	H+ + Myristoyl-ACP + Malonyl-acyl-carrierprotein- <=> CO2 + 3-oxohexadecanoyl-acp + ACP
rxn05345_c0	0	0	0	0	0	0	dodecanoyl-[acyl-carrier-protein]:malonyl-[acyl-carrier-protein]	H+ + Dodecanoyl-ACP + Malonyl-acyl-carrierprotein- <=> CO2 + 3-oxotetradecanoyl-acp + ACP
rxn05346_c0	-2.1684e-19	-5.42101e-20	0	0	0	0	butyryl-[acyl-carrier protein]:malonyl-[acyl-carrier-protein]	H+ + Butyryl-ACP + Malonyl-acyl-carrierprotein- <=> CO2 + 3-Oxohexanoyl-[acp] + ACP
rxn05347_c0	0	0	0	0	0	0	Acyl-[acyl-carrier-protein]:malonyl-[acyl-carrier-protein]	H+ + Malonyl-acyl-carrierprotein- + Acetyl-ACP <=> CO2 + Acetoacetyl-ACP + ACP
rxn05348_c0	-2.1684e-19	-5.42101e-20	0	0	0	0	Decanoyl-[acyl-carrier protein]:malonyl-[acyl-carrier-protein]	H+ + Decanoyl-ACP + Malonyl-acyl-carrierprotein- <=> CO2 + 3-oxododecanoyl-acp + ACP
rxn05350_c0	-2.1684e-19	-5.42101e-20	0	0	0	0	hexanoyl-[acyl-carrier protein]:malonyl-[acyl-carrier-protein]	H+ + Hexanoyl-ACP + Malonyl-acyl-carrierprotein- <=> CO2 + 3-oxooctanoyl-acp + ACP
rxn05336_c0	0	0	0	0	0	0	(3R)-3-Hydroxypalmitoyl-[acyl-carrier-protein]:NADP+ oxidoreductase	TPN + R-3-hydroxypalmitoyl-acyl-carrierprotein- <=> TPNH + H+ + 3-oxohexadecanoyl-acp
rxn05337_c0	2.1684e-19	5.42101e-20	0	0	0	0	(3R)-3-Hydroxyhexanoyl-[acyl-carrier-protein]:NADP+ oxidoreductase	TPN + D-3-Hydroxyhexanoyl-[acp] <=> TPNH + H+ + 3-Oxohexanoyl-[acp]
rxn05338_c0	2.1684e-19	5.42101e-20	0	0	0	0	(3R)-3-Hydroxydecanoyl-[acyl-carrier-protein]:NADP+ oxidoreductase	TPN + (R)-3-Hydroxydecanoyl-[acyl-carrier protein] <=> TPNH + H+ + 3-oxodecanoyl-acp
rxn05339_c0	2.1684e-19	5.42101e-20	0	0	0	0	(3R)-3-Hydroxybutanoyl-[acyl-carrier protein]:NADP+ oxidoreductase	TPN + (R)-3-Hydroxybutanoyl-[acyl-carrier protein] <=> TPNH + H+ + Acetoacetyl-ACP
rxn05340_c0	2.1684e-19	5.42101e-20	0	0	0	0	(3R)-3-Hydroxydodecanoyl-[acyl-carrier-protein]:NADP+ oxidoreductase	TPN + D-3-Hydroxydodecanoyl-[acp] <=> TPNH + H+ + 3-oxododecanoyl-acp
rxn05341_c0	2.1684e-19	5.42101e-20	0	0	0	0	(3R)-3-Hydroxyoctanoyl-[acyl-carrier-protein]:NADP+ oxidoreductase	TPN + (R)-3-Hydroxyoctanoyl-[acyl-carrier protein] <=> TPNH + H+ + 3-oxooctanoyl-acp
rxn05342_c0	0	0	0	0	0	0	(3R)-3-Hydroxytetradecanoyl-[acyl-carrier-protein]:NADP+	TPN + HMA <=> TPNH + H+ + 3-oxotetradecanoyl-acp
rxn05329_c0	-2.1684e-19	-5.42101e-20	0	0	0	0	(3R)-3-Hydroxybutanoyl-[acyl-carrier-protein] hydro-lyase	(R)-3-Hydroxybutanoyl-[acyl-carrier protein] <=> H2O + But-2-enoyl-[acyl-carrier protein]
rxn05330_c0	-2.1684e-19	-5.42101e-20	0	0	0	0	(3R)-3-Hydroxybutanoyl-[acyl-carrier-protein] hydro-lyase	D-3-Hydroxyhexanoyl-[acp] <=> H2O + (2E)-Hexenoyl-[acp]
rxn05331_c0	-2.1684e-19	-5.42101e-20	0	0	0	0	(3R)-3-Hydroxybutanoyl-[acyl-carrier-protein] hydro-lyase	D-3-Hydroxydodecanoyl-[acp] <=> H2O + (2E)-Dodecenoyl-[acp]
rxn05332_c0	0	0	0	0	0	0	(3R)-3-Hydroxypalmitoyl-[acyl-carrier-protein] hydro-lyase	R-3-hydroxypalmitoyl-acyl-carrierprotein- <=> H2O + (2E)-Hexadecenoyl-[acp]
rxn05333_c0	-2.1684e-19	-5.42101e-20	0	0	0	0	(3R)-3-Hydroxybutanoyl-[acyl-carrier-protein] hydro-lyase	(R)-3-Hydroxydecanoyl-[acyl-carrier protein] <=> H2O + (2E)-Decenoyl-[acp]
rxn05334_c0	-2.1684e-19	-5.42101e-20	0	0	0	0	(3R)-3-Hydroxybutanoyl-[acyl-carrier-protein] hydro-lyase	(R)-3-Hydroxyoctanoyl-[acyl-carrier protein] <=> H2O + (2E)-Octenoyl-[acp]
rxn05335_c0	0	0	0	0	0	0	(3R)-3-Hydroxypalmitoyl-[acyl-carrier-protein] hydro-lyase	HMA <=> H2O + (2E)-Tetradecenoyl-[acp]
rxn05322_c0	0	0	0	0	0	0	Butyryl-[acyl-carrier protein]:malonyl-CoA	NAD + Butyryl-ACP <=> NADH + H+ + But-2-enoyl-[acyl-carrier protein]
rxn05323_c0	0	0	0	0	0	0	Tetradecanoyl-[acyl-carrier protein]:malonyl-CoA	NAD + Myristoyl-ACP <=> NADH + H+ + (2E)-Tetradecenoyl-[acp]
rxn05324_c0	2.1684e-19	5.42101e-20	0	0	0	0	Dodecanoyl-[acyl-carrier protein]:malonyl-CoA	NAD + Dodecanoyl-ACP <=> NADH + H+ + (2E)-Dodecenoyl-[acp]
rxn05325_c0	2.1684e-19	5.42101e-20	0	0	0	0	Octanoyl-[acyl-carrier protein]:malonyl-CoA	NAD + Octanoyl-ACP <=> NADH + H+ + (2E)-Octenoyl-[acp]
rxn05326_c0	2.1684e-19	5.42101e-20	0	0	0	0	Hexanoyl-[acyl-carrier protein]:malonyl-CoA	NAD + Hexanoyl-ACP <=> NADH + H+ + (2E)-Hexenoyl-[acp]
rxn05327_c0	2.1684e-19	5.42101e-20	0	0	0	0	Decanoyl-[acyl-carrier protein]:malonyl-CoA	NAD + Decanoyl-ACP <=> NADH + H+ + (2E)-Decenoyl-[acp]
rxn05328_c0	0	0	0	0	0	0	Hexadecanoyl-[acyl-carrier protein]:malonyl-CoA	NAD + hexadecanoyl-acp <=> NADH + H+ + (2E)-Hexadecenoyl-[acp]
rxn06556_c0	0	0	0	0	0	0	Dodecanoyl-[acyl-carrier-protein] hydrolase	H2O + Dodecanoyl-ACP <=> H+ + ddca + ACP
rxn08433_c0	0	0	0	0	0	0	fatty-acyl-ACP hydrolase	H2O + Decanoyl-ACP <=> H+ + Decanoate + ACP
rxn08434_c0	0	0	0	0	0	0	fatty-acyl-ACP hydrolase	H2O + Myristoyl-ACP <=> H+ + Myristic acid + ACP
rxn08435_c0	0	0	0	0	0	0	fatty-acyl-ACP hydrolase	H2O + Tetradecenoyl-ACP <=> H+ + ACP + tetradecenoate
rxn08436_c0	0	0	0	0	0	0	fatty-acyl-ACP hydrolase	H2O + Palmitoyl-ACP <=> H+ + Palmitate + ACP
rxn08437_c0	0	0	0	0	0	0	fatty-acyl-ACP hydrolase	H2O + Hexadecenoyl-ACP <=> H+ + ACP + hexadecenoate
rxn08438_c0	0	0	0	0	0	0	fatty-acyl-ACP hydrolase	H2O + Octanoyl-ACP <=> H+ + octanoate + ACP
rxn10097_c0	5.3188e-05	5.48891e-05	0.000101167	0.000108514	0.000176858	5.88608e-05	Fatty acid biosynthesis (n-C14:0)	12 TPNH + 17 H+ + Acetoacetyl-ACP + 5 Malonyl-acyl-carrierprotein- <=> 6 H2O + 12 TPN + 5 CO2 + Myristoyl-ACP + 5 ACP
rxn10098_c0	0.00026594	0.000274446	0.000505837	0.00054257	0.00088429	0.000294304	Fatty acid biosynthesis (n-C12:0)	10 TPNH + 14 H+ + Acetoacetyl-ACP + 4 Malonyl-acyl-carrierprotein- <=> 5 H2O + 10 TPN + 4 CO2 + Dodecanoyl-ACP + 4 ACP
rxn10099_c0	0.00170028	0.00175466	0.00323406	0.00346891	0.0056537	0.00188163	Fatty acid biosynthesis (n-C16:0)	14 TPNH + 20 H+ + Acetoacetyl-ACP + 6 Malonyl-acyl-carrierprotein- <=> 7 H2O + 14 TPN + 6 CO2 + 6 ACP + Palmitoyl-ACP
rxn10100_c0	0.000212752	0.000219556	0.000404669	0.000434056	0.000707432	0.000235443	3-hydroxy-myristoyl-ACP synthesis	TPNH + 2 H+ + Dodecanoyl-ACP + Malonyl-acyl-carrierprotein- <=> TPN + CO2 + HMA + ACP
rxn10101_c0	0	0	0	0	0	0	Fatty acid biosynthesis (n-C18:1)	15 TPNH + 22 H+ + Acetoacetyl-ACP + 7 Malonyl-acyl-carrierprotein- <=> 8 H2O + 15 TPN + 7 CO2 + 7 ACP + Octadecenoyl-ACP
rxn10102_c0	0	0	0	0	0	0	Fatty acid biosynthesis (n-C14:1)	11 TPNH + 16 H+ + Acetoacetyl-ACP + 5 Malonyl-acyl-carrierprotein- <=> 6 H2O + 11 TPN + 5 CO2 + 5 ACP + Tetradecenoyl-ACP
rxn10103_c0	0.00135082	0.00139402	0.00256936	0.00275594	0.00449168	0.00149489	Fatty acid biosynthesis (n-C16:1)	13 TPNH + 19 H+ + Acetoacetyl-ACP + 6 Malonyl-acyl-carrierprotein- <=> 7 H2O + 13 TPN + 6 CO2 + 6 ACP + Hexadecenoyl-ACP
rxn10954_c0	-5.45199e-18	-5.94762e-18	0	0	0	0	C180SN	16 TPNH + 23 H+ + Acetoacetyl-ACP + 7 Malonyl-acyl-carrierprotein- <=> 8 H2O + 16 TPN + 7 CO2 + 7 ACP + Octadecanoyl-ACP
Phospholipid Biosynthesis
CDP-diacylglycerol biosynthesis I
rxn00612_c0	-0.00218148	-0.00225126	-0.00414934	-0.00445066	-0.00725376	-0.00257439	sn-Glycerol-3-phosphate:NADP+ 2-oxidoreductase	TPN + GLYC-3-P <=> TPNH + H+ + Glycerone phosphate
rxn08546_c0	0	0	0	0	0	0	glycerol-3-phosphate acyltransferase (C12:0)	GLYC-3-P + Dodecanoyl-ACP <=> ACP + 1-dodecanoyl-sn-glycerol 3-phosphate
rxn08547_c0	0	0	0	0	0	0	glycerol-3-phosphate acyltransferase (C14:0)	GLYC-3-P + Myristoyl-ACP <=> ACP + 1-tetradecanoyl-sn-glycerol 3-phosphate
rxn08548_c0	0	0	0	0	0	0	glycerol-3-phosphate acyltransferase (C14:1)	GLYC-3-P + Tetradecenoyl-ACP <=> ACP + 1-tetradec-7-enoyl-sn-glycerol 3-phosphate
rxn08549_c0	0.000850141	0.000877332	0.00161703	0.00173446	0.00282685	0.000940815	glycerol-3-phosphate acyltransferase (C16:0)	GLYC-3-P + Palmitoyl-ACP <=> ACP + 1-hexadecanoyl-sn-glycerol 3-phosphate
rxn08550_c0	0.00067541	0.000697012	0.00128468	0.00137797	0.00224584	0.000747447	glycerol-3-phosphate acyltransferase (C16:1)	GLYC-3-P + Hexadecenoyl-ACP <=> ACP + 1-hexadec-9-enoyl-sn-glycerol 3-phosphate
rxn08551_c0	0	0	0	0	0	0	glycerol-3-phosphate acyltransferase (C18:0)	GLYC-3-P + Octadecanoyl-ACP <=> ACP + 1-octadecanoyl-sn-glycerol 3-phosphate
rxn08552_c0	0	0	0	0	0	0	glycerol-3-phosphate acyltransferase (C18:1)	GLYC-3-P + Octadecenoyl-ACP <=> ACP + 1-octadec-11-enoyl-sn-glycerol 3-phosphate
rxn08083_c0	0	0	0	0	0	0	1-tetradecanoyl-sn-glycerol 3-phosphate O-acyltransferase (n-C12:0)	Dodecanoyl-ACP + 1-dodecanoyl-sn-glycerol 3-phosphate <=> ACP + 1,2-didodecanoyl-sn-glycerol 3-phosphate
rxn08084_c0	0	0	0	0	0	0	1-tetradecanoyl-sn-glycerol 3-phosphate O-acyltransferase (n-C14:0)	Myristoyl-ACP + 1-tetradecanoyl-sn-glycerol 3-phosphate <=> ACP + 1,2-ditetradecanoyl-sn-glycerol 3-phosphate
rxn08085_c0	0	0	0	0	0	0	1-tetradec-7-enoyl-sn-glycerol 3-phosphate O-acyltransferase (n-C14:1)	Tetradecenoyl-ACP + 1-tetradec-7-enoyl-sn-glycerol 3-phosphate <=> ACP + 1,2-ditetradec-7-enoyl-sn-glycerol 3-phosphate
rxn08086_c0	0.000850141	0.000877332	0.00161703	0.00173446	0.00282685	0.000940815	1-hexadecanoyl-sn-glycerol 3-phosphate O-acyltransferase (n-C16:0)	Palmitoyl-ACP + 1-hexadecanoyl-sn-glycerol 3-phosphate <=> ACP + 1,2-dihexadecanoyl-sn-glycerol 3-phosphate
rxn08087_c0	0.00067541	0.000697012	0.00128468	0.00137797	0.00224584	0.000747447	1-hexadec-7-enoyl-sn-glycerol 3-phosphate O-acyltransferase (n-C16:1)	Hexadecenoyl-ACP + 1-hexadec-9-enoyl-sn-glycerol 3-phosphate <=> ACP + 1,2-dihexadec-9-enoyl-sn-glycerol 3-phosphate
rxn08088_c0	0	0	0	0	0	0	1-octadecanoyl-sn-glycerol 3-phosphate O-acyltransferase (n-C18:0)	Octadecanoyl-ACP + 1-octadecanoyl-sn-glycerol 3-phosphate <=> ACP + 1,2-dioctadecanoyl-sn-glycerol 3-phosphate
rxn08089_c0	0	0	0	0	0	0	1-octadec-7-enoyl-sn-glycerol 3-phosphate O-acyltransferase (n-C18:1)	Octadecenoyl-ACP + 1-octadec-11-enoyl-sn-glycerol 3-phosphate <=> ACP + 1,2-dioctadec-11-enoyl-sn-glycerol 3-phosphate
rxn08306_c0	0	0	0	0	0	0	CDP-diacylglycerol synthetase (n-C12:0)	CTP + 1,2-didodecanoyl-sn-glycerol 3-phosphate <=> PPi + CDP-1,2-didodecanoylglycerol
rxn08307_c0	0	0	0	0	0	0	CDP-diacylglycerol synthetase (n-C14:0)	CTP + 1,2-ditetradecanoyl-sn-glycerol 3-phosphate <=> PPi + CDP-1,2-ditetradecanoylglycerol
rxn08308_c0	0	0	0	0	0	0	CDP-diacylglycerol synthetase (n-C14:1)	CTP + 1,2-ditetradec-7-enoyl-sn-glycerol 3-phosphate <=> PPi + CDP-1,2-ditetradec-7-enoylglycerol
rxn08309_c0	0.000850141	0.000877332	0.00161703	0.00173446	0.00282685	0.000940815	CDP-diacylglycerol synthetase (n-C16:0)	CTP + 1,2-dihexadecanoyl-sn-glycerol 3-phosphate <=> PPi + CDP-1,2-dihexadecanoylglycerol
rxn08310_c0	0.00067541	0.000697012	0.00128468	0.00137797	0.00224584	0.000747447	CDP-diacylglycerol synthetase (n-C16:1)	CTP + 1,2-dihexadec-9-enoyl-sn-glycerol 3-phosphate <=> PPi + CDP-1,2-dihexadec-9-enoylglycerol
rxn08311_c0	0	0	0	0	0	0	CDP-diacylglycerol synthetase (n-C18:0)	CTP + 1,2-dioctadecanoyl-sn-glycerol 3-phosphate <=> PPi + CDP-1,2-dioctadecanoylglycerol
rxn08312_c0	0	0	0	0	0	0	CDP-diacylglycerol synthetase (n-C18:1)	CTP + 1,2-dioctadec-11-enoyl-sn-glycerol 3-phosphate <=> PPi + CDP-1,2-dioctadec-11-enoylglycerol
phosphatidylethanolamine biosynthesis I
rxn09205_c0	0	0	0	0	0	0	Phosphatidylserine syntase (n-C12:0)	Serine + CDP-1,2-didodecanoylglycerol <=> CMP + H+ + phosphatidylserine didodecanoyl
rxn09206_c0	0	0	0	0	0	0	Phosphatidylserine syntase (n-C14:0)	Serine + CDP-1,2-ditetradecanoylglycerol <=> CMP + H+ + phosphatidylserine ditetradecanoyl
rxn09207_c0	0	0	0	0	0	0	Phosphatidylserine syntase (n-C14:1)	Serine + CDP-1,2-ditetradec-7-enoylglycerol <=> CMP + H+ + phosphatidylserine ditetradec-7-enoyl
rxn09208_c0	0.000584537	0.000603233	0.00111183	0.00119257	0.00194367	0.000646882	Phosphatidylserine syntase (n-C16:0)	Serine + CDP-1,2-dihexadecanoylglycerol <=> CMP + H+ + phosphatidylserine dihexadecanoyl
rxn09209_c0	0.000140286	0.000144772	0.000266833	0.00028621	0.00046647	0.000155248	Phosphatidylserine syntase (n-C16:1)	Serine + CDP-1,2-dihexadec-9-enoylglycerol <=> CMP + H+ + phosphatidylserine dihexadec-9-enoyl
rxn09210_c0	0	0	0	0	0	0	Phosphatidylserine syntase (n-C18:0)	Serine + CDP-1,2-dioctadecanoylglycerol <=> CMP + H+ + phosphatidylserine dioctadecanoyl
rxn09211_c0	0	0	0	0	0	0	Phosphatidylserine syntase (n-C18:1)	Serine + CDP-1,2-dioctadec-11-enoylglycerol <=> CMP + H+ + phosphatidylserine dioctadec-11-enoyl
rxn09197_c0	0	0	0	0	0	0	Phosphatidylserine decarboxylase (n-C12:0)	2 H+ + phosphatidylserine didodecanoyl <=> CO2 + phosphatidylethanolamine didodecanoyl
rxn09198_c0	0	0	0	0	0	0	Phosphatidylserine decarboxylase (n-C14:0)	2 H+ + phosphatidylserine ditetradecanoyl <=> CO2 + phosphatidylethanolamine ditetradecanoyl
rxn09199_c0	0	0	0	0	0	0	Phosphatidylserine decarboxylase (n-C14:1)	2 H+ + phosphatidylserine ditetradec-7-enoyl <=> CO2 + phosphatidylethanolamine ditetradec-7-enoyl
rxn09200_c0	0.000584537	0.000603233	0.00111183	0.00119257	0.00194367	0.000646882	Phosphatidylserine decarboxylase (n-C16:0)	2 H+ + phosphatidylserine dihexadecanoyl <=> CO2 + phosphatidylethanolamine dihexadecanoyl
rxn09201_c0	0.000140286	0.000144772	0.000266833	0.00028621	0.00046647	0.000155248	Phosphatidylserine decarboxylase (n-C16:1)	2 H+ + phosphatidylserine dihexadec-9-enoyl <=> CO2 + phosphatidylethanolamine dihexadec-9enoyl
rxn09202_c0	0	0	0	0	0	0	Phosphatidylserine decarboxylase (n-C18:0)	2 H+ + phosphatidylserine dioctadecanoyl <=> CO2 + phosphatidylethanolamine dioctadecanoyl
rxn09203_c0	0	0	0	0	0	0	Phosphatidylserine decarboxylase (n-C18:1)	2 H+ + phosphatidylserine dioctadec-11-enoyl <=> CO2 + phosphatidylethanolamine dioctadec-11-enoyl
phosphatidylglycerol biosynthesis I
rxn00612_c0	-0.00218148	-0.00225126	-0.00414934	-0.00445066	-0.00725376	-0.00257439	sn-Glycerol-3-phosphate:NADP+ 2-oxidoreductase	TPN + GLYC-3-P <=> TPNH + H+ + Glycerone phosphate
rxn08546_c0	0	0	0	0	0	0	glycerol-3-phosphate acyltransferase (C12:0)	GLYC-3-P + Dodecanoyl-ACP <=> ACP + 1-dodecanoyl-sn-glycerol 3-phosphate
rxn08547_c0	0	0	0	0	0	0	glycerol-3-phosphate acyltransferase (C14:0)	GLYC-3-P + Myristoyl-ACP <=> ACP + 1-tetradecanoyl-sn-glycerol 3-phosphate
rxn08548_c0	0	0	0	0	0	0	glycerol-3-phosphate acyltransferase (C14:1)	GLYC-3-P + Tetradecenoyl-ACP <=> ACP + 1-tetradec-7-enoyl-sn-glycerol 3-phosphate
rxn08549_c0	0.000850141	0.000877332	0.00161703	0.00173446	0.00282685	0.000940815	glycerol-3-phosphate acyltransferase (C16:0)	GLYC-3-P + Palmitoyl-ACP <=> ACP + 1-hexadecanoyl-sn-glycerol 3-phosphate
rxn08550_c0	0.00067541	0.000697012	0.00128468	0.00137797	0.00224584	0.000747447	glycerol-3-phosphate acyltransferase (C16:1)	GLYC-3-P + Hexadecenoyl-ACP <=> ACP + 1-hexadec-9-enoyl-sn-glycerol 3-phosphate
rxn08551_c0	0	0	0	0	0	0	glycerol-3-phosphate acyltransferase (C18:0)	GLYC-3-P + Octadecanoyl-ACP <=> ACP + 1-octadecanoyl-sn-glycerol 3-phosphate
rxn08552_c0	0	0	0	0	0	0	glycerol-3-phosphate acyltransferase (C18:1)	GLYC-3-P + Octadecenoyl-ACP <=> ACP + 1-octadec-11-enoyl-sn-glycerol 3-phosphate
rxn08083_c0	0	0	0	0	0	0	1-tetradecanoyl-sn-glycerol 3-phosphate O-acyltransferase (n-C12:0)	Dodecanoyl-ACP + 1-dodecanoyl-sn-glycerol 3-phosphate <=> ACP + 1,2-didodecanoyl-sn-glycerol 3-phosphate
rxn08084_c0	0	0	0	0	0	0	1-tetradecanoyl-sn-glycerol 3-phosphate O-acyltransferase (n-C14:0)	Myristoyl-ACP + 1-tetradecanoyl-sn-glycerol 3-phosphate <=> ACP + 1,2-ditetradecanoyl-sn-glycerol 3-phosphate
rxn08085_c0	0	0	0	0	0	0	1-tetradec-7-enoyl-sn-glycerol 3-phosphate O-acyltransferase (n-C14:1)	Tetradecenoyl-ACP + 1-tetradec-7-enoyl-sn-glycerol 3-phosphate <=> ACP + 1,2-ditetradec-7-enoyl-sn-glycerol 3-phosphate
rxn08086_c0	0.000850141	0.000877332	0.00161703	0.00173446	0.00282685	0.000940815	1-hexadecanoyl-sn-glycerol 3-phosphate O-acyltransferase (n-C16:0)	Palmitoyl-ACP + 1-hexadecanoyl-sn-glycerol 3-phosphate <=> ACP + 1,2-dihexadecanoyl-sn-glycerol 3-phosphate
rxn08087_c0	0.00067541	0.000697012	0.00128468	0.00137797	0.00224584	0.000747447	1-hexadec-7-enoyl-sn-glycerol 3-phosphate O-acyltransferase (n-C16:1)	Hexadecenoyl-ACP + 1-hexadec-9-enoyl-sn-glycerol 3-phosphate <=> ACP + 1,2-dihexadec-9-enoyl-sn-glycerol 3-phosphate
rxn08088_c0	0	0	0	0	0	0	1-octadecanoyl-sn-glycerol 3-phosphate O-acyltransferase (n-C18:0)	Octadecanoyl-ACP + 1-octadecanoyl-sn-glycerol 3-phosphate <=> ACP + 1,2-dioctadecanoyl-sn-glycerol 3-phosphate
rxn08089_c0	0	0	0	0	0	0	1-octadec-7-enoyl-sn-glycerol 3-phosphate O-acyltransferase (n-C18:1)	Octadecenoyl-ACP + 1-octadec-11-enoyl-sn-glycerol 3-phosphate <=> ACP + 1,2-dioctadec-11-enoyl-sn-glycerol 3-phosphate
rxn08306_c0	0	0	0	0	0	0	CDP-diacylglycerol synthetase (n-C12:0)	CTP + 1,2-didodecanoyl-sn-glycerol 3-phosphate <=> PPi + CDP-1,2-didodecanoylglycerol
rxn08307_c0	0	0	0	0	0	0	CDP-diacylglycerol synthetase (n-C14:0)	CTP + 1,2-ditetradecanoyl-sn-glycerol 3-phosphate <=> PPi + CDP-1,2-ditetradecanoylglycerol
rxn08308_c0	0	0	0	0	0	0	CDP-diacylglycerol synthetase (n-C14:1)	CTP + 1,2-ditetradec-7-enoyl-sn-glycerol 3-phosphate <=> PPi + CDP-1,2-ditetradec-7-enoylglycerol
rxn08309_c0	0.000850141	0.000877332	0.00161703	0.00173446	0.00282685	0.000940815	CDP-diacylglycerol synthetase (n-C16:0)	CTP + 1,2-dihexadecanoyl-sn-glycerol 3-phosphate <=> PPi + CDP-1,2-dihexadecanoylglycerol
rxn08310_c0	0.00067541	0.000697012	0.00128468	0.00137797	0.00224584	0.000747447	CDP-diacylglycerol synthetase (n-C16:1)	CTP + 1,2-dihexadec-9-enoyl-sn-glycerol 3-phosphate <=> PPi + CDP-1,2-dihexadec-9-enoylglycerol
rxn08311_c0	0	0	0	0	0	0	CDP-diacylglycerol synthetase (n-C18:0)	CTP + 1,2-dioctadecanoyl-sn-glycerol 3-phosphate <=> PPi + CDP-1,2-dioctadecanoylglycerol
rxn08312_c0	0	0	0	0	0	0	CDP-diacylglycerol synthetase (n-C18:1)	CTP + 1,2-dioctadec-11-enoyl-sn-glycerol 3-phosphate <=> PPi + CDP-1,2-dioctadec-11-enoylglycerol
rxn09108_c0	0	0	0	0	0	0	Phosphatidylglycerol synthase (n-C12:0)	GLYC-3-P + CDP-1,2-didodecanoylglycerol <=> CMP + Phosphatidylglycerophosphate didodecanoyl
rxn09109_c0	0	0	0	0	0	0	Phosphatidylglycerol synthase (n-C14:0)	GLYC-3-P + CDP-1,2-ditetradecanoylglycerol <=> CMP + Phosphatidylglycerophosphate ditetradecanoyl
rxn09110_c0	0	0	0	0	0	0	Phosphatidylglycerol synthase (n-C14:1)	GLYC-3-P + CDP-1,2-ditetradec-7-enoylglycerol <=> CMP + Phosphatidylglycerophosphate ditetradec-7-enoyl
rxn09111_c0	0.000265604	0.000274099	0.000505199	0.000541885	0.000883175	0.000293933	Phosphatidylglycerol synthase (n-C16:0)	GLYC-3-P + CDP-1,2-dihexadecanoylglycerol <=> CMP + Phosphatidylglycerophosphate dihexadecanoyl
rxn09112_c0	0.000535124	0.00055224	0.00101784	0.00109176	0.00177937	0.000592199	Phosphatidylglycerol synthase (n-C16:1)	GLYC-3-P + CDP-1,2-dihexadec-9-enoylglycerol <=> CMP + Phosphatidylglycerophosphate dihexadec-9-enoyl
rxn09113_c0	0	0	0	0	0	0	Phosphatidylglycerol synthase (n-C18:0)	GLYC-3-P + CDP-1,2-dioctadecanoylglycerol <=> CMP + Phosphatidylglycerophosphate dioctadecanoyl
rxn09114_c0	0	0	0	0	0	0	Phosphatidylglycerol synthase (n-C18:1)	GLYC-3-P + CDP-1,2-dioctadec-11-enoylglycerol <=> CMP + Phosphatidylglycerophosphate dioctadec-11-enoyl
rxn09101_c0	0	0	0	0	0	0	phosphatidylglycerol phosphate phosphatase (n-C14:0)	H2O + Phosphatidylglycerophosphate didodecanoyl <=> Phosphate + H+ + Phosphatidylglycerol didodecanoyl
rxn09102_c0	0	0	0	0	0	0	phosphatidylglycerol phosphate phosphatase (n-C14:0)	H2O + Phosphatidylglycerophosphate ditetradecanoyl <=> Phosphate + H+ + Phosphatidylglycerol ditetradecanoyl
rxn09103_c0	0	0	0	0	0	0	phosphatidylglycerol phosphate phosphatase (n-C14:1)	H2O + Phosphatidylglycerophosphate ditetradec-7-enoyl <=> Phosphate + H+ + Phosphatidylglycerol ditetradec-7-enoyl
rxn09104_c0	0.000265604	0.000274099	0.000505199	0.000541885	0.000883175	0.000293933	phosphatidylglycerol phosphate phosphatase (n-C16:0)	H2O + Phosphatidylglycerophosphate dihexadecanoyl <=> Phosphate + H+ + Phosphatidylglycerol dihexadecanoyl
rxn09105_c0	0.000535124	0.00055224	0.00101784	0.00109176	0.00177937	0.000592199	phosphatidylglycerol phosphate phosphatase (n-C16:1)	H2O + Phosphatidylglycerophosphate dihexadec-9-enoyl <=> Phosphate + H+ + Phosphatidylglycerol dihexadec-9-enoyl
rxn09106_c0	0	0	0	0	0	0	phosphatidylglycerol phosphate phosphatase (n-C18:0)	H2O + Phosphatidylglycerophosphate dioctadecanoyl <=> Phosphate + H+ + Phosphatidylglycerol dioctadecanoyl
rxn09107_c0	0	0	0	0	0	0	phosphatidylglycerol phosphate phosphatase (n-C18:1)	H2O + Phosphatidylglycerophosphate dioctadec-11-enoyl <=> Phosphate + H+ + Phosphatidylglycerol dioctadec-11-enoyl
cardiolipin biosynthesis I
rxn08226_c0	0	0	0	0	0	0	cardiolipin synthase (periplasmic, n-C12:0)	2 Phosphatidylglycerol didodecanoyl <=> GLYC + cardiolipin tetradodecanoyl
rxn08227_c0	0	0	0	0	0	0	cardiolipin synthase (periplasmic, n-C14:0)	2 Phosphatidylglycerol ditetradecanoyl <=> GLYC + cardiolipin tetratetradecanoyl
rxn08228_c0	0	0	0	0	0	0	cardiolipin synthase (periplasmic, n-C14:1)	2 Phosphatidylglycerol ditetradec-7-enoyl <=> GLYC + cardiolipin tetratetradec-7-enoyl
rxn08229_c0	0.000113318	0.000116942	0.000215539	0.000231191	0.000376799	0.000125404	cardiolipin synthase (periplasmic, n-C16:0)	2 Phosphatidylglycerol dihexadecanoyl <=> GLYC + cardiolipin tetrahexadecanoyl
rxn08230_c0	3.14775e-05	3.24843e-05	5.98725e-05	6.42204e-05	0.000104668	3.48348e-05	cardiolipin synthase (periplasmic, n-C16:1)	2 Phosphatidylglycerol dihexadec-9-enoyl <=> GLYC + cardiolipin tetrahexadec-9-enoyl
rxn08231_c0	0	0	0	0	0	0	cardiolipin synthase (periplasmic, n-C18:0)	2 Phosphatidylglycerol dioctadecanoyl <=> GLYC + cardiolipin tetraoctadecanoyl
rxn08232_c0	0	0	0	0	0	0	cardiolipin synthase (periplasmic, n-C18:1)	2 Phosphatidylglycerol dioctadec-11-enoyl <=> GLYC + cardiolipin tetraoctadec-11-enoyl
rxn09101_c0	0	0	0	0	0	0	phosphatidylglycerol phosphate phosphatase (n-C14:0)	H2O + Phosphatidylglycerophosphate didodecanoyl <=> Phosphate + H+ + Phosphatidylglycerol didodecanoyl
rxn09102_c0	0	0	0	0	0	0	phosphatidylglycerol phosphate phosphatase (n-C14:0)	H2O + Phosphatidylglycerophosphate ditetradecanoyl <=> Phosphate + H+ + Phosphatidylglycerol ditetradecanoyl
rxn09103_c0	0	0	0	0	0	0	phosphatidylglycerol phosphate phosphatase (n-C14:1)	H2O + Phosphatidylglycerophosphate ditetradec-7-enoyl <=> Phosphate + H+ + Phosphatidylglycerol ditetradec-7-enoyl
rxn09104_c0	0.000265604	0.000274099	0.000505199	0.000541885	0.000883175	0.000293933	phosphatidylglycerol phosphate phosphatase (n-C16:0)	H2O + Phosphatidylglycerophosphate dihexadecanoyl <=> Phosphate + H+ + Phosphatidylglycerol dihexadecanoyl
rxn09105_c0	0.000535124	0.00055224	0.00101784	0.00109176	0.00177937	0.000592199	phosphatidylglycerol phosphate phosphatase (n-C16:1)	H2O + Phosphatidylglycerophosphate dihexadec-9-enoyl <=> Phosphate + H+ + Phosphatidylglycerol dihexadec-9-enoyl
rxn09106_c0	0	0	0	0	0	0	phosphatidylglycerol phosphate phosphatase (n-C18:0)	H2O + Phosphatidylglycerophosphate dioctadecanoyl <=> Phosphate + H+ + Phosphatidylglycerol dioctadecanoyl
rxn09107_c0	0	0	0	0	0	0	phosphatidylglycerol phosphate phosphatase (n-C18:1)	H2O + Phosphatidylglycerophosphate dioctadec-11-enoyl <=> Phosphate + H+ + Phosphatidylglycerol dioctadec-11-enoyl
rxn08226_c0	0	0	0	0	0	0	cardiolipin synthase (periplasmic, n-C12:0)	2 Phosphatidylglycerol didodecanoyl <=> GLYC + cardiolipin tetradodecanoyl
rxn08227_c0	0	0	0	0	0	0	cardiolipin synthase (periplasmic, n-C14:0)	2 Phosphatidylglycerol ditetradecanoyl <=> GLYC + cardiolipin tetratetradecanoyl
rxn08228_c0	0	0	0	0	0	0	cardiolipin synthase (periplasmic, n-C14:1)	2 Phosphatidylglycerol ditetradec-7-enoyl <=> GLYC + cardiolipin tetratetradec-7-enoyl
rxn08229_c0	0.000113318	0.000116942	0.000215539	0.000231191	0.000376799	0.000125404	cardiolipin synthase (periplasmic, n-C16:0)	2 Phosphatidylglycerol dihexadecanoyl <=> GLYC + cardiolipin tetrahexadecanoyl
rxn08230_c0	3.14775e-05	3.24843e-05	5.98725e-05	6.42204e-05	0.000104668	3.48348e-05	cardiolipin synthase (periplasmic, n-C16:1)	2 Phosphatidylglycerol dihexadec-9-enoyl <=> GLYC + cardiolipin tetrahexadec-9-enoyl
rxn08231_c0	0	0	0	0	0	0	cardiolipin synthase (periplasmic, n-C18:0)	2 Phosphatidylglycerol dioctadecanoyl <=> GLYC + cardiolipin tetraoctadecanoyl
rxn08232_c0	0	0	0	0	0	0	cardiolipin synthase (periplasmic, n-C18:1)	2 Phosphatidylglycerol dioctadec-11-enoyl <=> GLYC + cardiolipin tetraoctadec-11-enoyl
cyclopropane fatty acid (CFA) biosynthesis
rxn08206_c0	0	0	0	0	0	0	cyclopropane fatty acid synthase (Phosphatidylethanolamine, n-C16:0)	2 SAM + phosphatidylethanolamine dihexadec-9enoyl <=> 2 S-Adenosylhomocysteine + 3 H+ + cyclopropane phosphatidylethanolamine dihexadec-9,10-cyclo-anoyl
rxn08207_c0	0	0	0	0	0	0	cyclopropane fatty acid synthase (Phosphatidylglycerol, n-C16:0)	2 SAM + Phosphatidylglycerol dihexadec-9-enoyl <=> 2 S-Adenosylhomocysteine + 2 H+ + cyclopropane phosphatidylglycerol dihexadec-9,10-cyclo-anoyl
rxn08208_c0	0	0	0	0	0	0	cyclopropane fatty acid synthase (Phosphatidylethanolamine, n-C18:0)	2 SAM + phosphatidylethanolamine dioctadec-11-enoyl <=> 2 S-Adenosylhomocysteine + 3 H+ + cyclopropane phosphatidylethanolamine dioctadec-11,12-cyclo-anoyl
rxn08209_c0	0	0	0	0	0	0	cyclopropane fatty acid synthase (Phosphatidylglycerol, n-C18:0)	2 SAM + Phosphatidylglycerol dioctadec-11-enoyl <=> 2 S-Adenosylhomocysteine + 2 H+ + cyclopropane phosphatidylglycerol dioctadec-11,12-cyclo-anoyl
Cofactors, Prosthetic Groups, Electron Carriers Biosynthesis
S-adenosyl-L-methionine biosynthesis
rxn00126_c0	4.44817e-05	4.59044e-05	8.46074e-05	9.07515e-05	0.000147908	4.9226e-05	ATP:L-methione S-adenosyltransferase	H2O + ATP + Methionine <=> Phosphate + PPi + SAM
S-adenosyl-L-methionine cycle II
rxn00141_c0	5.76038e-06	5.94461e-06	1.09566e-05	1.17523e-05	1.91541e-05	6.37476e-06	S-Adenosyl-L-homocysteine hydrolase	H2O + S-Adenosylhomocysteine <=> L-Homocysteine + Adenosine
rxn00693_c0	0.00130901	0.00135087	0.00248982	0.00267063	0.00435264	0.00144862	5-Methyltetrahydrofolate:L-homocysteine S-methyltransferase	L-Homocysteine + 5-Methyltetrahydrofolate <=> Methionine + THF
NAD biosynthesis I (from aspartate)
rxn00338_c0	1.17512e-05	1.2127e-05	2.23516e-05	2.39747e-05	3.90744e-05	1.30045e-05	L-aspartate oxidase	O2 + Aspartate <=> H2O2 + H+ + Iminoaspartate
rxn02988_c0	-1.17512e-05	-1.2127e-05	-2.23516e-05	-2.39747e-05	-3.90744e-05	-1.30045e-05	quinolinate synthase	2 H2O + Phosphate + H+ + Quinolinate <=> Glycerone phosphate + Iminoaspartate
rxn02402_c0	-1.17512e-05	-1.2127e-05	-2.23516e-05	-2.39747e-05	-3.90744e-05	-1.30045e-05	Nicotinate-nucleotide:pyrophosphate phosphoribosyltransferase	CO2 + PPi + Nicotinate ribonucleotide <=> 2 H+ + PRPP + Quinolinate
rxn02155_c0	1.17512e-05	1.2127e-05	2.23516e-05	2.39747e-05	3.90744e-05	1.30045e-05	ATP:nicotinamide-nucleotide adenylyltransferase	ATP + Nicotinate ribonucleotide <=> PPi + Deamido-NAD
rxn00190_c0	0	0	0	0	0	0	Deamido-NAD+:L-glutamine amido-ligase (AMP-forming)	H2O + ATP + L-Glutamine + Deamido-NAD <=> NAD + PPi + AMP + GLU
rxn00138_c0	1.17512e-05	1.2127e-05	2.23516e-05	2.39747e-05	3.90744e-05	1.30045e-05	Deamino-NAD+:ammonia ligase (AMP-forming)	ATP + NH3 + Deamido-NAD <=> NAD + PPi + AMP
NAD/NADH phosphorylation and dephosphorylation
rxn00083_c0	-0.204472	-0.211012	-0.38892	-0.521835	-0.850496	-1.75955	NADPH:NAD+ oxidoreductase (B-specific)	NAD + TPNH <=> NADH + TPN
rxn10125_c0	0	0	0	0	0	0	NAD(P) transhydrogenase	NADH + TPN + 2 H+[e] <=> NAD + TPNH + 2 H+
rxn00077_c0	0	0	0	0	0	0	ATP:NAD+ 2'-phosphotransferase	ATP + NAD <=> TPN + ADP
rxn00088_c0	-2.30415e-06	-2.37785e-06	-4.38266e-06	-4.70092e-06	-7.66165e-06	-2.5499e-06	NADP phosphatase	H2O + TPN <=> NAD + Phosphate + H+
NAD salvage pathway I
rxn00076_c0	0	0	0	0	0	0	NAD+ phosphohydrolase	H2O + NAD <=> AMP + NMN
rxn00940_c0	0	0	0	0	0	0	Nicotinamide D-ribonucleotide phosphoribohydrolase	H2O + NMN <=> H+ + Ribose 5-phosphate + NICO
rxn00938_c0	0	0	0	0	0	0	Nicotinamide amidohydrolase	H2O + NICO <=> NH3 + Niacin
rxn08981_c0	0	0	0	0	0	0	nicotinic acid mononucleotide pyrophosphorylase	H2O + ATP + PRPP + Niacin <=> ADP + Phosphate + PPi + Nicotinate ribonucleotide
rxn00105_c0	0	0	0	0	0	0	ATP:nicotinamide-nucleotide adenylyltransferase	ATP + NMN <=> NAD + PPi
rxn00190_c0	0	0	0	0	0	0	Deamido-NAD+:L-glutamine amido-ligase (AMP-forming)	H2O + ATP + L-Glutamine + Deamido-NAD <=> NAD + PPi + AMP + GLU
phosphopantothenate biosynthesis I
rxn00912_c0	2.97235e-06	3.06742e-06	5.65363e-06	6.06419e-06	9.88352e-06	3.28938e-06	5,10-Methylenetetrahydrofolate:3-methyl-2-oxobutanoate	H2O + 3MOB + 5,10-Methylene-THF <=> THF + 2-Dehydropantoate
rxn01790_c0	-2.97235e-06	-3.06742e-06	-5.65363e-06	-6.06419e-06	-9.88352e-06	-3.28938e-06	(R)-Pantoate:NADP+ 2-oxidoreductase	TPN + Pantoate <=> TPNH + H+ + 2-Dehydropantoate
rxn00346_c0	2.97235e-06	3.06742e-06	5.65363e-06	6.06419e-06	9.88352e-06	3.28938e-06	L-Aspartate 1-carboxy-lyase	Aspartate + H+ <=> CO2 + beta-Alanine
rxn01791_c0	2.97235e-06	3.06742e-06	5.65363e-06	6.06419e-06	9.88352e-06	3.28938e-06	(R)-Pantoate:beta-alanine ligase (AMP-forming)	ATP + beta-Alanine + Pantoate <=> PPi + AMP + PAN
rxn12510_c0	2.97235e-06	3.06742e-06	5.65363e-06	6.06419e-06	9.88352e-06	3.28938e-06	ATP:pantothenate 4'-phosphotransferase	ATP + PAN <=> ADP + D-4-Phosphopantothenate
coenzyme A biosynthesis I
rxn09177_c0	2.97235e-06	3.06742e-06	5.65363e-06	6.06419e-06	9.88352e-06	3.28938e-06	phosphopantothenate-cysteine ligase	CTP + L-Cysteine + D-4-Phosphopantothenate <=> PPi + CMP + (R)-4'-Phosphopantothenoyl-L-cysteine
rxn02341_c0	2.97235e-06	3.06742e-06	5.65363e-06	6.06419e-06	9.88352e-06	3.28938e-06	N-[(R)-4'-Phosphopantothenoyl]-L-cysteine carboxy-lyase	H+ + (R)-4'-Phosphopantothenoyl-L-cysteine <=> CO2 + Phosphopantetheine
rxn02175_c0	0	0	0	0	0	0	ATP:pantetheine-4'-phosphate adenylyltransferase	ATP + Phosphopantetheine <=> PPi + Dephospho-CoA
rxn00100_c0	0	0	0	0	0	0	ATP:dephospho-CoA 3'-phosphotransferase	ATP + Dephospho-CoA <=> ADP + CoA
tetrapyrrole biosynthesis I (from glutamate)
rxn06937_c0	1.84332e-05	1.90228e-05	3.50613e-05	3.76074e-05	6.12932e-05	2.03992e-05	L-Glutamate:tRNA(Glu) ligase (AMP-forming)	ATP + GLU + H+ + tRNA-Glu <=> PPi + AMP + L-Glutamyl-tRNA-Glu
rxn06591_c0	1.84332e-05	1.90228e-05	3.50613e-05	3.76074e-05	6.12932e-05	2.03992e-05	L-glutamate-semialdehyde: NADP+	TPNH + H+ + L-Glutamyl-tRNA-Glu <=> TPN + L-Glutamate1-semialdehyde + tRNA-Glu
rxn01629_c0	-1.84332e-05	-1.90228e-05	-3.50613e-05	-3.76074e-05	-6.12932e-05	-2.03992e-05	(S)-4-Amino-5-oxopentanoate 4,5-aminomutase	5-Aminolevulinate <=> L-Glutamate1-semialdehyde
rxn00029_c0	9.2166e-06	9.51138e-06	1.75306e-05	1.88037e-05	3.06466e-05	1.01996e-05	5-Aminolevulinate hydro-lyase(adding 5-aminolevulinate and	2 5-Aminolevulinate <=> 2 H2O + H+ + Porphobilinogen
rxn00060_c0	2.30415e-06	2.37785e-06	4.38266e-06	4.70092e-06	7.66165e-06	2.5499e-06	Porphobilinogen ammonia-lyase (polymerizing)	H2O + 4 Porphobilinogen + 4 H+ <=> 4 NH3 + Hydroxymethylbilane
rxn02264_c0	2.30415e-06	2.37785e-06	4.38266e-06	4.70092e-06	7.66165e-06	2.5499e-06	Hydroxymethylbilane hydro-lyase(cyclizing)	Hydroxymethylbilane <=> H2O + UroporphyrinogenIII
heme biosynthesis I (aerobic)
rxn02288_c0	1.15208e-06	1.18892e-06	2.19133e-06	2.35046e-06	3.83082e-06	1.27495e-06	Uroporphyrinogen-III carboxy-lyase	UroporphyrinogenIII <=> 4 CO2 + CoproporphyrinogenIII
rxn02303_c0	1.15208e-06	1.18892e-06	2.19133e-06	2.35046e-06	3.83082e-06	1.27495e-06	Coproporphyrinogen:oxygen oxidoreductase(decarboxylating)	O2 + CoproporphyrinogenIII <=> 2 H2O + 2 CO2 + ProtoporphyrinogenIX
rxn02304_c0	0	0	0	0	0	0	Protoporphyrinogen-IX:oxygen oxidoreductase	3 O2 + 2 ProtoporphyrinogenIX <=> 6 H2O + 2 Protoporphyrin
rxn00224_c0	1.15208e-06	1.18892e-06	2.19133e-06	2.35046e-06	3.83082e-06	1.27495e-06	Protoporphyrin ferro-lyase	Protoporphyrin + Fe2+ <=> Heme + 2 H+
heme biosynthesis II (anaerobic)
rxn02288_c0	1.15208e-06	1.18892e-06	2.19133e-06	2.35046e-06	3.83082e-06	1.27495e-06	Uroporphyrinogen-III carboxy-lyase	UroporphyrinogenIII <=> 4 CO2 + CoproporphyrinogenIII
rxn04704_c0	0	0	0	0	0	0	coproporphyrinogen-III:S-adenosyl-L-methionine	2 SAM + CoproporphyrinogenIII <=> 2 CO2 + 2 Methionine + ProtoporphyrinogenIX + 2 5'-Deoxyadenosine
rxn09180_c0	1.15208e-06	1.18892e-06	2.19133e-06	2.35046e-06	3.83082e-06	1.27495e-06	protoporphyrinogen oxidase (anaerobic)	3 Fumarate + ProtoporphyrinogenIX <=> 3 Succinate + Protoporphyrin
rxn00224_c0	1.15208e-06	1.18892e-06	2.19133e-06	2.35046e-06	3.83082e-06	1.27495e-06	Protoporphyrin ferro-lyase	Protoporphyrin + Fe2+ <=> Heme + 2 H+
trans, trans-farnesyl diphosphate biosynthesis
rxn00830_c0	0	0	0	0	0	0	Isopentenyl-diphosphate delta3-delta2-isomerase	Isopentenyldiphosphate <=> DMAPP
rxn01213_c0	1.51326e-06	1.56166e-06	2.87833e-06	3.08735e-06	5.03182e-06	1.67466e-06	Dimethylallyl-diphosphate:isopentenyl-diphosphate	Isopentenyldiphosphate + DMAPP <=> PPi + Geranyldiphosphate
rxn01466_c0	1.51326e-06	1.56166e-06	2.87833e-06	3.08735e-06	5.03182e-06	1.67466e-06	Geranyl-diphosphate:isopentenyl-diphosphate geranyltrans-transferase	Isopentenyldiphosphate + Geranyldiphosphate <=> PPi + Farnesyldiphosphate
rxn03843_c0	3.61186e-07	3.72738e-07	6.87001e-07	7.3689e-07	1.201e-06	3.99708e-07	Farnesyl diphosphate:Isopentenyl diphosphate farnesyl transferase	Isopentenyldiphosphate + Farnesyldiphosphate <=> PPi + trans,trans,cis-Geranylgeranyl diphosphate
di-trans,poly-cis-undecaprenyl phosphate biosynthesis
rxn04308_c0	3.61186e-07	3.72738e-07	6.87001e-07	7.3689e-07	1.201e-06	3.99708e-07	di-trans,poly-cis-Decaprenyl-diphosphate:isopentenyl-diphosphate	7 Isopentenyldiphosphate + trans,trans,cis-Geranylgeranyl diphosphate <=> 7 PPi + Undecaprenyldiphosphate
rxn03901_c0	8.49514e-05	8.76684e-05	0.000161584	0.000173318	0.000282476	9.4012e-05	Undecaprenyl-diphosphate phosphohydrolase	H2O + Undecaprenyldiphosphate <=> Phosphate + H+ + Undecaprenylphosphate
superpathway of ubiquinol-8 biosynthesis (prokaryotic)
rxn00966_c0	-1.15208e-06	-1.18892e-06	-2.19133e-06	-2.35046e-06	-3.83082e-06	-1.27495e-06	chorismate pyruvate-lyase (4-hydroxybenzoate-forming)	Pyruvate + 4-Hydroxybenzoate <=> Chorismate
rxn09037_c0	1.15208e-06	1.18892e-06	2.19133e-06	2.35046e-06	3.83082e-06	1.27495e-06	Octaprenyl pyrophosphate synthase	5 Isopentenyldiphosphate + Farnesyldiphosphate <=> 5 PPi + Farnesylfarnesylgeraniol
rxn03893_c0	1.15208e-06	1.18892e-06	2.19133e-06	2.35046e-06	3.83082e-06	1.27495e-06	Hydroxybenzoate octaprenyltransferase	4-Hydroxybenzoate + Farnesylfarnesylgeraniol <=> PPi + 3-Octaprenyl-4-hydroxybenzoate
rxn03393_c0	1.15208e-06	1.18892e-06	2.19133e-06	2.35046e-06	3.83082e-06	1.27495e-06	Octaprenyl-hydroxybenzoate decarboxylase	H+ + 3-Octaprenyl-4-hydroxybenzoate <=> CO2 + 2-Octaprenylphenol
rxn03394_c0	1.15208e-06	1.18892e-06	2.19133e-06	2.35046e-06	3.83082e-06	1.27495e-06	rxn03394	TPNH + O2 + H+ + 2-Octaprenylphenol <=> H2O + TPN + 2-Octaprenyl-6-hydroxyphenol
rxn03395_c0	1.15208e-06	1.18892e-06	2.19133e-06	2.35046e-06	3.83082e-06	1.27495e-06	2-octaprenyl-6-hydroxyphenol methylase	SAM + 2-Octaprenyl-6-hydroxyphenol <=> S-Adenosylhomocysteine + H+ + 2-Octaprenyl-6-methoxyphenol
rxn03396_c0	1.15208e-06	1.18892e-06	2.19133e-06	2.35046e-06	3.83082e-06	1.27495e-06	rxn03396	TPNH + O2 + 2-Octaprenyl-6-methoxyphenol <=> H2O + TPN + H+ + 2-Octaprenyl-6-methoxy-1,4-benzoquinone
rxn03397_c0	1.15208e-06	1.18892e-06	2.19133e-06	2.35046e-06	3.83082e-06	1.27495e-06	UDP-L-rhamnose:flavonol-3-O-D-glucoside L-rhamnosyltransferase	SAM + 2-Octaprenyl-6-methoxy-1,4-benzoquinone <=> S-Adenosylhomocysteine + H+ + 2-Octaprenyl-3-methyl-6-methoxy-1,4-benzoquinone
rxn04139_c0	1.15208e-06	1.18892e-06	2.19133e-06	2.35046e-06	3.83082e-06	1.27495e-06	2-Octaprenyl-3-methyl-6-methoxy-1,4-benzoquinone ,NADPH2:oxygen	TPNH + O2 + 2-Octaprenyl-3-methyl-6-methoxy-1,4-benzoquinone <=> H2O + TPN + 2-Octaprenyl-3-methyl-5-hydroxy-6-methoxy-1,4-benzoquinone
rxn11946_c0	1.15208e-06	1.18892e-06	2.19133e-06	2.35046e-06	3.83082e-06	1.27495e-06	3-demethylubiquinone-9 3-o-methyltransferase	SAM + 2-Octaprenyl-3-methyl-5-hydroxy-6-methoxy-1,4-benzoquinone <=> S-Adenosylhomocysteine + Ubiquinone-8
thioredoxin pathway
rxn05289_c0	0.00201632	0.00208081	0.00383519	0.0041137	0.00670458	0.00223138	TRDR	TPNH + H+ + trdox <=> TPN + trdrd
tetrahydrobiopterin biosynthesis I
rxn00299_c0	4.6083e-06	4.75569e-06	8.76532e-06	9.40184e-06	1.53233e-05	5.09981e-06	GTP 7,8-8,9-dihydrolase	H2O + GTP <=> FORM + H+ + 7,8-Dihydroneopterin 3'-triphosphate
rxn02986_c0	0	0	0	0	0	0	2-Amino-4-hydroxy-6-(erythro-1,2,3-trihydroxypropyl)	7,8-Dihydroneopterin 3'-triphosphate <=> H+ + Triphosphate + 6-Pyruvoyltetrahydropterin
rxn11742_c0	0	0	0	0	0	0	rxn11742	2 TPN + Tetrahydrobiopterin <=> 2 TPNH + 2 H+ + 6-Pyruvoyltetrahydropterin
superpathway of tetrahydrofolate biosynthesis and salvage
rxn00299_c0	4.6083e-06	4.75569e-06	8.76532e-06	9.40184e-06	1.53233e-05	5.09981e-06	GTP 7,8-8,9-dihydrolase	H2O + GTP <=> FORM + H+ + 7,8-Dihydroneopterin 3'-triphosphate
rxn03173_c0	4.6083e-06	4.75569e-06	8.76532e-06	9.40184e-06	1.53233e-05	5.09981e-06	Dihydroneopterin triphosphate pyrophosphatase	H2O + 7,8-Dihydroneopterin 3'-triphosphate <=> PPi + Dihydroneopterin phosphate
rxn03168_c0	-4.6083e-06	-4.75569e-06	-8.76532e-06	-9.40184e-06	-1.53233e-05	-5.09981e-06	Dihydroneopterin monophosphate dephosphorylase	Phosphate + H+ + Dihydroneopterin <=> H2O + Dihydroneopterin phosphate
rxn02504_c0	4.6083e-06	4.75569e-06	8.76532e-06	9.40184e-06	1.53233e-05	5.09981e-06	2-Amino-4-hydroxy-6-(D-erythro-1,2,3-trihydroxypropyl)-7,8-	Dihydroneopterin <=> Glycolaldehyde + 6-hydroxymethyl dihydropterin
rxn02503_c0	4.6083e-06	4.75569e-06	8.76532e-06	9.40184e-06	1.53233e-05	5.09981e-06	ATP:2-amino-4-hydroxy-6-hydroxymethyl-7,8-dihydropteridine	ATP + 6-hydroxymethyl dihydropterin <=> AMP + 7,8-Dihydropterin pyrophosphate
rxn01257_c0	4.6083e-06	4.75569e-06	8.76532e-06	9.40184e-06	1.53233e-05	5.09981e-06	chorismate:L-glutamine aminotransferase	L-Glutamine + Chorismate <=> GLU + ADC
rxn03841_c0	4.6083e-06	4.75569e-06	8.76532e-06	9.40184e-06	1.53233e-05	5.09981e-06	4-amino-4-deoxychorismate pyruvate-lyase	ADC <=> Pyruvate + H+ + ABEE
rxn02201_c0	4.6083e-06	4.75569e-06	8.76532e-06	9.40184e-06	1.53233e-05	5.09981e-06	2-Amino-4-hydroxy-6-hydroxymethyl-7,8-dihydropteridine-	ABEE + 7,8-Dihydropterin pyrophosphate <=> PPi + Dihydropteroate
rxn01603_c0	4.6083e-06	4.75569e-06	8.76532e-06	9.40184e-06	1.53233e-05	5.09981e-06	7,8-dihydropteroate:L-glutamate ligase (ADP-forming)	ATP + GLU + Dihydropteroate <=> ADP + Phosphate + H+ + Dihydrofolate
rxn00686_c0	-5.03522e-05	-5.19626e-05	-9.57735e-05	-0.000102728	-0.000167429	-5.57226e-05	5,6,7,8-Tetrahydrofolate:NADP+ oxidoreductase	TPN + THF <=> TPNH + H+ + Dihydrofolate
rxn01211_c0	0.00102975	0.00106268	0.00205641	-0.416604	-0.678989	0.00119645	5,10-Methenyltetrahydrofolate 5-hydrolase(decyclizing)	H2O + 5,10-Methenyltetrahydrofolate <=> H+ + 10-Formyl-THF
rxn03004_c0	0.000413931	0.000427171	0.000787327	0.000844502	0.00137638	0.00045808	10-Formyltetrahydrofolate:5'-phosphoribosylglycinamide	10-Formyl-THF + GAR <=> H+ + THF + N-Formyl-GAR
folate transformations I
rxn00693_c0	0.00130901	0.00135087	0.00248982	0.00267063	0.00435264	0.00144862	5-Methyltetrahydrofolate:L-homocysteine S-methyltransferase	L-Homocysteine + 5-Methyltetrahydrofolate <=> Methionine + THF
rxn01875_c0	0	0	0	0	0	0	Trimethylsulfonium:tetrahydrofolate N-methyltransferase	THF + Trimethylsulfonium <=> H+ + 5-Methyltetrahydrofolate + Methyl sulfide
rxn14396_c0	0	0	3.96664e-14	0	0	0	5-methyltetrahydrofolate:ferredoxin oxidoreductase	5,10-Methylenetetrahydrofolate + 2 Reduced ferredoxin + 2 H+ <=> 5-Methyltetrahydrofolate + 2 Oxidized ferredoxin
rxn04954_c0	-0.00131016	-0.00135206	-0.00249201	-0.00267298	-0.00435647	-0.0014499	5-methyltetrahydrofolate:NAD+ oxidoreductase	NAD + 5-Methyltetrahydrofolate <=> NADH + H+ + 5,10-Methylene-THF
rxn00692_c0	-0.00576975	-0.00595429	-0.0110234	0.197581	0.322021	0.322927	5,10-Methylenetetrahydrofolate:glycine hydroxymethyltransferase	H2O + Gly + 5,10-Methylene-THF <=> Serine + THF
rxn00691_c0	0	0	0	0	0	0	10-Formyltetrahydrofolate amidohydrolase	H2O + 10-Formyl-THF <=> FORM + H+ + THF
rxn00690_c0	5.13942e-05	5.30379e-05	0	0.41881	0.682584	0	Formate:tetrahydrofolate ligase (ADP-forming)	ATP + FORM + THF <=> ADP + Phosphate + 10-Formyl-THF
rxn01211_c0	0.00102975	0.00106268	0.00205641	-0.416604	-0.678989	0.00119645	5,10-Methenyltetrahydrofolate 5-hydrolase(decyclizing)	H2O + 5,10-Methenyltetrahydrofolate <=> H+ + 10-Formyl-THF
rxn01653_c0	0	0	0	0	0	0	5-Formyltetrahydrofolate cyclo-ligase (ADP-forming)	ATP + Folinic acid <=> ADP + Phosphate + 5,10-Methenyltetrahydrofolate
folate polyglutamylation
rxn00690_c0	5.13942e-05	5.30379e-05	0	0.41881	0.682584	0	Formate:tetrahydrofolate ligase (ADP-forming)	ATP + FORM + THF <=> ADP + Phosphate + 10-Formyl-THF
rxn01210_c0	0	0	0	0	0	0	10-Formyltetrahydrofolate:L-glutamate ligase (ADP-forming)	ATP + GLU + 10-Formyl-THF <=> ADP + Phosphate + H+ + 10-Formyl-THF-L-glutamate
rxn06882_c0	0	0	0	0	0	0	10-Formyltetrahydrofolyl L-glutamate:L-glutamate gamma-ligase	ATP + GLU + 10-Formyl-THF-L-glutamate <=> ADP + Phosphate + H+ + 10-Formyl-THF-polyglutamate
adenosylcobalamin biosynthesis II (aerobic)
rxn06937_c0	1.84332e-05	1.90228e-05	3.50613e-05	3.76074e-05	6.12932e-05	2.03992e-05	L-Glutamate:tRNA(Glu) ligase (AMP-forming)	ATP + GLU + H+ + tRNA-Glu <=> PPi + AMP + L-Glutamyl-tRNA-Glu
rxn06591_c0	1.84332e-05	1.90228e-05	3.50613e-05	3.76074e-05	6.12932e-05	2.03992e-05	L-glutamate-semialdehyde: NADP+	TPNH + H+ + L-Glutamyl-tRNA-Glu <=> TPN + L-Glutamate1-semialdehyde + tRNA-Glu
rxn01629_c0	-1.84332e-05	-1.90228e-05	-3.50613e-05	-3.76074e-05	-6.12932e-05	-2.03992e-05	(S)-4-Amino-5-oxopentanoate 4,5-aminomutase	5-Aminolevulinate <=> L-Glutamate1-semialdehyde
rxn00029_c0	9.2166e-06	9.51138e-06	1.75306e-05	1.88037e-05	3.06466e-05	1.01996e-05	5-Aminolevulinate hydro-lyase(adding 5-aminolevulinate and	2 5-Aminolevulinate <=> 2 H2O + H+ + Porphobilinogen
rxn00060_c0	2.30415e-06	2.37785e-06	4.38266e-06	4.70092e-06	7.66165e-06	2.5499e-06	Porphobilinogen ammonia-lyase (polymerizing)	H2O + 4 Porphobilinogen + 4 H+ <=> 4 NH3 + Hydroxymethylbilane
rxn02264_c0	2.30415e-06	2.37785e-06	4.38266e-06	4.70092e-06	7.66165e-06	2.5499e-06	Hydroxymethylbilane hydro-lyase(cyclizing)	Hydroxymethylbilane <=> H2O + UroporphyrinogenIII
rxn05005_c0	1.15208e-06	1.18892e-06	2.19133e-06	2.35046e-06	3.83082e-06	1.27495e-06	S-adenosyl-L-methionine:uroporphyrinogen-III C-methyltransferase	SAM + UroporphyrinogenIII <=> S-Adenosylhomocysteine + H+ + Precorrin 1
rxn05006_c0	1.15208e-06	1.18892e-06	2.19133e-06	2.35046e-06	3.83082e-06	1.27495e-06	S-adenosyl-L-methionine:precorrin-1 C-methyltransferase	SAM + Precorrin 1 <=> S-Adenosylhomocysteine + H+ + Precorrin 2
rxn02775_c0	0	0	0	0	0	0	S-Adenosyl-L-methionine:precorrin-4 C20-methyltransferase	SAM + Precorrin 2 <=> S-Adenosylhomocysteine + Precorrin 3A
rxn03532_c0	0	0	0	0	0	0	precorrin-3A,NADH:oxygen oxidoreductase (20-hydroxylating)	NADH + O2 + H+ + Precorrin 3A <=> H2O + NAD + Precorrin 3B
rxn03513_c0	0	0	0	0	0	0	S-Adenosyl-L-methionine:precorrin-3B C17-methyltransferase	SAM + Precorrin 3B <=> S-Adenosylhomocysteine + 2 H+ + Precorrin 4
rxn03514_c0	0	0	0	0	0	0	S-adenosyl-L-methionine:precorrin-4 C11 methyltransferase	SAM + Precorrin 4 <=> S-Adenosylhomocysteine + H+ + Precorrin 5
rxn03534_c0	0	0	0	0	0	0	Precorrin 5 <=> Precorrin 6X	H2O + SAM + Precorrin 5 <=> S-Adenosylhomocysteine + ACET + 2 H+ + Precorrin 6X
rxn03492_c0	0	0	0	0	0	0	precorrin-6Y:NADP+ oxidoreductase	TPN + Precorrin 6Y <=> TPNH + H+ + Precorrin 6X
rxn03491_c0	0	0	0	0	0	0	S-Adenosyl-L-methionine:1-precorrin-6Y C5,15-methyltransferase	2 SAM + Precorrin 6Y <=> CO2 + 2 S-Adenosylhomocysteine + 2 H+ + Precorrin 8
rxn03512_c0	0	0	0	0	0	0	Precorrin 8X 11,12-methylmutase	Precorrin 8 <=> Hydrogenobyrinate
rxn06887_c0	0	0	0	0	0	0	rxn06887	2 H2O + 2 ATP + 2 L-Glutamine + Hydrogenobyrinate <=> 2 ADP + 2 Phosphate + 2 GLU + 2 H+ + Hydrogenobyrinate diamide
rxn03542_c0	0	0	0	0	0	0	hydrogenobyrinic-acid-a,c-diamide:cobalt cobalt-ligase (ADP-forming)	ATP + Co2+ + Hydrogenobyrinate diamide => ADP + Phosphate + H+ + Cob(II)yrinate diamide
rxn11650_c0	0	0	0	0	0	0	cob(II)yrinic acid-a,c-diamide:FMN oxidoreductase	FMNH2 + 2 Cob(II)yrinate diamide <=> FMN + 2 H+ + 2 Cob(I)yrinate diamide
rxn03535_c0	0	0	0	0	0	0	ATP:cob(I)yrinic acid-a,c-diamide Cobeta-adenosyltransferase	ATP + Cob(I)yrinate diamide <=> Triphosphate + Adenosyl cobyrinate diamide
rxn03540_c0	0	0	0	0	0	0	adenosylcobyric acid synthase (glutamine-hydrolysing)	4 H2O + 4 ATP + 4 L-Glutamine + Adenosyl cobyrinate diamide <=> 4 ADP + 4 Phosphate + 4 GLU + 4 H+ + Adenosylcobyric acid
rxn10609_c0	0	0	0	0	0	0	threonine-phosphate synthase	ATP + threonine <=> ADP + L-Threonine phosphate
rxn04385_c0	0	0	0	0	0	0	L-threonine-O-3-phosphate carboxy-lyase	H+ + L-Threonine phosphate <=> CO2 + D-1-Aminopropan-2-ol O-phosphate
rxn04384_c0	0	0	0	0	0	0	adenosylcobyric acid:(R)-1-aminopropan-2-yl phosphate ligase	ATP + D-1-Aminopropan-2-ol O-phosphate + Adenosylcobyric acid <=> ADP + Phosphate + 2 H+ + Adenosyl cobinamide phosphate
rxn03537_c0	0	0	0	0	0	0	Adenosyl cobinamide phosphate guanyltransferase	GTP + H+ + Adenosyl cobinamide phosphate <=> PPi + Adenosylcobinamide-GDP
rxn00392_c0	1.15208e-06	1.18892e-06	2.19133e-06	2.35046e-06	3.83082e-06	1.27495e-06	ATP:riboflavin 5'-phosphotransferase	ATP + RIBF <=> ADP + FMN
rxn03975_c0	0	0	0	0	0	0	FMNH2:NADP+ oxidoreductase	TPN + FMNH2 <=> TPNH + FMN + H+
rxn40002_c0	0	0	0	0	0	0	5,6-dimethylbenzimidazole synthase	FMNH2 + O2 <=> Dimethylbenzimidazole + D-Erythrose 4-phosphate + H2O + dialurate
rxn02897_c0	0	0	0	0	0	0	Nicotinate-nucleotide:dimethylbenzimidazole	Nicotinate ribonucleotide + Dimethylbenzimidazole <=> H+ + Niacin + alpha-Ribazole 5'-phosphate
rxn03150_c0	0	0	0	0	0	0	alpha-ribazole 5-phosphate phosphatase	H2O + alpha-Ribazole 5'-phosphate <=> Phosphate + H+ + alpha-Ribazole
rxn03538_c0	0	0	0	0	0	0	Adenosylcobalamin 5'-phosphate synthase	alpha-Ribazole + Adenosylcobinamide-GDP <=> GMP + Calomide
adenosylcobalamin biosynthesis I (anaerobic)
rxn06937_c0	1.84332e-05	1.90228e-05	3.50613e-05	3.76074e-05	6.12932e-05	2.03992e-05	L-Glutamate:tRNA(Glu) ligase (AMP-forming)	ATP + GLU + H+ + tRNA-Glu <=> PPi + AMP + L-Glutamyl-tRNA-Glu
rxn06591_c0	1.84332e-05	1.90228e-05	3.50613e-05	3.76074e-05	6.12932e-05	2.03992e-05	L-glutamate-semialdehyde: NADP+	TPNH + H+ + L-Glutamyl-tRNA-Glu <=> TPN + L-Glutamate1-semialdehyde + tRNA-Glu
rxn01629_c0	-1.84332e-05	-1.90228e-05	-3.50613e-05	-3.76074e-05	-6.12932e-05	-2.03992e-05	(S)-4-Amino-5-oxopentanoate 4,5-aminomutase	5-Aminolevulinate <=> L-Glutamate1-semialdehyde
rxn00029_c0	9.2166e-06	9.51138e-06	1.75306e-05	1.88037e-05	3.06466e-05	1.01996e-05	5-Aminolevulinate hydro-lyase(adding 5-aminolevulinate and	2 5-Aminolevulinate <=> 2 H2O + H+ + Porphobilinogen
rxn00060_c0	2.30415e-06	2.37785e-06	4.38266e-06	4.70092e-06	7.66165e-06	2.5499e-06	Porphobilinogen ammonia-lyase (polymerizing)	H2O + 4 Porphobilinogen + 4 H+ <=> 4 NH3 + Hydroxymethylbilane
rxn02264_c0	2.30415e-06	2.37785e-06	4.38266e-06	4.70092e-06	7.66165e-06	2.5499e-06	Hydroxymethylbilane hydro-lyase(cyclizing)	Hydroxymethylbilane <=> H2O + UroporphyrinogenIII
rxn05005_c0	1.15208e-06	1.18892e-06	2.19133e-06	2.35046e-06	3.83082e-06	1.27495e-06	S-adenosyl-L-methionine:uroporphyrinogen-III C-methyltransferase	SAM + UroporphyrinogenIII <=> S-Adenosylhomocysteine + H+ + Precorrin 1
rxn05006_c0	1.15208e-06	1.18892e-06	2.19133e-06	2.35046e-06	3.83082e-06	1.27495e-06	S-adenosyl-L-methionine:precorrin-1 C-methyltransferase	SAM + Precorrin 1 <=> S-Adenosylhomocysteine + H+ + Precorrin 2
rxn02774_c0	1.15208e-06	1.18892e-06	2.19133e-06	2.35046e-06	3.83082e-06	1.27495e-06	S-Adenosyl-L-methionine:uroporphyrin-III C-methyltransferase	NAD + Precorrin 2 <=> NADH + H+ + Sirohydrochlorin
rxn04045_c0	0	0	0	0	0	0	sirohydrochlorin cobalt-lyase	Co2+ + Sirohydrochlorin <=> Cobalt-precorrin 2 + 2 H+
rxn04046_c0	0	0	0	0	0	0	S-adenosyl-L-methionine:cobalt-factor-II C20-methyltransferase	SAM + Cobalt-precorrin 2 <=> S-Adenosylhomocysteine + Cobalt-precorrin 3
rxn04047_c0	0	0	0	0	0	0	precorrin-3B C17-methyltransferase	SAM + Cobalt-precorrin 3 <=> S-Adenosylhomocysteine + H+ + Cobalt-precorrin 4
rxn04048_c0	0	0	0	0	0	0	cobalt-precorrin-4 methyltransferase	SAM + Cobalt-precorrin 4 <=> S-Adenosylhomocysteine + Cobalt-precorrin 5
rxn07586_c0	0	0	0	0	0	0	rxn07586	H2O + Cobalt-precorrin 5 <=> H+ + AALD + Cobalt-precorrin 5B
rxn07587_c0	0	0	0	0	0	0	rxn07587	SAM + Cobalt-precorrin 5B <=> S-Adenosylhomocysteine + H+ + Cobalt-precorrin 6
rxn04050_c0	0	0	0	0	0	0	precorrin-6A reductase	TPNH + H+ + Cobalt-precorrin 6 <=> TPN + Cobalt-precorrin 6B
rxn04051_c0	0	0	0	0	0	0	precorrin-6Y C5,15-methyltransferase (decarboxylating)	2 SAM + Cobalt-precorrin 6B <=> CO2 + 2 S-Adenosylhomocysteine + H+ + Cobalt-precorrin 8
rxn04052_c0	0	0	0	0	0	0	precorrin-8X methylmutase	Cobalt-precorrin 8 <=> Cobyrinate
rxn06979_c0	0	0	0	0	0	0	rxn06979	2 H2O + 2 ATP + 2 L-Glutamine + Cobyrinate <=> 2 ADP + 2 Phosphate + 2 GLU + 2 H+ + Cob(II)yrinate diamide
rxn11650_c0	0	0	0	0	0	0	cob(II)yrinic acid-a,c-diamide:FMN oxidoreductase	FMNH2 + 2 Cob(II)yrinate diamide <=> FMN + 2 H+ + 2 Cob(I)yrinate diamide
rxn03535_c0	0	0	0	0	0	0	ATP:cob(I)yrinic acid-a,c-diamide Cobeta-adenosyltransferase	ATP + Cob(I)yrinate diamide <=> Triphosphate + Adenosyl cobyrinate diamide
rxn03540_c0	0	0	0	0	0	0	adenosylcobyric acid synthase (glutamine-hydrolysing)	4 H2O + 4 ATP + 4 L-Glutamine + Adenosyl cobyrinate diamide <=> 4 ADP + 4 Phosphate + 4 GLU + 4 H+ + Adenosylcobyric acid
rxn10609_c0	0	0	0	0	0	0	threonine-phosphate synthase	ATP + threonine <=> ADP + L-Threonine phosphate
rxn04385_c0	0	0	0	0	0	0	L-threonine-O-3-phosphate carboxy-lyase	H+ + L-Threonine phosphate <=> CO2 + D-1-Aminopropan-2-ol O-phosphate
rxn04384_c0	0	0	0	0	0	0	adenosylcobyric acid:(R)-1-aminopropan-2-yl phosphate ligase	ATP + D-1-Aminopropan-2-ol O-phosphate + Adenosylcobyric acid <=> ADP + Phosphate + 2 H+ + Adenosyl cobinamide phosphate
rxn03537_c0	0	0	0	0	0	0	Adenosyl cobinamide phosphate guanyltransferase	GTP + H+ + Adenosyl cobinamide phosphate <=> PPi + Adenosylcobinamide-GDP
rxn00392_c0	1.15208e-06	1.18892e-06	2.19133e-06	2.35046e-06	3.83082e-06	1.27495e-06	ATP:riboflavin 5'-phosphotransferase	ATP + RIBF <=> ADP + FMN
rxn03975_c0	0	0	0	0	0	0	FMNH2:NADP+ oxidoreductase	TPN + FMNH2 <=> TPNH + FMN + H+
rxn40002_c0	0	0	0	0	0	0	5,6-dimethylbenzimidazole synthase	FMNH2 + O2 <=> Dimethylbenzimidazole + D-Erythrose 4-phosphate + H2O + dialurate
rxn02897_c0	0	0	0	0	0	0	Nicotinate-nucleotide:dimethylbenzimidazole	Nicotinate ribonucleotide + Dimethylbenzimidazole <=> H+ + Niacin + alpha-Ribazole 5'-phosphate
rxn03150_c0	0	0	0	0	0	0	alpha-ribazole 5-phosphate phosphatase	H2O + alpha-Ribazole 5'-phosphate <=> Phosphate + H+ + alpha-Ribazole
rxn03538_c0	0	0	0	0	0	0	Adenosylcobalamin 5'-phosphate synthase	alpha-Ribazole + Adenosylcobinamide-GDP <=> GMP + Calomide
glutathione biosynthesis
rxn00646_c0	1.15208e-06	1.18892e-06	2.19133e-06	2.35046e-06	3.83082e-06	1.27495e-06	L-Glutamate:L-cysteine gamma-ligase (ADP-forming)	ATP + GLU + L-Cysteine <=> ADP + Phosphate + H+ + gamma-Glutamylcysteine
rxn00351_c0	1.15208e-06	1.18892e-06	2.19133e-06	2.35046e-06	3.83082e-06	1.27495e-06	gamma-L-Glutamyl-L-cysteine:glycine ligase (ADP-forming)	ATP + Gly + gamma-Glutamylcysteine <=> ADP + Phosphate + GSH + H+
Secondary Metabolite Biosynthesis
methylerythritol phosphate pathway I
rxn03909_c0	1.54938e-05	1.59893e-05	2.94703e-05	3.16104e-05	5.15192e-05	1.71463e-05	1-Deoxy-D-xylulose-5-phosphate pyruvate-lyase (carboxylating)	Pyruvate + H+ + Glyceraldehyde3-phosphate <=> CO2 + 1-deoxy-D-xylulose5-phosphate
rxn03958_c0	-1.31896e-05	-1.36115e-05	-2.50876e-05	-2.69095e-05	-4.38575e-05	-1.45964e-05	1-Deoxy-D-xylulose-5-phosphate isomeroreductase	TPN + 2-C-methyl-D-erythritol4-phosphate <=> TPNH + H+ + 1-deoxy-D-xylulose5-phosphate
rxn03907_c0	1.31896e-05	1.36115e-05	2.50876e-05	2.69095e-05	4.38575e-05	1.45964e-05	CTP: 2-C-Methyl-D-erythritol 4-phosphate cytidylyltransferase	CTP + 2-C-methyl-D-erythritol4-phosphate <=> PPi + 4--cytidine5-diphospho-2-C-methyl-D-erythritol
rxn03908_c0	1.31896e-05	1.36115e-05	2.50876e-05	2.69095e-05	4.38575e-05	1.45964e-05	ATP: 4-(Cytidine 5'-diphospho)-2-C-methyl-D-erythritol	ATP + 4--cytidine5-diphospho-2-C-methyl-D-erythritol <=> ADP + 2-phospho-4--cytidine5-diphospho-2-C-methyl-D-erythritol
rxn03910_c0	1.31896e-05	1.36115e-05	2.50876e-05	2.69095e-05	4.38575e-05	1.45964e-05	2-Phospho-4-(cytidine 5'-diphospho)-2-C-methyl-D-erythritol	2-phospho-4--cytidine5-diphospho-2-C-methyl-D-erythritol <=> CMP + 2-C-methyl-D-erythritol2-4-cyclodiphosphate
rxn14070_c0	1.31896e-05	1.36115e-05	2.50876e-05	2.69095e-05	4.38575e-05	1.45964e-05	(E)-4-hydroxy-3-methylbut-2-en-1-yl-diphosphate:oxidized ferredoxinoxidoreductase (hydrating)	2-C-Methyl-D-erythritol 2,4-cyclodiphosphate + 2 Reduced ferredoxin <=> 1-Hydroxy-2-methyl-2-butenyl 4-diphosphate + H2O + 2 Oxidized ferredoxin
rxn04996_c0	-1.51326e-06	-1.56166e-06	-2.87833e-06	-3.08735e-06	-5.03182e-06	-1.67466e-06	dimethyallyl diphosphate:NADP+ oxidoreductase	H2O + TPN + DMAPP <=> TPNH + H+ + 1-Hydroxy-2-methyl-2-butenyl 4-diphosphate
rxn04113_c0	1.16764e-05	1.20498e-05	2.22093e-05	2.38221e-05	3.88257e-05	1.29217e-05	isopentenyl-diphosphate:NAD(P)+ oxidoreductase	TPNH + H+ + 1-Hydroxy-2-methyl-2-butenyl 4-diphosphate <=> H2O + TPN + Isopentenyldiphosphate
rxn00830_c0	0	0	0	0	0	0	Isopentenyl-diphosphate delta3-delta2-isomerase	Isopentenyldiphosphate <=> DMAPP
superpathway of thiamine diphosphate biosynthesis I
rxn03909_c0	1.54938e-05	1.59893e-05	2.94703e-05	3.16104e-05	5.15192e-05	1.71463e-05	1-Deoxy-D-xylulose-5-phosphate pyruvate-lyase (carboxylating)	Pyruvate + H+ + Glyceraldehyde3-phosphate <=> CO2 + 1-deoxy-D-xylulose5-phosphate
rxn09310_c0	1.15208e-06	1.18892e-06	2.19133e-06	2.35046e-06	3.83082e-06	1.27495e-06	thiazole phosphate synthesis	ATP + Tyrosine + L-Cysteine + 1-deoxy-D-xylulose5-phosphate <=> H2O + CO2 + PPi + AMP + ALA + 4-Methyl-5--2-phosphoethyl-thiazole + 4-Hydroxy-benzylalcohol
rxn10095_c0	1.15208e-06	1.18892e-06	2.19133e-06	2.35046e-06	3.83082e-06	1.27495e-06	4-amino-2-methyl-5-phosphomethylpyrimidine synthetase	H2O + AIR <=> 2 FORM + 5 H+ + 4-Amino-2-methyl-5-phosphomethylpyrimidine
rxn03108_c0	1.15208e-06	1.18892e-06	2.19133e-06	2.35046e-06	3.83082e-06	1.27495e-06	ATP:4-amino-2-methyl-5-phosphomethylpyrimidine phosphotransferase	ATP + 4-Amino-2-methyl-5-phosphomethylpyrimidine <=> ADP + 4-Amino-2-methyl-5-diphosphomethylpyrimidine
rxn02305_c0	1.15208e-06	1.18892e-06	2.19133e-06	2.35046e-06	3.83082e-06	1.27495e-06	2-Methyl-4-amino-5-hydroxymethylpyrimidine-diphosphate:4-methyl-5-	H+ + 4-Methyl-5--2-phosphoethyl-thiazole + 4-Amino-2-methyl-5-diphosphomethylpyrimidine <=> PPi + TMP
rxn00438_c0	1.15208e-06	1.18892e-06	2.19133e-06	2.35046e-06	3.83082e-06	1.27495e-06	ATP:thiamin-phosphate phosphotransferase	ATP + TMP <=> ADP + TPP
siroheme biosynthesis
rxn05005_c0	1.15208e-06	1.18892e-06	2.19133e-06	2.35046e-06	3.83082e-06	1.27495e-06	S-adenosyl-L-methionine:uroporphyrinogen-III C-methyltransferase	SAM + UroporphyrinogenIII <=> S-Adenosylhomocysteine + H+ + Precorrin 1
rxn05006_c0	1.15208e-06	1.18892e-06	2.19133e-06	2.35046e-06	3.83082e-06	1.27495e-06	S-adenosyl-L-methionine:precorrin-1 C-methyltransferase	SAM + Precorrin 1 <=> S-Adenosylhomocysteine + H+ + Precorrin 2
rxn02774_c0	1.15208e-06	1.18892e-06	2.19133e-06	2.35046e-06	3.83082e-06	1.27495e-06	S-Adenosyl-L-methionine:uroporphyrin-III C-methyltransferase	NAD + Precorrin 2 <=> NADH + H+ + Sirohydrochlorin
rxn02056_c0	-1.15208e-06	-1.18892e-06	-2.19133e-06	-2.35046e-06	-3.83082e-06	-1.27495e-06	S-Adenosyl-L-methionine:uroporphyrin-III C-methyltransferase	2 H+ + Siroheme <=> Sirohydrochlorin + Fe2+
Quinol and Quinone Biosynthesis
1,4-dihydroxy-2-naphthoate biosynthesis
rxn01258_c0	0	0	0	0	0	0	Chorismate hydroxymutase	Chorismate <=> Isochorismate
rxn11702_c0	0	0	0	0	0	0	2-succinyl-5-enolpyruvyl-6-hydroxy-3-cyclohexene-1-carboxylate	2-Oxoglutarate + H+ + Isochorismate <=> CO2 + 2-Succinyl-5-enolpyruvyl-6-hydroxy-3-cyclohexene-1-carboxylate
rxn11703_c0	0	0	0	0	0	0	2-succinyl-6-hydroxy-2,4-cyclohexadiene-1-carboxylate synthase	2-Succinyl-5-enolpyruvyl-6-hydroxy-3-cyclohexene-1-carboxylate <=> Pyruvate + SHCHC
rxn02832_c0	0	0	0	0	0	0	O-succinylbenzoate-CoA synthase	H2O + Succinylbenzoate <=> SHCHC
rxn02831_c0	0	0	0	0	0	0	O-Succinylbenzoate:CoA ligase (AMP-forming)	ATP + CoA + H+ + Succinylbenzoate <=> PPi + AMP + Succinylbenzoyl-CoA
rxn05024_c0	0	0	0	0	0	0	rxn05024	H+ + Succinylbenzoyl-CoA <=> H2O + 1,4-Dihydroxy-2-naphthoyl-CoA
rxn05023_c0	0	0	0	0	0	0	rxn05023	H2O + 1,4-Dihydroxy-2-naphthoyl-CoA <=> CoA + H+ + 1,4-Dihydroxy-2-naphthoate
flavin biosynthesis I (bacteria and plants)
rxn00300_c0	2.30415e-06	2.37785e-06	4.38266e-06	4.70092e-06	7.66165e-06	2.5499e-06	GTP 7,8-8,9-dihydrolase (pyrophosphate-forming)	3 H2O + GTP <=> PPi + FORM + H+ + 2,5-Diamino-6-(5'-phosphoribosylamino)-4-pyrimidineone
rxn02475_c0	2.30415e-06	2.37785e-06	4.38266e-06	4.70092e-06	7.66165e-06	2.5499e-06	2,5-Diamino-6-hydroxy-4-(5-phosphoribosylamino)-pyrimidine	H2O + H+ + 2,5-Diamino-6-(5'-phosphoribosylamino)-4-pyrimidineone <=> NH3 + 5-Amino-6--5-phosphoribosylaminouracil
rxn02474_c0	-2.30415e-06	-2.37785e-06	-4.38266e-06	-4.70092e-06	-7.66165e-06	-2.5499e-06	5-amino-6-(5-phosphoribitylamino)uracil:NADP+ 1'-oxidoreductase	TPN + 5-Amino-6--5-phosphoribitylaminouracil <=> TPNH + H+ + 5-Amino-6--5-phosphoribosylaminouracil
rxn05039_c0	2.30415e-06	2.37785e-06	4.38266e-06	4.70092e-06	7.66165e-06	2.5499e-06	pyrimidine phosphatase	H2O + 5-Amino-6--5-phosphoribitylaminouracil <=> Phosphate + H+ + 4--1-D-Ribitylamino-5-aminouracil
rxn05040_c0	4.6083e-06	4.75569e-06	8.76532e-06	9.40184e-06	1.53233e-05	5.09981e-06	3,4-Dihydroxy-2-butanone 4-phosphate synthase	D-Ribulose5-phosphate <=> FORM + H+ + 3-4-dihydroxy-2-butanone4-phosphate
rxn03080_c0	4.6083e-06	4.75569e-06	8.76532e-06	9.40184e-06	1.53233e-05	5.09981e-06	6,7-Dimethyl-8-(1-D-ribityl)lumazine:6,7-dimethyl-8-(1-D-ribityl)	4--1-D-Ribitylamino-5-aminouracil + 3-4-dihydroxy-2-butanone4-phosphate <=> 2 H2O + Phosphate + H+ + 6-7-Dimethyl-8--1-D-ribityllumazine
rxn00048_c0	2.30415e-06	2.37785e-06	4.38266e-06	4.70092e-06	7.66165e-06	2.5499e-06	6,7-Dimethyl-8-(1-D-ribityl)lumazine:6,7-dimethyl-8-(1-D-ribityl)	2 6-7-Dimethyl-8--1-D-ribityllumazine <=> RIBF + 4--1-D-Ribitylamino-5-aminouracil
rxn00392_c0	1.15208e-06	1.18892e-06	2.19133e-06	2.35046e-06	3.83082e-06	1.27495e-06	ATP:riboflavin 5'-phosphotransferase	ATP + RIBF <=> ADP + FMN
rxn00122_c0	1.15208e-06	1.18892e-06	2.19133e-06	2.35046e-06	3.83082e-06	1.27495e-06	ATP:FMN adenylyltransferase	ATP + FMN <=> PPi + FAD
pyridoxal 5'-phosphate biosynthesis I
rxn01331_c0	1.15208e-06	1.18892e-06	2.19133e-06	2.35046e-06	3.83082e-06	1.27495e-06	D-erythrose 4-phosphate:NAD+ oxidoreductase	H2O + NAD + D-Erythrose4-phosphate <=> NADH + 2 H+ + 4-Phosphoerythronate
rxn02939_c0	1.15208e-06	1.18892e-06	2.19133e-06	2.35046e-06	3.83082e-06	1.27495e-06	4-phospho-D-erythronate:NAD+ 2-oxidoreductase	NAD + 4-Phosphoerythronate <=> NADH + H+ + 2-Oxo-3-hydroxy-4-phosphobutanoate
rxn03445_c0	-1.15208e-06	-1.18892e-06	-2.19133e-06	-2.35046e-06	-3.83082e-06	-1.27495e-06	O-Phospho-4-hydroxy-L-threonine:2-oxoglutarate aminotransferase	2-Oxoglutarate + 4-(Phosphonooxy)-threonine <=> GLU + 2-Oxo-3-hydroxy-4-phosphobutanoate
rxn11663_c0	1.15208e-06	1.18892e-06	2.19133e-06	2.35046e-06	3.83082e-06	1.27495e-06	4-(phosphonooxy)threonine:NAD oxidoreductase	NAD + 4-(Phosphonooxy)-threonine <=> NADH + CO2 + 3-Amino-2-oxopropyl phosphate
rxn03909_c0	1.54938e-05	1.59893e-05	2.94703e-05	3.16104e-05	5.15192e-05	1.71463e-05	1-Deoxy-D-xylulose-5-phosphate pyruvate-lyase (carboxylating)	Pyruvate + H+ + Glyceraldehyde3-phosphate <=> CO2 + 1-deoxy-D-xylulose5-phosphate
rxn04070_c0	1.15208e-06	1.18892e-06	2.19133e-06	2.35046e-06	3.83082e-06	1.27495e-06	pyridoxine 5'-phosphate synthase	1-deoxy-D-xylulose5-phosphate + 3-Amino-2-oxopropyl phosphate <=> 2 H2O + Phosphate + 2 H+ + Pyridoxine phosphate
rxn00209_c0	1.15208e-06	1.18892e-06	2.19133e-06	2.35046e-06	3.83082e-06	1.27495e-06	Pyridoxine 5-phosphate:oxygen oxidoreductase (deaminating)	O2 + Pyridoxine phosphate <=> Pyridoxal phosphate + H2O2
Carbohydrates Biosynthesis
dTDP-L-rhamnose biosynthesis I
rxn01675_c0	5.3188e-05	5.48891e-05	0.000101167	0.000108514	0.000176858	5.88608e-05	dTTP:alpha-D-glucose-1-phosphate thymidylyltransferase	Cori ester + TTP <=> PPi + dTDPglucose
rxn01997_c0	5.3188e-05	5.48891e-05	0.000101167	0.000108514	0.000176858	5.88608e-05	dTDPglucose 4,6-hydro-lyase	dTDPglucose <=> H2O + dTDP-4-oxo-6-deoxy-D-glucose
rxn02000_c0	5.3188e-05	5.48891e-05	0.000101167	0.000108514	0.000176858	5.88608e-05	dTDP-4-dehydro-6-deoxy-D-glucose 3,5-epimerase	dTDP-4-oxo-6-deoxy-D-glucose <=> dTDP-4-oxo-L-rhamnose
rxn02003_c0	-5.3188e-05	-5.48891e-05	-0.000101167	-0.000108514	-0.000176858	-5.88608e-05	dTDP-6-deoxy-L-mannose:NADP+ 4-oxidoreductase	TPN + dTDP-rhamnose <=> TPNH + H+ + dTDP-4-oxo-L-rhamnose
glycogen biosynthesis I (from ADP-D-Glucose)
rxn00704_c0	-0.00871715	-0.00899596	-0.0165806	-0.0177847	-0.0289858	-0.00964689	alpha-D-Glucose 1-phosphate 1,6-phosphomutase	Cori ester <=> Robison ester
rxn00695_c0	0	0	0	0	0	0	ATP:alpha-D-glucose-1-phosphate adenyltransferase	ATP + Cori ester <=> PPi + ADPglucose
rxn08615_c0	0	0	0	0	0	0	glycogen synthase (ADPGlc)	ADPglucose + glycogen(n-1) <=> ADP + Glycogen
CMP-3-deoxy-D-manno-octulosonate biosynthesis
rxn01117_c0	-0.000159564	-0.000164667	-0.000303502	-0.000325542	-0.000530574	-0.000176582	D-Arabinose-5-phosphate ketol-isomerase	D-Arabinose5-phosphate <=> D-Ribulose5-phosphate
rxn02331_c0	-0.000159564	-0.000164667	-0.000303502	-0.000325542	-0.000530574	-0.000176582	2-Dehydro-3-deoxy-D-octonate-8-phosphate	Phosphate + H+ + 3-Deoxy-D-manno-octulosonate8-phosphate <=> H2O + PEP + D-Arabinose5-phosphate
rxn02404_c0	0.000159564	0.000164667	0.000303502	0.000325542	0.000530574	0.000176582	3-Deoxy-D-manno-octulosonate-8-phosphate 8-phosphohydrolase	H2O + 3-Deoxy-D-manno-octulosonate8-phosphate <=> Phosphate + H+ + KDO
rxn02405_c0	0.000159564	0.000164667	0.000303502	0.000325542	0.000530574	0.000176582	CTP:3-deoxy-D-manno-octulosonate cytidylyltransferase	CTP + KDO <=> PPi + CMP-KDO
UDP-glucose biosynthesis
rxn00704_c0	-0.00871715	-0.00899596	-0.0165806	-0.0177847	-0.0289858	-0.00964689	alpha-D-Glucose 1-phosphate 1,6-phosphomutase	Cori ester <=> Robison ester
rxn00213_c0	0.000212752	0.000219556	0.000404669	0.000434056	0.000707432	0.000235443	UTP:alpha-D-glucose-1-phosphate uridylyltransferase	UTP + Cori ester <=> PPi + UDPglucose
UDP-D-galactose biosynthesis
rxn00214_c0	0	0	0	0	0	0	UDPglucose 4-epimerase	UDPglucose <=> UDPgalactose
UDP-α-D-glucuronate biosynthesis (from UDP-glucose)
rxn00211_c0	0	0	0	0	0	0	UDPglucose:NAD+ oxidoreductase	H2O + 2 NAD + UDPglucose <=> 2 NADH + 3 H+ + UDPglucuronate
GDP-glucose biosynthesis
rxn00216_c0	0	0	0	0	0	0	ATP:D-glucose 6-phosphotransferase	ATP + Glucose <=> ADP + Robison ester
rxn00704_c0	-0.00871715	-0.00899596	-0.0165806	-0.0177847	-0.0289858	-0.00964689	alpha-D-Glucose 1-phosphate 1,6-phosphomutase	Cori ester <=> Robison ester
rxn00700_c0	0	0	0	0	0	0	GTP:alpha-D-glucose-1-phosphate guanylyltransferase	GTP + Cori ester <=> PPi + GDP-glucose
ADP-L-glycero-β-D-manno-heptose biosynthesis
rxn03917_c0	0.000212752	0.000219556	0.000404669	0.000434056	0.000707432	0.000235443	sedoheptulose 7-phosphate isomerase	Sedoheptulose7-phosphate <=> D-Glycero-D-manno-heptose7-phosphate
rxn03918_c0	0.000212752	0.000219556	0.000404669	0.000434056	0.000707432	0.000235443	D-glycero-D-manno-heptose 7-phosphate kinase	ATP + D-Glycero-D-manno-heptose7-phosphate <=> ADP + D-Glycero-D-manno-heptose1-7-bisphosphate
rxn03919_c0	0.000212752	0.000219556	0.000404669	0.000434056	0.000707432	0.000235443	D-glycero-D-manno-heptose 1,7-bisphosphate phosphatase	H2O + D-Glycero-D-manno-heptose1-7-bisphosphate <=> Phosphate + H+ + D-Glycero-D-manno-heptose1-phosphate
rxn03916_c0	0.000212752	0.000219556	0.000404669	0.000434056	0.000707432	0.000235443	D-glycero-D-manno-hepose 1-phosphate adenyltransferase	ATP + D-Glycero-D-manno-heptose1-phosphate <=> PPi + ADP-D-glycero-D-manno-heptose
rxn03511_c0	0.000212752	0.000219556	0.000404669	0.000434056	0.000707432	0.000235443	ADP-D-glycero-D-manno-heptose 6-epimerase	ADP-D-glycero-D-manno-heptose <=> ADP-L-glycero-D-manno-heptose
Cell Structure Biosynthesis
peptidoglycan biosynthesis I (meso-diaminopimelate containing)
rxn00461_c0	8.49514e-05	8.76684e-05	0.000161584	0.000173318	0.000282476	9.4012e-05	Phosphoenolpyruvate:UDP-N-acetyl-D-glucosamine	UDP-N-acetylglucosamine + PEP <=> Phosphate + H+ + UDP-N-acetylglucosamine enolpyruvate
rxn02285_c0	-8.49514e-05	-8.76684e-05	-0.000161584	-0.000173318	-0.000282476	-9.4012e-05	UDP-N-acetylmuramate:NADP+ oxidoreductase	TPN + UDP-MurNAc <=> TPNH + H+ + UDP-N-acetylglucosamine enolpyruvate
rxn02286_c0	8.49514e-05	8.76684e-05	0.000161584	0.000173318	0.000282476	9.4012e-05	UDP-N-acetylmuramate:L-alanine ligase (ADP-forming)	ATP + ALA + UDP-MurNAc <=> ADP + Phosphate + H+ + UDP-N-acetylmuramoyl-L-alanine
rxn00193_c0	8.49514e-05	8.76684e-05	0.000161584	0.000173318	0.000282476	9.4012e-05	L-Glutamate racemase	GLU <=> D-Glutamate
rxn02008_c0	8.49514e-05	8.76684e-05	0.000161584	0.000173318	0.000282476	9.4012e-05	UDP-N-acetylmuramoyl-L-alanine:D-glutamate ligase(ADP-forming)	ATP + D-Glutamate + UDP-N-acetylmuramoyl-L-alanine <=> ADP + Phosphate + H+ + UDP-N-acetylmuramoyl-L-alanyl-D-glutamate
rxn02011_c0	8.49514e-05	8.76684e-05	0.000161584	0.000173318	0.000282476	9.4012e-05	UDP-N-acetylmuramoyl-L-alanyl-D-glutamate:meso-2,6-	ATP + meso-2,6-Diaminopimelate + UDP-N-acetylmuramoyl-L-alanyl-D-glutamate <=> ADP + Phosphate + H+ + UDP-N-acetylmuramoyl-L-alanyl-D-gamma-glutamyl-meso-2,6-diaminopimelate
rxn00851_c0	8.49514e-05	8.76684e-05	0.000161584	0.000173318	0.000282476	9.4012e-05	D-AlanineD-Alanine ligase (ADP-forming)	ATP + 2 D-Ala <=> ADP + Phosphate + H+ + D-Ala-D-Ala
rxn03164_c0	8.49514e-05	8.76684e-05	0.000161584	0.000173318	0.000282476	9.4012e-05	UDP-N-acetylmuramoyl-L-alanyl-D-glutamyl-meso-2,6-	ATP + D-Ala-D-Ala + UDP-N-acetylmuramoyl-L-alanyl-D-gamma-glutamyl-meso-2,6-diaminopimelate <=> ADP + Phosphate + H+ + UDP-N-acetylmuramoyl-L-alanyl-D-glutamyl-6-carboxy-L-lysyl-D-alanyl- D-alanine
rxn03904_c0	8.49514e-05	8.76684e-05	0.000161584	0.000173318	0.000282476	9.4012e-05	UDPMurAc(oyl-L-Ala-D-gamma-Glu-L-Lys-D-Ala-D-Ala):undecaprenyl-	Undecaprenylphosphate + UDP-N-acetylmuramoyl-L-alanyl-D-glutamyl-6-carboxy-L-lysyl-D-alanyl- D-alanine <=> UMP + Undecaprenyl-diphospho-N-acetylmuramoyl-L-alanyl-D-glutamyl-meso-2,6-diaminopimeloyl-D-alanyl-D-alanine
rxn03408_c0	8.49514e-05	8.76684e-05	0.000161584	0.000173318	0.000282476	9.4012e-05	UDP-N-acetylglucosamine-N-acetylmuramyl-(pentapeptide)pyrophosphoryl-undecaprenol N-acetylglucosamine transferase	UDP-N-acetylglucosamine + Undecaprenyl-diphospho-N-acetylmuramoyl-L-alanyl-D-glutamyl-meso-2,6-diaminopimeloyl-D-alanyl-D-alanine <=> UDP + Undecaprenyl-diphospho-N-acetylmuramoyl--N-acetylglucosamine-L-ala-D-glu-meso-2-6-diaminopimeloyl-D-ala-D-ala
rxn10199_c0	8.49514e-05	8.76684e-05	0.000161584	0.000173318	0.000282476	9.4012e-05	Peptidoglycan subunit synthesis	Undecaprenyl-diphospho-N-acetylmuramoyl--N-acetylglucosamine-L-ala-D-glu-meso-2-6-diaminopimeloyl-D-ala-D-ala + Peptidoglycan polymer (n-1 subunits) => Undecaprenyldiphosphate + Peptidoglycan polymer (n subunits)
superpathway of lipopolysaccharide biosynthesis
rxn06729_c0	0.000106376	0.000109778	0.000202335	0.000217028	0.000353716	0.000117722	(R)-3-Hydroxytetradecanoly-[acyl-carrier-protein]:UDP-N-acetyl-	UDP-N-acetylglucosamine + HMA <=> UDP-3-O-(beta-hydroxymyristoyl)-N-acetylglucosamine + ACP
rxn03146_c0	0.000106376	0.000109778	0.000202335	0.000217028	0.000353716	0.000117722	UDP-3-O-acetylglucosamine deacetylase	H2O + UDP-3-O-(beta-hydroxymyristoyl)-N-acetylglucosamine <=> ACET + UDP-3-O-(beta-hydroxymyristoyl)-D-glucosamine
rxn06723_c0	-0.000106376	-0.000109778	-0.000202335	-0.000217028	-0.000353716	-0.000117722	UDP-3-O-(3-hydroxymyristoyl)glucosamine acyltransferase	H+ + UDP-2,3-bis(3-hydroxytetradecanoyl)glucosamine + ACP <=> UDP-3-O-(beta-hydroxymyristoyl)-D-glucosamine + HMA
rxn03130_c0	5.3188e-05	5.48891e-05	0.000101167	0.000108514	0.000176858	5.88608e-05	UDP-2,3-bis(3-hydroxytetradecanoyl)glucosamine diphosphatase	H2O + UDP-2,3-bis(3-hydroxytetradecanoyl)glucosamine <=> UMP + Lipid X
rxn03159_c0	5.3188e-05	5.48891e-05	0.000101167	0.000108514	0.000176858	5.88608e-05	UDP-2,3-bis(3-hydroxytetradecanoyl)-beta-D-glucosamine:2,3-bis-(3-	UDP-2,3-bis(3-hydroxytetradecanoyl)glucosamine + Lipid X <=> UDP + Lipid A disaccharide
rxn03181_c0	5.3188e-05	5.48891e-05	0.000101167	0.000108514	0.000176858	5.88608e-05	ATP:2,3,2',3'-tetrakis(3-hydroxytetradecanoyl)-D-glucosaminyl-beta-	ATP + Lipid A disaccharide <=> ADP + Lipid IV(A)
rxn03182_c0	5.3188e-05	5.48891e-05	0.000101167	0.000108514	0.000176858	5.88608e-05	3-deoxy-D-manno-octulosonic acid transferase	CMP-KDO + Lipid IV(A) <=> CMP + KDO-lipid IV(A)
rxn01117_c0	-0.000159564	-0.000164667	-0.000303502	-0.000325542	-0.000530574	-0.000176582	D-Arabinose-5-phosphate ketol-isomerase	D-Arabinose5-phosphate <=> D-Ribulose5-phosphate
rxn02331_c0	-0.000159564	-0.000164667	-0.000303502	-0.000325542	-0.000530574	-0.000176582	2-Dehydro-3-deoxy-D-octonate-8-phosphate	Phosphate + H+ + 3-Deoxy-D-manno-octulosonate8-phosphate <=> H2O + PEP + D-Arabinose5-phosphate
rxn02405_c0	0.000159564	0.000164667	0.000303502	0.000325542	0.000530574	0.000176582	CTP:3-deoxy-D-manno-octulosonate cytidylyltransferase	CTP + KDO <=> PPi + CMP-KDO
rxn03439_c0	5.3188e-05	5.48891e-05	0.000101167	0.000108514	0.000176858	5.88608e-05	3-deoxy-D-manno-octulosonic acid transferase	CMP-KDO + KDO-lipid IV(A) <=> CMP + kdo2-lipid iva
rxn06865_c0	-5.3188e-05	-5.48891e-05	-0.000101167	-0.000108514	-0.000176858	-5.88608e-05	Endotoxin Synthesis (lauroyl transferase)	Lauroyl-KDO2-lipid IV(A) + ACP <=> kdo2-lipid iva + Dodecanoyl-ACP
rxn06848_c0	-5.3188e-05	-5.48891e-05	-0.000101167	-0.000108514	-0.000176858	-5.88608e-05	Endotoxin Synthesis (myristoyl transferase)	kdo2-lipid a + ACP <=> Lauroyl-KDO2-lipid IV(A) + Myristoyl-ACP
rxn08710_c0	5.3188e-05	5.48891e-05	0.000101167	0.000108514	0.000176858	5.88608e-05	heptosyltransferase I (LPS core synthesis)	kdo2-lipid a + ADP-L-glycero-D-manno-heptose <=> ADP + heptosyl-kdo2-lipidA
rxn08711_c0	5.3188e-05	5.48891e-05	0.000101167	0.000108514	0.000176858	5.88608e-05	heptosyltransferase II (LPS core synthesis)	ADP-L-glycero-D-manno-heptose + heptosyl-kdo2-lipidA <=> ADP + heptosyl-heptosyl-kdo2-lipidA
rxn08708_c0	5.3188e-05	5.48891e-05	0.000101167	0.000108514	0.000176858	5.88608e-05	LPS heptose kinase I (LPS core synthesis)	ATP + heptosyl-heptosyl-kdo2-lipidA <=> ADP + phospho-heptosyl-heptosyl-kdo2-lipidA
rxn08712_c0	5.3188e-05	5.48891e-05	0.000101167	0.000108514	0.000176858	5.88608e-05	heptosyltransferase III (LPS core synthesis)	ADP-L-glycero-D-manno-heptose + phospho-heptosyl-heptosyl-kdo2-lipidA <=> ADP + heptosyl-phospho-heptosyl-heptosyl-kdo2-lipidA
rxn08709_c0	5.3188e-05	5.48891e-05	0.000101167	0.000108514	0.000176858	5.88608e-05	LPS heptose kinase II (LPS core synthesis)	ATP + heptosyl-phospho-heptosyl-heptosyl-kdo2-lipidA <=> ADP + phospho-heptosyl-phospho-heptosyl-heptosyl-kdo2-lipidA
rxn08954_c0	5.3188e-05	5.48891e-05	0.000101167	0.000108514	0.000176858	5.88608e-05	3-deoxy-D-manno-octulosonic acid transferase III (LPS core biosynthesis)	CMP-KDO + phospho-heptosyl-phospho-heptosyl-heptosyl-kdo2-lipidA <=> CMP + kdo-phospho-heptosyl-phospho-heptosyl-heptosyl-kdo2-lipidA
rxn09225_c0	5.3188e-05	5.48891e-05	0.000101167	0.000108514	0.000176858	5.88608e-05	rhamnosyltransferase I (LPS core biosynthesis)	dTDP-rhamnose + kdo-phospho-heptosyl-phospho-heptosyl-heptosyl-kdo2-lipidA <=> dTDP + inner core oligosaccharide lipid A
rxn08618_c0	5.3188e-05	5.48891e-05	0.000101167	0.000108514	0.000176858	5.88608e-05	glucosyltransferase I (LPS core synthesis)	UDPglucose + inner core oligosaccharide lipid A <=> UDP + glucosyl-inner core oligosaccharide lipid A
rxn08583_c0	5.3188e-05	5.48891e-05	0.000101167	0.000108514	0.000176858	5.88608e-05	galactosyltransferase I (LPS core synthesis)	UDPglucose + glucosyl-inner core oligosaccharide lipid A <=> UDP + galactosyl-glucosyl-inner core oligosaccharide lipid A
rxn08619_c0	5.3188e-05	5.48891e-05	0.000101167	0.000108514	0.000176858	5.88608e-05	glucosyltransferase II (LPS core synthesis)	UDPglucose + galactosyl-glucosyl-inner core oligosaccharide lipid A <=> UDP + glucosyl-galactosyl-glucosyl-inner core oligosaccharide lipid A
rxn08620_c0	5.3188e-05	5.48891e-05	0.000101167	0.000108514	0.000176858	5.88608e-05	glucosyltransferase III (LPS core synthesis)	UDPglucose + glucosyl-galactosyl-glucosyl-inner core oligosaccharide lipid A <=> UDP + glucosyl-glucosyl-galactosyl-glucosyl-inner core oligosaccharide lipid A
rxn08713_c0	5.3188e-05	5.48891e-05	0.000101167	0.000108514	0.000176858	5.88608e-05	heptosyltransferase IV (LPS core synthesis)	ADP-L-glycero-D-manno-heptose + glucosyl-glucosyl-galactosyl-glucosyl-inner core oligosaccharide lipid A <=> ADP + core oligosaccharide lipid A
Degradation
Fermentation
Bifidobacterium shunt
rxn00216_c0	0	0	0	0	0	0	ATP:D-glucose 6-phosphotransferase	ATP + Glucose <=> ADP + Robison ester
rxn00558_c0	-0.00871715	-0.00899596	-0.0165806	-0.0177847	-0.0289858	-0.00964689	D-Glucose-6-phosphate ketol-isomerase	Robison ester <=> Neuberg ester
rxn00548_c0	0	0	0	0	0	0	D-Fructose-6-phosphate D-erythrose-4-phosphate-lyase	Phosphate + H+ + Neuberg ester <=> H2O + Acetylphosphate + D-Erythrose4-phosphate
rxn00225_c0	0	0	0	0	0	0	ATP:acetate phosphotransferase	ATP + ACET + H+ <=> ADP + Acetylphosphate
rxn01333_c0	6.09882e-05	6.29388e-05	0.000116004	0.000124428	0.000202795	6.7493e-05	Sedoheptulose-7-phosphate:D-glyceraldehyde-3-phosphate	Glyceraldehyde3-phosphate + Sedoheptulose7-phosphate <=> Neuberg ester + D-Erythrose4-phosphate
rxn01200_c0	-0.00027374	-0.000282495	-0.000520673	-0.000558484	-0.000910227	-0.000302936	Sedoheptulose-7-phosphate:D-glyceraldehyde-3-phosphate	Glyceraldehyde3-phosphate + Sedoheptulose7-phosphate <=> Ribose 5-phosphate + D-Xylulose5-phosphate
rxn00777_c0	-0.00160525	-0.00165659	-0.0030533	-0.00327503	-0.0053377	-0.00177646	D-Ribose-5-phosphate ketol-isomerase	Ribose 5-phosphate <=> D-Ribulose5-phosphate
rxn01116_c0	-0.00176942	-0.00182601	-0.00336557	-0.00360997	-0.00588359	-0.00195814	D-Ribulose-5-phosphate 3-epimerase	D-Ribulose5-phosphate <=> D-Xylulose5-phosphate
rxn01187_c0	0	0	0	0	0	0	D-Xylulose 5-phosphate D-glyceraldehyde-3-phosphate-lyase	Phosphate + H+ + D-Xylulose5-phosphate <=> H2O + Glyceraldehyde3-phosphate + Acetylphosphate
rxn00781_c0	-0.0256828	-0.0265042	-0.0488505	-0.0523979	-0.0853991	-0.0285823	D-Glyceraldehyde-3-phosphate:NAD+ oxidoreductase(phosphorylating)	NAD + Phosphate + Glyceraldehyde3-phosphate <=> NADH + 1,3-Bisphospho-D-glycerate
rxn01100_c0	0.0256828	0.0265042	0.0488505	0.0523979	0.0853991	0.0285823	ATP:3-phospho-D-glycerate 1-phosphotransferase	ATP + H+ + 3-Phosphoglycerate <=> ADP + 1,3-Bisphospho-D-glycerate
rxn01106_c0	0.036286	0.0374466	0.0690675	-0.0306497	-0.0499534	-0.288995	2-Phospho-D-glycerate 2,3-phosphomutase	2-Phospho-D-glycerate <=> 3-Phosphoglycerate
rxn00459_c0	-0.036286	-0.0374466	-0.0690675	0.0306497	0.0499534	0.288995	2-Phospho-D-glycerate hydro-lyase	2-Phospho-D-glycerate <=> H2O + PEP
rxn00148_c0	0	0	0	0	0	0	ATP:pyruvate O2-phosphotransferase	ATP + Pyruvate <=> ADP + PEP
formate assimilation into 5,10-methylenetetrahydrofolate
rxn00690_c0	5.13942e-05	5.30379e-05	0	0.41881	0.682584	0	Formate:tetrahydrofolate ligase (ADP-forming)	ATP + FORM + THF <=> ADP + Phosphate + 10-Formyl-THF
rxn01211_c0	0.00102975	0.00106268	0.00205641	-0.416604	-0.678989	0.00119645	5,10-Methenyltetrahydrofolate 5-hydrolase(decyclizing)	H2O + 5,10-Methenyltetrahydrofolate <=> H+ + 10-Formyl-THF
rxn00907_c0	0.00102975	0.00106268	0.00205641	-0.416604	-0.678989	0.00119645	5,10-methylenetetrahydrofolate:NADP+ oxidoreductase	TPN + 5,10-Methylene-THF <=> TPNH + 5,10-Methenyltetrahydrofolate
D-mannose degradation
rxn00559_c0	0	0	0	0	0	0	D-Mannose-6-phosphate ketol-isomerase	D-Mannose6-phosphate <=> Neuberg ester
urea degradation II
rxn00101_c0	0.000218989	0.000225993	0.000416533	0.000446781	0.000728172	0.000242346	Urea amidohydrolase	H2O + 2 H+ + Urea <=> CO2 + 2 NH3
xylose degradation II
rxn01043_c0	0	0	0	0	0	0	Xylitol:NADP+ oxidoreductase	TPN + Xylitol <=> TPNH + H+ + Xylose
D-galactose degradation I (Leloir pathway)
rxn08582_c0	0	0	0	0	0	0	aldose-1-epimerase	beta-D-Galactose <=> GALC
rxn00808_c0	0	0	0	0	0	0	ATP:D-galactose 1-phosphotransferase	ATP + GALC <=> ADP + alpha-D-Galactose1-phosphate
rxn00701_c0	0	0	0	0	0	0	UDPglucose:alpha-D-galactose-1-phosphate uridylyltransferase	UDPglucose + alpha-D-Galactose1-phosphate <=> UDPgalactose + Cori ester
rxn00214_c0	0	0	0	0	0	0	UDPglucose 4-epimerase	UDPglucose <=> UDPgalactose
rxn00704_c0	-0.00871715	-0.00899596	-0.0165806	-0.0177847	-0.0289858	-0.00964689	alpha-D-Glucose 1-phosphate 1,6-phosphomutase	Cori ester <=> Robison ester
sulfite oxidation I
rxn00378_c0	0	0	0	0	0	0	Sulfite:ferricytochrome-c oxidoreductase	H2O + HSO3- + 2 Cytochrome c3+ <=> SLF + 3 H+ + 2 Cytochrome c2+
sulfate activation for sulfonation/sulfate reduction II (assimilatory)
rxn00379_c0	0.00180405	0.00186175	0.00343144	0.00368063	0.00599875	0.00199647	ATP:sulfate adenylyltransferase	ATP + SLF + H+ <=> PPi + APS
rxn00361_c0	0.00180405	0.00186175	0.00343144	0.00368063	0.00599875	0.00199647	ATP:adenylylsulfate 3'-phosphotransferase	ATP + APS <=> ADP + PAPS
rxn05239_c0	0.00180405	0.00186175	0.00343144	0.00368063	0.00599875	0.00199647	adenosine 3',5'-bisphosphate,sulfite:oxidized-thioredoxin oxidoreductase	PAPS + trdrd <=> PAP + HSO3- + trdox
rxn14057_c0	-0.00180405	-0.00186175	-0.00343144	-0.00368063	-0.00599875	-0.00199647	Hydrogen-sulfide:ferredoxin oxidoreductase	Hydrogen sulfide + 6 Oxidized ferredoxin + 3 H2O <=> Sulfite + 6 Reduced ferredoxin + 6 H+
rxn00137_c0	0.00180108	0.00185869	0.00342579	0.00367456	0.00598887	0.00199318	Adenosine 3',5'-bisphosphate 3'(2')-phosphohydrolase	H2O + PAP <=> Phosphate + AMP + H+
methylglyoxal degradation II
rxn00150_c0	0	0	0	0	0	0	2-Oxopropanal:NADP+ oxidoreductase	H2O + TPN + Methylglyoxal <=> TPNH + Pyruvate + 2 H+
Miscellaneous transporters
methylglyoxal degradation I
rxn01834_c0	0	0	0	0	0	0	(R)-S-Lactoylglutathione methylglyoxal-lyase (isomerizing)	(R)-S-Lactoylglutathione <=> GSH + Methylglyoxal
rxn01274_c0							S-(2-Hydroxyacyl)glutathione hydrolase	H2O + (R)-S-Lactoylglutathione <=> GSH + H+ + D-Lactate
glycerol degradation I
rxn00615_c0	0.000144795	0.000149427	0.000275411	0.000295411	0.000481467	0	ATP:glycerol 3-phosphotransferase	ATP + GLYC <=> ADP + GLYC-3-P
rxn00612_c0	-0.00218148	-0.00225126	-0.00414934	-0.00445066	-0.00725376	-0.00257439	sn-Glycerol-3-phosphate:NADP+ 2-oxidoreductase	TPN + GLYC-3-P <=> TPNH + H+ + Glycerone phosphate
Amino acid degradation
aspartate degradation I & II
rxn00260_c0	-0.00644462	-0.00665074	-0.0122581	-0.0131483	-0.0214293	-0.665812	L-Aspartate:2-oxoglutarate aminotransferase	2-Oxoglutarate + Aspartate <=> GLU + Oxaloacetate
rxn00248_c0	-0.0994466	-0.102627	-0.189203	0.00646187	0.0105317	-0.212088	(S)-malate:NAD+ oxidoreductase	NAD + MALA <=> NADH + Oxaloacetate + H+
glutamate degradation X
rxn00184_c0	-0.0429809	-0.0443556	-0.0818017	0.0169906	0.0276917	-0.376934	L-Glutamate:NADP+ oxidoreductase (deaminating)	H2O + TPN + GLU <=> TPNH + NH3 + 2-Oxoglutarate + H+
L-glutamine degradation I
rxn00189_c0							L-Glutamine amidohydrolase	H2O + L-Glutamine <=> NH3 + GLU
L-histidine degradation III
rxn01641_c0	0	0	0	0	0	0	5-Formiminotetrahydrofolate:L-glutamate N-formiminotransferase	GLU + 5-Formiminotetrahydrofolate <=> THF + N-Formimino-L-glutamate
rxn01211_c0	0.00102975	0.00106268	0.00205641	-0.416604	-0.678989	0.00119645	5,10-Methenyltetrahydrofolate 5-hydrolase(decyclizing)	H2O + 5,10-Methenyltetrahydrofolate <=> H+ + 10-Formyl-THF
leucine degradation I
rxn00806_c0	-0.00207545	-0.00214183	-0.00394765	-0.00423432	-0.00690117	-0.00229681	L-Leucine:2-oxoglutarate aminotransferase	2-Oxoglutarate + L-Leucine <=> GLU + 4MOP
rxn02889_c0	0	0	0	0	0	0	3-Methylcrotonoyl-CoA:carbon-dioxide ligase (ADP-forming)	ATP + HCO3- + 3-Methylcrotonyl-CoA <=> ADP + Phosphate + H+ + 3-Methylglutaconyl-CoA
rxn01504_c0	0	0	0	0	0	0	(S)-3-Hydroxy-3-methylglutaryl-CoA hydro-lyase	HMG-CoA <=> H2O + 3-Methylglutaconyl-CoA
rxn00991_c0	0	0	0	0	0	0	(S)-3-Hydroxy-3-methylglutaryl-CoA acetoacetate-lyase	HMG-CoA <=> Acetyl-CoA + Acetoacetate
acetoacetate degradation (to acetyl CoA)
rxn00178_c0	0	0	0	0	0	0	Acetyl-CoA:acetyl-CoA C-acetyltransferase	2 Acetyl-CoA <=> CoA + Acetoacetyl-CoA
L-phenylalanine degradation I (aerobic)
rxn03236_c0	0	0	0	0	0	0	4a-hydroxytetrahydrobiopterin hydro-lyase	4a-Hydroxytetrahydrobiopterin <=> H2O + Dihydrobiopterin
L-serine degradation
rxn00165_c0	0	0	0	0.104672	0.170597	0	L-serine ammonia-lyase	Serine <=> NH3 + Pyruvate
L-threonine degradation II
rxn01068_c0	0.00102789	0.00106076	0.00195512	0.00209709	0.00341788	0.659818	L-Threonine:NAD+ oxidoreductase	NAD + threonine <=> NADH + H+ + L-2-Amino-acetoacetate
rxn00274_c0	-0.00102789	-0.00106076	-0.00195512	-0.00209709	-0.00341788	-0.659818	Succinyl-CoA:glycine C-succinyl-transferase(decarboxylating)	Acetyl-CoA + Gly <=> CoA + L-2-Amino-acetoacetate
tyrosine degradation I
rxn00527_c0	-0.000282765	-0.000291809	-0.00053784	-0.000576897	-0.000940237	-0.000312924	L-Tyrosine:2-oxoglutarate aminotransferase	2-Oxoglutarate + Tyrosine <=> GLU + 4-Hydroxyphenylpyruvate
rxn01827_c0	0	0	0	0	0	0	4-Hydroxyphenylpyruvate:oxygen oxidoreductase	O2 + 4-Hydroxyphenylpyruvate <=> CO2 + Homogentisate
rxn01825_c0	0	0	0	0	0	0	Homogentisate:oxygen 1,2-oxidoreductase (decyclizing)	O2 + Homogentisate <=> H+ + 4-Maleylacetoacetate
rxn02276_c0	0	0	0	0	0	0	4-Maleylacetoacetate cis-trans-isomerase	4-Maleylacetoacetate <=> Fumarylacetoacetate
rxn00993_c0	0	0	0	0	0	0	4-Fumarylacetoacetate fumarylhydrola	H+ + Fumarate + Acetoacetate <=> H2O + Fumarylacetoacetate
L-valine degradation I
rxn00903_c0	-0.00478231	-0.00493526	-0.00909629	-0.00975685	-0.0159019	-0.00529237	L-Valine:2-oxoglutarate aminotransferase	2-Oxoglutarate + L-Valine <=> GLU + 3MOB
rxn02949_c0	0	0	0	0	0	0	(S)-3-Hydroxyisobutyryl-CoA hydro-lyase	H2O + Methacrylyl-CoA <=> (S)-3-Hydroxyisobutyryl-CoA
2-deoxy-alpha-D-ribose 1-phosphate degradation
rxn01986_c0	0	0	0	0	0	0	2-Deoxy-D-ribose 1-phosphate 1,5-phosphomutase	deoxyribose-1-phosphate <=> deoxyribose-5-phosphate
rxn00784_c0	0	0	0	0	0	0	2-Deoxy-D-ribose-5-phosphate acetaldehyde-lyase	deoxyribose-5-phosphate <=> AALD + Glyceraldehyde3-phosphate
kojibiose degradation
rxn05025_c0	0	0	0	0	0	0	2-alpha-D-glucosyl-D-glucose:phosphate beta-D-glucosyltransferase	Phosphate + H+ + 2-alpha-D-Glucosyl-D-glucose <=> Glucose + beta-D-Glucose 1-phosphate
rxn01967_c0	0	0	0	0	0	0	beta-D-Glucose 1-phosphate 1,6-phosphomutase	beta-D-Glucose 1-phosphate <=> beta-D-Glucose 6-phosphate
Transporters
ABC transporters
rxn05145_c0	0	0	0	0	0	0	Orthophosphate-ABC transport	H2O + ATP + Phosphate[e] <=> ADP + 2 Phosphate + H+
rxn05150_c0	0	0	0	0	0	0	Zinc-ABC transport	H2O + ATP + Zinc[e] <=> ADP + Phosphate + Zinc + H+
rxn05195_c0	3.88572e-05	4.01e-05	7.39093e-05	7.92764e-05	0.000129206	4.30016e-05	Fe3+-ABC transport	H2O + ATP + fe3[e] <=> ADP + Phosphate + H+ + fe3
rxn05516_c0	0	0	0	0	0	0	cadmium transport out via ABC system	H2O + ATP + Cd2+ <=> ADP + Phosphate + H+ + Cd2+[e]
rxn05528_c0	0	0	0	0	0	0	Copper export via ATPase	H2O + ATP + Cu+ <=> ADP + Phosphate + Cu+[e] + H+
rxn10343_c0	0	0	0	0	0	0	Mercury (Hg+2) ABC transporter	H2O + ATP + Hg2+ => ADP + Phosphate + H+ + Hg2+[e]
rxn10344_c0	0	0	0	0	0	0	Lead (Pb+2) ABC transporter	H2O + ATP + Pb => ADP + Phosphate + H+ + Pb[e]
rxn10481_c0	1.72699e-05	1.78222e-05	3.28486e-05	3.5234e-05	5.7425e-05	1.91118e-05	Copper transport via ABC system	H2O + ATP + Cu+[e] <=> ADP + Phosphate + Cu+ + H+
rxn10571_c0	0	0	0	0	0	0	magnesium transport via ABC system	H2O + ATP + Mg[e] <=> ADP + Phosphate + H+ + Mg
rxn11268_c0	0	0	0	0	0	0	phosphate ABC transporter permease protein	PPi[e] + H+[e] <=> PPi + H+
rxn05547_c0	#N/A	#N/A	#N/A	#N/A	#N/A	#N/A	Dipeptide transport via ABC system (gly-gln)	H2O + ATP + Gly-Gln[e] <=> ADP + Phosphate + H+ + Gly-Gln
rxn05546_c0	#N/A	#N/A	#N/A	#N/A	#N/A	#N/A	Dipeptide transport via ABC system (gly-asn)	H2O + ATP + gly-asn-L[e] <=> ADP + Phosphate + H+ + gly-asn-L
rxn05545_c0	#N/A	#N/A	#N/A	#N/A	#N/A	#N/A	Dipeptide transport via ABC system (ala-thr)	H2O + ATP + ala-L-Thr-L[e] <=> ADP + Phosphate + H+ + ala-L-Thr-L
rxn05544_c0	#N/A	#N/A	#N/A	#N/A	#N/A	#N/A	Dipeptide transport via ABC system (ala-leu)	H2O + ATP + Ala-Leu[e] <=> ADP + Phosphate + H+ + Ala-Leu
rxn05543_c0	#N/A	#N/A	#N/A	#N/A	#N/A	#N/A	Dipeptide transport via ABC system (ala-his)	H2O + ATP + Ala-His[e] <=> ADP + Phosphate + H+ + Ala-His
rxn05542_c0	#N/A	#N/A	#N/A	#N/A	#N/A	#N/A	Dipeptide transport via ABC system (ala-gly)	H2O + ATP + L-alanylglycine[e] <=> ADP + Phosphate + H+ + L-alanylglycine
rxn05541_c0	#N/A	#N/A	#N/A	#N/A	#N/A	#N/A	Dipeptide transport via ABC system (ala-glu)	H2O + ATP + ala-L-glu-L[e] <=> ADP + Phosphate + H+ + ala-L-glu-L
rxn05540_c0	#N/A	#N/A	#N/A	#N/A	#N/A	#N/A	Dipeptide transport via ABC system (ala-gln)	H2O + ATP + Ala-Gln[e] <=> ADP + Phosphate + H+ + Ala-Gln
rxn05539_c0	#N/A	#N/A	#N/A	#N/A	#N/A	#N/A	Dipeptide transport via ABC system (cgly)	H2O + ATP + Cys-Gly[e] <=> ADP + Phosphate + H+ + Cys-Gly
rxn05538_c0	#N/A	#N/A	#N/A	#N/A	#N/A	#N/A	Dipeptide transport via ABC system (gly-pro-L)	H2O + ATP + gly-pro-L[e] <=> ADP + Phosphate + H+ + gly-pro-L
rxn05537_c0	#N/A	#N/A	#N/A	#N/A	#N/A	#N/A	Dipeptide transport via ABC system (gly-asp)	H2O + ATP + gly-asp-L[e] <=> ADP + Phosphate + H+ + gly-asp-L
rxn05536_c0	#N/A	#N/A	#N/A	#N/A	#N/A	#N/A	Dipeptide transport via ABC system (met-ala)	H2O + ATP + met-L-ala-L[e] <=> ADP + Phosphate + H+ + met-L-ala-L
rxn05535_c0	#N/A	#N/A	#N/A	#N/A	#N/A	#N/A	Dipeptide transport via ABC system (gly-met)	H2O + ATP + Gly-Met[e] <=> ADP + Phosphate + H+ + Gly-Met
rxn05534_c0	#N/A	#N/A	#N/A	#N/A	#N/A	#N/A	Dipeptide transport via ABC system (gly-glu)	H2O + ATP + gly-glu-L[e] <=> ADP + Phosphate + H+ + gly-glu-L
rxn05533_c0	#N/A	#N/A	#N/A	#N/A	#N/A	#N/A	Dipeptide transport via ABC system (ala-asp)	H2O + ATP + ala-L-asp-L[e] <=> ADP + Phosphate + H+ + ala-L-asp-L
rxn05187_c0	#N/A	#N/A	#N/A	#N/A	#N/A	#N/A	Vitamin ABC transport	H2O + ATP + Vitamin B12[e] <=> ADP + Phosphate + H+ + Vitamin B12
rxn12848_c0	#N/A	#N/A	#N/A	#N/A	#N/A	#N/A	Gly-Cys ABC transporters	H2O + ATP + Gly-Cys[e] => ADP + Phosphate + Gly-Cys + H+
rxn12849_c0	#N/A	#N/A	#N/A	#N/A	#N/A	#N/A	Gly-Leu ABC transporters	H2O + ATP + Gly-Leu[e] => ADP + Phosphate + Gly-Leu + H+
rxn12850_c0	#N/A	#N/A	#N/A	#N/A	#N/A	#N/A	Gly-Phe ABC transporters	H2O + ATP + Gly-Phe[e] => ADP + Phosphate + Gly-Phe + H+
rxn12851_c0	#N/A	#N/A	#N/A	#N/A	#N/A	#N/A	Gly-Try ABC transporters	H2O + ATP + Gly-Tyr[e] => ADP + Phosphate + Gly-Tyr + H+
rxn05148_c0	0	0	0	0	0	0	Heme-ABC transport	H2O + ATP + Heme[e] <=> ADP + Phosphate + Heme + H+
rxn05157_c0	0	0	0	0	0	0	Urea-ABC transport	H2O + ATP + Urea[e] <=> ADP + Phosphate + H+ + Urea
rxn05171_c0	0	0	0	0	0	0	Nitrate-ABC transport	H2O + ATP + Nitrate[e] <=> ADP + Phosphate + H+ + Nitrate
rxn05619_c0	0	0	0	0	0	0	molybdate transport via ABC system	H2O + ATP + Molybdate[e] <=> ADP + Phosphate + H+ + Molybdate
rxn05555_c0	4.11614e-05	4.24779e-05	7.82919e-05	8.39774e-05	0.000136868	4.55515e-05	iron (II) transport via ABC system	H2O + ATP + Fe2+[e] <=> ADP + Phosphate + H+ + Fe2+
Permease/diffusion
rxn05206_c0	0.000971431	0.0010025	0.00184773	0.00198191	0.00323015	0.00107504	Potassium uptake	K+[e] <=> K+
rxn05319_c0	0.304039	0.269026	-5.4841	-5.6575	-5.45438	-5.15765	H2Ot5	H2O[e] <=> H2O
rxn05466_c0	0	0.0447374	0.0824564	0.0884442	0.144148	0.0479745	Ammonia transport via diffusion	NH3[e] <=> NH3
rxn05467_c0	0.265848	0.274351	-5.47434	-5.43762	-5.09601	-4.82294	CO2 transport via diffusion	CO2[e] <=> CO2
rxn05468_c0	3.89062	3.96604	2.31915	2.37514	6.31788	2.00914	O2 transport via diffusion	O2[e] <=> O2
rxn05616_c0	-4.31747e-05	-4.45556e-05	-8.21214e-05	-8.80849e-05	-0.000143562	-4.77796e-05	magnesium transport in/out via permease (no H+)	Mg <=> Mg[e]
rxn10474_c0	0	0	0	0	0	0	cobalt transport in/out via permease (no H+)	Co2+ <=> Co2+[e]
rxn10542_c0	0	0	0	0	0	0	hydrogen transport	H2 <=> H2[e]
rxn12376_c0	-1.15208e-06	-1.18892e-06	-2.19133e-06	-2.35046e-06	-3.83082e-06	-1.27495e-06	transport of 4-hydroxybenzyl alcohol [extraorganism-cytosol](passive)	4-Hydroxy-benzylalcohol[e] <=> 4-Hydroxy-benzylalcohol
rxn09680_c0	-4.6083e-06	-4.75569e-06	-8.76532e-06	-9.40184e-06	-1.53233e-05	-5.09981e-06	Glycoaldehydye reversible transport	Glycolaldehyde[e] <=> Glycolaldehyde
rxn10473_c0	2.59048e-05	2.67334e-05	4.92729e-05	5.2851e-05	8.61375e-05	2.86678e-05	chlorideion transport out via diffusion	HCl[e] <=> HCl
rxn05581_c0	0	0	0	0	0	0.000160239	glycerol transport in/out via diffusion reversible	GLYC <=> GLYC[e]
rxn10541_c0	0	0	0	0	0	0	h2s transport (diffusion)	H2S[e] <=> H2S
Symporter
rxn05312_c0	0.00249734	0.00257722	0.00475013	0.00509507	0.00830404	0.0027637	PIt6	Phosphate[e] + H+[e] <=> Phosphate + H+
rxn05559_c0	0	0	5.98	5.98	5.98	5.98	formate transport in via proton symport	FORM[e] + H+[e] <=> FORM + H+
rxn05618_c0	0	0	0	0	0	0	manganese transport in via proton symport	Mn2+[e] + H+[e] <=> Mn2+ + H+
rxn05625_c0	8.66	8.66	0	0	8.66	0	nitrite transport in via proton symport	H+[e] + Nitrite[e] <=> H+ + Nitrite
rxn05627_c0	-8.61665	-8.66	0	0	-8.66	0	nitrate transport in via proton symport	H+[e] + Nitrate[e] <=> H+ + Nitrate
rxn05651_c0	0.00182564	0.00188403	0.0034725	0.00372467	0.00607053	0.00202036	sulfate transport in via proton symport	SLF[e] + H+[e] <=> SLF + H+
rxn05654_c0	0	0	0	0	0	0	succinate transporter in/out via proton symport	Succinate[e] + H+[e] <=> Succinate + H+
rxn05561_c0	0	0	0	0	0	0	fumarate transport in/out via proton symport	H+[e] + Fumarate[e] <=> H+ + Fumarate
rxn05605_c0	0	0	0	0	0	-0.215593	L-malate transport in via proton symport	H+[e] + MALA[e] <=> H+ + MALA
Anti-porter
rxn05315_c0	0	0	0	0	0	0	ZN2t4	Zinc + H+[e] + K+[e] <=> Zinc[e] + H+ + K+
rxn05514_c0	-2.59048e-05	-2.67334e-05	-4.92729e-05	-5.2851e-05	-8.61375e-05	-2.86678e-05	calcium transport in/out via proton antiporter	Ca2+ + H+[e] <=> Ca2+[e] + H+
rxn05517_c0	0	0	0	0	0	0	cadminum transport out via antiport	H+[e] + K+[e] + Cd2+ <=> H+ + K+ + Cd2+[e]
rxn05209_c0	0	0	0	0	0	0	Proton sodium antiport	H+ + Na+[e] <=> H+[e] + Na+
rxn10177_c0	0	0	0	0	0	0	nitrate transport in via nitrite antiport	Nitrite + Nitrate[e] <=> Nitrite[e] + Nitrate
Exchange reactions
EX_cpd00001_e0	-0.304039	-0.269026	5.4841	5.6575	5.45438	5.15765	EX_H2O_e0
EX_cpd00007_e0	-3.89062	-3.96604	-2.31915	-2.37514	-6.31788	-2.00914	EX_O2_e0
EX_cpd00009_e0	-0.00249734	-0.00257722	-0.00475013	-0.00509507	-0.00830404	-0.0027637	EX_Phosphate_e0
EX_cpd00011_e0	-0.265848	-0.274351	5.47434	5.43762	5.09601	4.82294	EX_CO2_e0
EX_cpd00013_e0	0	-0.0447374	-0.0824564	-0.0884442	-0.144148	-0.0479745	EX_NH3_e0
EX_cpd00030_e0	0	0	0	0	0	0	EX_Mn2_e0
EX_cpd00034_e0	0	0	0	0	0	0	EX_Zn2_e0
EX_cpd00047_e0	0	0	-5.98	-5.98	-5.98	-5.98	EX_Formate_e0
EX_cpd00048_e0	-0.00182564	-0.00188403	-0.0034725	-0.00372467	-0.00607053	-0.00202036	EX_Sulfate_e0
EX_cpd00058_e0	-1.72699e-05	-1.78222e-05	-3.28486e-05	-3.5234e-05	-5.7425e-05	-1.91118e-05	EX_Cu2_e0
EX_cpd00063_e0	-2.59048e-05	-2.67334e-05	-4.92729e-05	-5.2851e-05	-8.61375e-05	-2.86678e-05	EX_Ca2_e0
EX_cpd00073_e0	0	0	0	0	0	0	EX_Urea_e0
EX_cpd00075_e0	-8.66	-8.66	0	0	-8.66	0	EX_Nitrite_e0
EX_cpd00099_e0	-2.59048e-05	-2.67334e-05	-4.92729e-05	-5.2851e-05	-8.61375e-05	-2.86678e-05	EX_Cl__e0
EX_cpd00100_e0	0	0	0	0	0	0.000160239	EX_Glycerol_e0
EX_cpd00131_e0	0	0	0	0	0	0	EX_Molybdenum_e0
EX_cpd00149_e0	0	0	0	0	0	0	EX_Co2_e0
EX_cpd00205_e0	-0.000971431	-0.0010025	-0.00184773	-0.00198191	-0.00323015	-0.00107504	EX_K_e0
EX_cpd00209_e0	8.61665	8.66	0	0	8.66	0	EX_Nitrate_e0
EX_cpd00239_e0	0	0	0	0	0	0	EX_H2S_e
EX_cpd00254_e0	-4.31747e-05	-4.45556e-05	-8.21214e-05	-8.80849e-05	-0.000143562	-4.77796e-05	EX_Mg_e0
EX_cpd00418_e0	2.9443e-11	-3.47238e-11	0	0	0	0	EX_NO_e0
EX_cpd00531_e0	0	0	0	0	0	0	EX_Hg2_e0
EX_cpd00635_e0	0	0	0	0	0	0	EX_Cbl_e0
EX_cpd00971_e0	0	0	0	0	0	0	EX_Na_e0
EX_cpd01012_e0	0	0	0	0	0	0	EX_Cd2_e0
EX_cpd04097_e0	0	0	0	0	0	0	EX_Pb_e0
EX_cpd05097_e0	0	0	0	0	0	0	EX_Calcium_carbonate_e0
EX_cpd09225_e0	0	0	0	0	0	0	EX_Boric_acid_e0
EX_cpd10409_e0	0	0	0	0	0	0	EX_Nickel_chloride_e0
EX_cpd10515_e0	-4.11614e-05	-4.24779e-05	-7.82919e-05	-8.39774e-05	-0.000136868	-4.55515e-05	EX_Fe2_e0
EX_cpd10516_e0	-3.88572e-05	-4.01e-05	-7.39093e-05	-7.92764e-05	-0.000129206	-4.30016e-05	EX_fe3_e0
EX_cpd11640_e0	0	0	0	0	0	0	EX_H2_e
EX_cpd14547_e0	0	0	0	0	0	0	EX_C15811_e
EX_cpd14548_e0	0	0	0	0	0	0	EX_C15812_e
