# Supplementary material for: Investigating the Chemolithoautotrophic and Formate Metabolism of Nitrospira moscoviensis by Constraint-Based Metabolic Modeling and 13C-Tracer Analysis
Source: mSystems. 2021 Aug 17;6(4):e00173-21. doi: 10.1128/mSystems.00173-21 (PMC8407350; doi:10.1128/mSystems.00173-21)
Supplement: TABLE S2 [file msystems.00173-21-st002.xlsx]

## Sheet: sheet 1
Identifier	Gene	Product	EC no.	Locus Tag MicroScope	Accession Uniprot	Transmembrane helix predictions	Whole cell proteome				Transcriptome
							# Peptides	# Unique peptides1	Normalized Spectral count	Rank	RPKM	RPKM standard deviation	Log2-fold to median	Rank
Energy metabolism
Complex I
CI_1	nuoN	NADH-quinone oxidoreductase 1, membrane subunit N	1.6.99.5	NITMOv2_0156	A0A0K2G6J7	14	0	0	0	3053	117.157	47.0172	0.511025	1924
CI_1	nuoM	NADH-quinone oxidoreductase 1, membrane subunit M	1.6.99.5	NITMOv2_0157	A0A0K2G7K9	13	7	6	207.03	2338	82.6299	41.9294	0.00731387	2386
CI_1	nuoM	NADH-quinone oxidoreductase 1, membrane subunit M	1.6.99.5	NITMOv2_0158	A0A0K2G6M5	14	6	6	388.709	2084	132.455	51.2875	0.688085	1768
CI_1	nuoL	NADH-quinone oxidoreductase 1, membrane subunit L	1.6.99.5	NITMOv2_0159	A0A0K2G6W3	17	10	10	434.514	2043	156.755	48.7776	0.931086	1557
CI_1	nuoK	NADH-quinone oxidoreductase 1, membrane subunit K	1.6.99.5	NITMOv2_0160	A0A0K2G6P3	3	0	0	0	3791	21.0406	43.9698	-1.96617	3638
CI_1	nuoJ	NADH-quinone oxidoreductase 1, membrane subunit J	1.6.99.5	NITMOv2_0161	A0A0K2G6K4	5	2	2	214.955	2331	113.613	54.567	0.466711	1956
CI_1	nuoI	NADH-quinone oxidoreductase 1, subunit I (modular protein)	1.6.99.5	NITMOv2_0162	A0A0K2G7L4	0	10	9	1832.66	1109	188.9	59.2221	1.2002	1290
CI_1		putative NADH-quinone oxidoreductase 1, subunit G	1.6.99.5	NITMOv2_0163	A0A0K2G6N0	0	72	69	5715.51	361	311.634	50.322	1.92243	738
CI_1	nuoD	NADH-quinone oxidoreductase 1, subunit D	1.6.99.5	NITMOv2_0164	A0A0K2G6W7	0	27	26	3138.63	713	321.477	91.1753	1.96729	718
CI_1	nuoC	NADH-quinone oxidoreductase 1, subunit C	1.6.99.5	NITMOv2_0165	A0A0K2G6P8	0	11	10	4957.84	438	167.703	107.105	1.02849	1459
CI_1	nuoB	NADH-quinone oxidoreductase 1, subunit B	1.6.99.5	NITMOv2_0166	A0A0K2G6K9	1	11	11	2220.52	963	113.161	52.4534	0.460959	1964
CI_1	nuoA	NADH-quinone oxidoreductase 1, membrane subunit A	1.6.99.5	NITMOv2_0167	A0A0K2G7L9	3	1	1	740.277	1756	101.912	60.0182	0.309907	2129
CI_2	nuoN	NADH-quinone oxidoreductase 2, membrane subunit N	1.6.99.5	NITMOv2_0531	A0A0K2G8Q3	14	2	1	96.4379	2564	106.705	48.8337	0.376213	2070
CI_2	nuoM	NADH-quinone oxidoreductase 2, membrane subunit M	1.6.99.5	NITMOv2_0532	A0A0K2G7P2	14	1	1	53.093	2678	126.168	39.3472	0.617929	1834
CI_2	nuoL	NADH-quinone oxidoreductase 2, membrane subunit L	1.6.99.5	NITMOv2_0533	A0A0K2G7Z1	16	3	3	73.7404	2626	141.966	54.6755	0.788126	1667
CI_2	nuoK	NADH-quinone oxidoreductase 2, membrane subunit K	1.6.99.5	NITMOv2_0534	A0A0K2G7R5	3	0	0	0	2953	172.31	54.0233	1.06758	1414
CI_2	nuoJ	NADH-quinone oxidoreductase 2, membrane subunit J	1.6.99.5	NITMOv2_0535	A0A0K2G7N0	5	0	0	0	3151	90.6576	51.3488	0.141079	2278
CI_2	nuoI	NADH-quinone oxidoreductase 2, subunit I	1.6.99.5	NITMOv2_0536	A0A0K2G8Q5	0	10	9	1316.47	1356	250.989	116.465	1.6102	930
CI_2	nuoH	NADH-quinone oxidoreductase 2, membrane subunit H	1.6.99.5	NITMOv2_0537	A0A0K2G7P7	8	3	3	152.94	2433	218.467	62.8006	1.41	1096
CI_2	nuoG	NADH-quinone oxidoreductase 2, subunit G	1.6.99.5	NITMOv2_0538	A0A0K2G7Z6	0	49	48	2515.89	873	388.596	85.4391	2.24085	554
CI_2	nuoF	NADH-quinone oxidoreductase 2, subunit F	1.6.99.5	NITMOv2_0539	A0A0K2G7R9	0	23	22	2660.37	822	195.63	68.4986	1.25071	1253
CI_2	nuoE	NADH-quinone oxidoreductase 2, subunit E	1.6.99.5	NITMOv2_0540	A0A0K2G7N5	0	5	5	1218.45	1421	268.553	113.649	1.70779	874
CI_2	nuoCD	NADH-quinone oxidoreductase 2, subunits C and D	1.6.99.5	NITMOv2_0541	A0A0K2G8R0	0	33	32	2548.61	861	229.929	45.4148	1.48377	1037
CI_2	nuoB	NADH-quinone oxidoreductase 2, subunit B	1.6.99.5	NITMOv2_0542	A0A0K2G7Q1	1	5	5	730.789	1763	374.372	185.901	2.18705	585
CI_2	nuoA	NADH-quinone oxidoreductase 2, membrane subunit A	1.6.99.5	NITMOv2_0543	A0A0K2G801	3	1	1	144.696	2450	118.471	38.5189	0.52711	1911
CI_3	nuoA	NADH-quinone oxidoreductase 3, membrane subunit A	1.6.99.5	NITMOv2_2776	A0A0K2GDZ5	3	0	0	0	4422	4.75212	14.2564	-4.11271	4386
CI_3	nuoB	NADH-quinone oxidoreductase 3, subunit B	1.6.99.5	NITMOv2_2777	A0A0K2GE05	0	0	0	0	4443	4.36438	9.05037	-4.2355	4409
CI_3	nuoCD	NADH-quinone oxidoreductase 3, subunits C and D	1.6.99.5	NITMOv2_2778	A0A0K2GEZ5	0	0	0	0	4519	3.26226	5.15852	-4.6554	4492
CI_3	nuoE	NADH-quinone oxidoreductase 3, subunit E	1.6.99.5	NITMOv2_2779	A0A0K2GE14	0	0	0	0	4128	10.3474	23.6694	-2.99008	4065
CI_3	nuoF	NADH-quinone oxidoreductase 3, subunit F	1.6.99.5	NITMOv2_2780	A0A0K2GE96	0	0	0	0	4257	7.4263	10.0807	-3.46863	4214
CI_3	nuoG	NADH-ubiquinone oxidoreductase, subunit G	1.6.5.3	NITMOv2_2781	A0A0K2GE01	0	0	0	0	4407	4.94981	7.23591	-4.05391	4370
CI_3	nuoH	NADH-quinone oxidoreductase 3, membrane subunit H	1.6.99.5	NITMOv2_2782	A0A0K2GE10	8	0	0	0	4502	3.63376	7.62513	-4.49981	4472
CI_3	nuoI	NADH-quinone oxidoreductase 3, subunit I	1.6.99.5	NITMOv2_2783	A0A0K2GF03	0	0	0	0	4556	2.23615	6.70844	-5.20026	4533
CI_3	nuoJ	NADH-quinone oxidoreductase 3, membrane subunit J	1.6.99.5	NITMOv2_2784	A0A0K2GE19	4	0	0	0	4438	4.44097	13.3229	-4.2104	4404
CI_3	nuoK	NADH-quinone oxidoreductase 3, membrane subunit K	1.6.99.5	NITMOv2_2785	A0A0K2GEA1	3	0	0	0	3835	18.9544	29.8764	-2.11681	3701
CI_3	nuoL	NADH-quinone oxidoreductase 3, membrane subunit L	1.6.99.5	NITMOv2_2786	A0A0K2GE07	16	0	0	0	4217	8.38136	9.12149	-3.29409	4171
CI_3	nuoM	NADH-quinone oxidoreductase 3, membrane subunit M	1.6.99.5	NITMOv2_2787	A0A0K2GE15	12	1	1	71.4618	2635	2.26583	4.79566	-5.18124	4531
CI_3	nuoN	NADH-quinone oxidoreductase 3, membrane subunit N	1.6.99.5	NITMOv2_2788	A0A0K2GF08	14	0	0	0	4588	0.805549	2.41665	-6.67323	4569
	nuoF	NADH-quinone oxidoreductase, subunit F	1.6.99.5	NITMOv2_4064	A0A0K2GHL7	0	27	25	2634.86	832	509.205	118.312	2.63082	368
		putative NADH-quinone oxidoreductase, membrane subunit M		NITMOv2_3006	A0A0K2GEN8	12	0	0	0	3683	26.1651	15.0203	-1.65171	3485
		putative NADH-quinone oxidoreductase, subunit L		NITMOv2_3007	A0A0K2GFQ2	15	0	0	0	4051	11.7862	10.7089	-2.80225	3982
	nuoL	NADH-quinone oxidoreductase, membrane subunit L		NITMOv2_3253	A0A0K2GFB3	15	0	0	0	3434	44.8776	20.7243	-0.873354	3064
		putative NADH-quinone oxidoreductase, subunit M		NITMOv2_4855	A0A0K2GJU2	14	0	0	0	3384	50.355	31.8521	-0.707213	2951
		putative NADH-quinone oxidoreductase, subunit L		NITMOv2_4854	A0A0K2GKR9	15	2	2	47.9453	2690	81.2647	19.9592	-0.0167213	2413
Complex II
CII	sdhB	Succinate dehydrogenase/fumarate reductase, Fe-S protein subunit	1.3.99.1	NITMOv2_4642	A0A0K2GJ86	0	11	11	1254.5	1397	78.6988	24.7339	-0.0630082	2444
CII	sdhA	Succinate dehydrogenase or fumarate reductase, flavoprotein subunit	1.3.99.1	NITMOv2_4643	A0A0K2GJI6	0	16	16	619.546	1841	70.7494	20.5235	-0.216631	2563
CII	sdhC	Succinate dehydrogenase/fumarate reductase 1, cytochrome b558 subunit		NITMOv2_4644	A0A0K2GJ95	4	1	1	40.7795	2715	42.6702	31.0927	-0.94612	3110
	sdhA or nadB	Succinate dehydrogenase/fumarate reductase, flavoprotein subunit		NITMOv2_0695	A0A0K2G833	0	33	33	4220.75	540	542.034	90.7602	2.72096	331
Complex III
CIII_1		putative Quinol-cytochrome c reductase 1, FeS subunit, modulated with PRC-barrel (modular protein)	1.10.2.2	NITMOv2_0734	A0A0K2G8A8	1	26	25	8937.24	200	866.96	161.92	3.39854	172
CIII_1		putative Quinol-cytochrome c reductase 1, cytochrome b subunit	1.10.2.2	NITMOv2_0735	A0A0K2G872	7	10	10	1809.22	1117	639.04	204.619	2.95849	264
CIII_2		putative Quinol-cytochrome c reductase 3, cytochrome c subunit	1.10.2.2	NITMOv2_3959	A0A0K2GHA2	0	4	4	264.636	2248	114.225	69.4961	0.474453	1950
CIII_2	qcrB	Quinol-cytochrome c reductase 3, fused cytochrome b/c subunit	1.10.2.2	NITMOv2_3960	A0A0K2GHJ9	8	3	2	264.929	2247	147.302	81.4485	0.84136	1629
CIII_2		putative Quinol-cytochrome c reductase 3, FeS subunit (Rieske protein)	1.10.2.2	NITMOv2_3961	A0A0K2GHB1	1	4	4	414.84	2056	530.638	217.65	2.69031	344
Complex IV and Terminal oxidases
bd-like_1		putative Cytochrome bd-like oxidase 1		NITMOv2_0732	A0A0K2G884	13	10	10	1410.79	1311	1099.95	125.212	3.74194	127
bd-like_2 (CIV)		putative Cytochrome bd-like oxidase 2, terminal oxidase		NITMOv2_0737	A0A0K2G889	13	13	13	2001.88	1041	781.53	143.047	3.24888	196
CydA_1		Cytochrome bd oxidase 1, subunit I	1.10.3.-	NITMOv2_2587	A0A0K2GDH0	9	0	0	0	4681	0	0	na	4672
CydB_1		putative Cytochrome bd oxidase 1, subunit II	1.10.3.-	NITMOv2_2588	A0A0K2GDH1	9	0	0	0	3671	26.74	18.3924	-1.62035	3467
CydB_2		putative Cytochrome bd oxidase 2, subunit II	1.10.3.-	NITMOv2_2987	A0A0K2GFL5	9	0	0	0	3326	56.0421	29.9233	-0.552839	2817
CydA_2		Cytochrome bd oxidase 2, subunit I	1.10.3.-	NITMOv2_2988	A0A0K2GEL5	9	3	3	121.655	2502	70.7345	48.4784	-0.216935	2564
bd-like_3		putative Cytochrome bd-like oxidase 3		NITMOv2_3643	A0A0K2GGF2	13	25	25	5165.74	417	2446.94	377.31	4.89549	48
bd-like_4		putative Cytochrome bd-like oxidase 4		NITMOv2_3650	A0A0K2GHF2	13	2	2	103.812	2542	243.393	52.7548	1.56587	960
Complex V
CV		putative ATP synthase F1, delta subunit	3.6.3.14	NITMOv2_0296	A0A0K2G789	0	11	11	4109.67	560	488.298	206.993	2.57034	390
CV	atpA	ATP synthase F1, alpha subunit	3.6.3.14	NITMOv2_0297	A0A0K2G725	0	38	36	9734.68	175	773.875	106.098	3.23468	199
CV	atpG	ATP synthase F1, gamma subunit	3.6.3.14	NITMOv2_0298	A0A0K2G6Y5	0	27	26	5458.87	389	421.114	97.3984	2.35679	489
CV	atpD	ATP synthase F1, beta subunit	3.6.3.14	NITMOv2_0299	A0A0K2G7Z8	0	60	60	20712.8	42	565.852	92.3384	2.783	315
CV	atpC	ATP synthase F1, epsilon subunit	3.6.3.14	NITMOv2_0300	A0A0K2G708	0	9	9	5351.98	400	235.9	113.691	1.52076	997
CV	atpF	ATP synthase FO, subunit B	3.6.3.14	NITMOv2_4179	A0A0K2GI75	1	16	16	6212	336	2018.69	327.831	4.61793	57
CV	atpE	ATP synthase FO, subunit C	3.6.3.14	NITMOv2_4180	A0A0K2GHY7	1	2	2	3330.43	671	810.686	256.398	3.30172	184
CV	atpB	ATP synthase FO, subunit A	3.6.3.14	NITMOv2_4181	A0A0K2GI02	5	0	0	0	2852	389.332	133.609	2.24358	550
	oxaA	Inner-membrane protein insertion factor OxaA		NITMOv2_0285	A0A0K2G780	4	32	32	2339.37	924	143.27	32.6803	0.801311	1658
Nitrite metabolism
NirK_1	nirK	Copper-containing nitrite reductase	1.7.2.1	NITMOv2_0073	A0A0K2GKC8	0	0	0	0	3526	35.6094	22.9129	-1.20709	3247
NirK_6				NITMOv2_4708		0	#N/A	#N/A	0	3651	27.7368	19.712	-1.56755	3435
NirK_2		Copper-containing nitrite reductase (fragment)	1.7.2.1	NITMOv2_0086	A0A0K2G7F6	0	8	8	1488.74	1272	193.667	76.5119	1.23615	1263
NirK_5				NITMOv2_4695		0	#N/A	8	1488.74	1271	287.124	114.826	1.80425	816
NxrB_1	nxrB	putative Nitrite oxidoreductase, beta subunit 1	1.7.99.4	NITMOv2_0254	A0A0K2G6W6	0	0	0	0	2796	3711.04	853.851	5.49633	28
NxrB_3		putative Nitrite oxidoreductase, beta subunit 3		NITMOv2_4032		0	#N/A	#N/A	0	2801	1793.82	348.061	4.44754	66
NxrA_1	nxrA	putative Nitrite oxidoreductase, alpha subunit 1	1.7.99.4	NITMOv2_0255	A0A0K2G747	0	0	0	0	2797	3226.47	943.777	5.29446	35
alt_NxrC_1	nxrC	putative Nitrite oxidoreductase, gamma subunit 1	1.7.99.4	NITMOv2_0740	A0A0K2G877	1	25	25	10120.1	162	625.276	194.371	2.92707	272
NirK_3	nxrC	putative Copper-containing nitrite reductase	1.7.2.1	NITMOv2_3200	A0A0K2GFH4	0	8	8	616.132	1847	270.671	117.378	1.71912	866
NxrC_1	nxrC	putative Nitrite oxidoreductase, gamma subunit 2	1.7.99.4	NITMOv2_3617	A0A0K2GGP7	0	13	12	2236.9	955	326.494	104.749	1.98963	711
NxrC_2	nxrC	putative Nitrite oxidoreductase, gamma subunit 3	1.7.99.4	NITMOv2_3624	A0A0K2GGE5	0	70	70	60277.7	12	17639.5	1726.6	7.74525	5
		conserved Protein of unknown function, putative chaperone protein		NITMOv2_3625	A0A0K2GHC7	0	21	21	7521.53	263	3424.98	675.137	5.3806	34
	napG	Ferredoxin-type protein NapG		NITMOv2_3626	A0A0K2GGD4	0	5	5	1272.04	1392	306.737	151.659	1.89958	753
alt_NxrC_2	nxrC	putative Nitrite oxidoreductase, cytochrome c containing gamma subunit 4		NITMOv2_3640	A0A0K2GHE3	1	107	107	37747.4	25	4412.07	763.558	5.74596	23
NxrB_2	nxrB	putative Nitrite oxidoreductase, beta subunit 2	1.7.99.4	NITMOv2_4027	A0A0K2GHK9	0	126	1	74723.2	6	2077.22	378.858	4.65916	56
NxrA_2	nxrA	putative Nitrite oxidoreductase, alpha subunit 2	1.7.99.4	NITMOv2_4028	A0A0K2GIJ0	0	219	14	36833.9	26	1353.57	455.105	4.04128	88
		Sigma-54 dependent transcriptional regulator		NITMOv2_4030	A0A0K2GHU5	0	4	1	602.73	1864	18.6002	15.6364	-2.14403	3713
NxrA_3	nxrA	putative Nitrite oxidoreductase, alpha subunit 3	1.7.99.4	NITMOv2_4033	A0A0K2GIJ5	0	224	12	38371.6	23	1178.97	321.155	3.84204	115
		Sigma-54 dependent transcriptional regulator		NITMOv2_4035	A0A0K2GHV0	0	9	8	221.478	2313	400.296	78.755	2.28365	524
NxrC_3	nxrC	putative Nitrite oxidoreductase, gamma subunit 5	1.7.99.4	NITMOv2_4208	A0A0K2GHZ1	0	4	3	452.447	2028	36.936	26.9685	-1.15432	3228
		conserved exported protein of unknown function		NITMOv2_4475	A0A0K2GIZ3	0	70	70	63375.7	11	8652.13	901.511	6.71756	10
NirK_4		putative Copper-containing nitrite reductase		NITMOv2_4530	A0A0K2GJ77	0	1	1	82.3818	2600	69.804	37.7833	-0.23604	2584
	nifA	Nif-specific regulatory protein NifA		NITMOv2_4531	A0A0K2GIZ6	0	40	35	4127.14	557	5251.27	884.815	5.99717	18
NxrB_4/52	nxrB	putative Nitrite oxidoreductase, beta subunit 4, fused with beta subunit 5	1.7.99.4	NITMOv2_4533	A0A0K2GJX9	0	132	5	78598.4	5	15053.9	3865.74	7.51658	6
NxrB_4/52	nxrB	putative Nitrite oxidoreductase, beta subunit 5, fused with beta subunit 4	1.7.99.4	NITMOv2_4537	A0A0K2GJ07	0	126	1	74702.2	7	3135.4	967.02	5.25316	37
NxrA_5	nxrA	putative Nitrite oxidoreductase, alpha subunit 5	1.7.99.4	NITMOv2_4538	A0A0K2GJY5	0	321	63	68148.3	10	24092.6	6639.93	8.19503	2
		Sigma-54 dependent transcriptional regulator		NITMOv2_4539	A0A0K2GIZ2	0	27	24	2946.46	750	134.275	48.0706	0.707769	1753
TCA cycle
	prpC	2-Methylcitrate synthase	2.3.3.1	NITMOv2_0045	A0A0K2G6L4	0	12	10	576.929	1895	53.9968	28.3449	-0.606476	2862
	bkdAB	2-oxoisovalerate dehydrogenase, beta subunit	1.2.4.4	NITMOv2_0059	A0A0K2G6B2	0	9	9	554.704	1911	26.4258	26.3206	-1.6374	3475
	bkdAA	2-Oxoisovalerate dehydrogenase, alpha subunit (TPP-binding module)	1.2.4.4	NITMOv2_0060	A0A0K2G7D8	0	8	7	300.577	2197	54.7441	36.2742	-0.586645	2844
	ppsA	Phosphoenolpyruvate synthase	2.7.9.2	NITMOv2_0414	A0A0K2G7D9	0	21	21	493.672	1978	60.5111	23.2122	-0.442149	2753
	forB	2-Oxoacid:ferredoxin oxidoreductase, beta subunit	1.2.7.3	NITMOv2_0678	A0A0K2G8D4	0	39	33	20220.1	45	843.7	173.115	3.35931	175
	forC	2-Oxoglutarate:ferredoxin oxidoredutase, gamma subunit	1.2.7.3	NITMOv2_0679	A0A0K2G856	0	30	28	16637.2	63	989.926	242.5	3.5899	143
	forD	2-Oxoglutarate:ferredoxin oxidoredutase delta subunit	1.2.7.3	NITMOv2_0681	A0A0K2G932	0	27	26	15311.4	73	745.107	183.559	3.18003	210
	forA	Pyruvate:ferredoxin oxidoreductase alpha subunit	1.2.7.3	NITMOv2_0682	A0A0K2G835	0	29	29	10122.2	160	1305	189.44	3.98856	91
	aclB	ATP-citrate lyase, beta subunit	2.3.3.8	NITMOv2_0690	A0A0K2G827	0	39	39	14919.3	76	791.214	155.388	3.26665	192
	aclA	ATP-citrate lyase, alpha subunit	2.3.3.8	NITMOv2_0691	A0A0K2G940	0	55	54	12151.6	118	634.212	99.5169	2.94754	269
	acnA	Aconitate hydratase	4.2.1.3	NITMOv2_0692	A0A0K2G845	0	85	85	15512.8	72	691.347	79.6667	3.07199	239
	idh	Isocitrate dehydrogenase (NADP(+))	1.1.1.42	NITMOv2_0693	A0A0K2G8E9	0	106	106	21656.2	41	658.901	84.9639	3.00264	253
	sucC	Succinyl-CoA synthetase, beta subunit	6.2.1.5	NITMOv2_0696	A0A0K2G945	0	33	33	8190.53	235	372.691	137.07	2.18056	591
	sucD	Succinyl-CoA synthetase alpha chain	6.2.1.5	NITMOv2_0697	A0A0K2G850	0	31	31	13822.7	90	750.423	176.565	3.19028	209
	porE	Pyruvate:ferredoxin oxidoreductase epsilon subunit	1.2.7.1	NITMOv2_0811	A0A0K2G8E5	0	10	10	17029.7	59	752.003	380.745	3.19332	208
	porC	Pyruvate:ferredoxin oxidoreductase gamma subunit	1.2.7.1	NITMOv2_0812	A0A0K2G9G6	0	32	32	13478.2	94	896.382	189.235	3.44669	164
	porB	Pyruvate:ferredoxin oxidoreductase, beta subunit	1.2.7.1	NITMOv2_0813	A0A0K2G8G1	0	22	21	5702.8	364	1051.69	280.933	3.67722	132
	porA	Pyruvate:ferredoxin oxidoreductase alpha subunit	1.2.7.1	NITMOv2_0814	A0A0K2G8Q9	0	35	33	12678	102	825.502	138.173	3.32785	179
	porD	Pyruvate:ferredoxin oxidoreductase delta subunit	1.2.7.1	NITMOv2_0815	A0A0K2G8I3	0	16	15	11650.7	129	365.742	127.542	2.1534	607
	pycB	Pyruvate carboxylase, subunit B	6.4.1.1	NITMOv2_1095	A0A0K2G978	0	43	43	3931.41	585	179.582	23.7096	1.12722	1364
	pycA	Pyruvate carboxylase, subunit A	6.4.1.1	NITMOv2_1096	A0A0K2GAB2	0	25	24	1440.3	1300	215.449	62.7049	1.38992	1121
	lpd	Dihydrolipoyl dehydrogenase	1.8.1.4	NITMOv2_1820	A0A0K2GBB3	0	36	35	7535.43	262	632.192	127.43	2.94294	270
	forB	2-Oxoacid:ferredoxin oxidoreductase beta subunit	1.2.7.3	NITMOv2_1906	A0A0K2GBJ6	0	8	2	4478.5	507	56.022	51.3882	-0.553356	2819
	fumC	Fumarate hydratase (fumarase C), aerobic Class II	4.2.1.2	NITMOv2_2088	A0A0K2GC26	0	27	27	4944.44	444	160.317	42.9346	0.963506	1534
	gltA	Citrate synthase	2.3.3.1	NITMOv2_2090	A0A0K2GD35	0	18	16	2068.19	1013	84.98	33.807	0.0477737	2346
		putative Isocitrate dehydrogenase (NADP)		NITMOv2_2966	A0A0K2GEJ0	0	9	9	3384.52	661	69.2798	51.4621	-0.246914	2591
	idh	Isocitrate dehydrogenase [NAD] catalytic subunit	1.1.1.41	NITMOv2_2967	A0A0K2GFJ5	0	25	14	5187.87	416	71.1732	29.3784	-0.208016	2556
	icd	Isocitrate dehydrogenase (NAD(+))	1.1.1.41	NITMOv2_3291	A0A0K2GFQ1	0	12	1	2420.17	904	1.71217	5.13652	-5.58545	4553
		putative Isocitrate dehydrogenase (NADP)		NITMOv2_3292	A0A0K2GFE6	0	0	0	0	3813	19.8356	24.2982	-2.05126	3669
	pdhA	Pyruvate dehydrogenase E1 component (Transketolase)	1.2.4.1	NITMOv2_4048	A0A0K2GIK6	0	40	39	1526.17	1249	91.7178	27.0848	0.157852	2261
	aceF	Pyruvate dehydrogenase complex, dihydrolipoyllysine-residue acetyltransferase (E2) component	2.3.1.12	NITMOv2_4049	A0A0K2GHK3	0	20	20	1453.18	1296	116.349	46.4621	0.501038	1932
	lpd	Dihydrolipoyl dehydrogenase, E3 component	1.8.1.4	NITMOv2_4051	A0A0K2GHL2	0	12	12	481.337	1995	70.1964	29.7322	-0.227952	2574
	mdh	Malate dehydrogenase	1.1.1.37	NITMOv2_4066	A0A0K2GHM5	0	23	23	4411.44	514	214.893	62.559	1.3862	1124
	lpd	Dihydrolipoyl dehydrogenase, E3 component of pyruvate and 2-oxoglutarate dehydrogenase complexes	1.8.1.4	NITMOv2_4808	A0A0K2GJQ9	0	22	19	1231	1413	68.0594	30.3548	-0.272554	2608
Reductive glycine pathway
	focA	formate transporter		NITMOv2_3821	A0A0K2GGZ4	7	2	2	130.823	2484	162.185	61.3747	0.980222	1513
	fdsA	formate dehydrogenase, alpha subunit	1.2.1.2	NITMOv2_3822	A0A0K2GHV6	0	36	35	951.592	1599	225.899	37.6135	1.45825	1053
	fdsB	formate dehydrogenase, beta subunit	1.2.1.2	NITMOv2_3823	A0A0K2GGX0	0	14	14	620.641	1839	428.513	74.184	2.38192	479
	fdsG	formate dehydrogenase, gamma subunit	1.2.1.2	NITMOv2_3825	A0A0K2GH83	0	7	7	1137.89	1478	113.399	75.1592	0.463988	1959
	fhs	formate--tetrahydrofolate ligase	6.3.4.3	NITMOv2_4161	A0A0K2GHY3	0	9	9	391.741	2082	131.234	50.8945	0.674725	1784
	folD	bifunctional 5,10-methylene-tetrahydrofolate dehydrogenase/ cyclohydrolase	1.5.1.5, 3.5.4.9	NITMOv2_0668	A0A0K2G8C4	0	36	36	14239.2	83	432.507	121.999	2.3953	468
	gcvT	Aminomethyltransferase (glycine cleavage system T protein)	2.1.2.10	NITMOv2_0237	A0A0K2G6S5	0	26	26	5021.73	432	386.646	67.5689	2.23359	558
	gcvP	glycine_dehydrogenase_(aminomethyl-transferring)	1.4.4.2	NITMOv2_0227	A0A0K2G6R6	1	46	44	1695.01	1157	362.404	47.74	2.14018	614
		dihydrolipoamide dehydrogenase	1.8.1.4	NITMOv2_1010	A0A0K2GA40	6	2	2	77.7141	2618	30.849	25.884	-1.41413	3364
		serine/threonine dehydratase	4.3.1.17	NITMOv2_0257	A0A0K2G6U6	0	1	1	29.7278	2747	150.389	67.8791	0.871283	1603
	glyA	serine hydroxymethyltransferase	2.1.2.1	NITMOv2_0125	A0A0K2G6K8	0	34	34	5660.75	368	743.865	148.731	3.17762	211
Nitrogen assimilation
	gdhA	Glutamate dehydrogenase	1.4.1.3	NITMOv2_0371	A0A0K2G876	0	19	19	4202.58	542	131.122	30.9069	0.673488	1788
		putative Urea ABC transporter, urea binding protein UrtA		NITMOv2_1251	A0A0K2G9Y4	0	2	2	80.362	2607	66.7243	44.8698	-0.301138	2632
	ureA	Urease gamma subunit	3.5.1.5	NITMOv2_1253	A0A0K2G9N5	0	5	5	2075.34	1009	50.8606	34.6012	-0.692801	2942
	ureB	Urease subunit beta (modular protein)	3.5.1.5	NITMOv2_1255	A0A0K2G9Q4	0	10	10	2481.58	886	116.419	54.9176	0.501906	1931
	ureC	Urease alpha subunit	3.5.1.5	NITMOv2_1260	A0A0K2G9Q9	0	20	20	1314.54	1357	204.099	50.3504	1.31185	1192
		putative Urease accessory protein UreF		NITMOv2_1261	A0A0K2G9Z2	0	0	0	0	2906	219.699	79.1193	1.41811	1089
	ureG	Urease accessory protein UreG		NITMOv2_1262	A0A0K2G9S2	0	16	16	2049.95	1028	133.649	48.4838	0.701023	1759
		putative Urease accessory protein UreD		NITMOv2_1263	A0A0K2G9P5	0	1	1	31.781	2740	189.136	69.6774	1.202	1287
	nadE	Glutamine-dependent NAD(+) synthase	6.3.5.1	NITMOv2_1265	A0A0K2G9R3	0	30	30	1546.62	1235	180.293	87.6992	1.13292	1359
AmtB_1	amtB	Ammonium transporter		NITMOv2_1267	A0A0K2G9S7	11	5	4	942.809	1610	1188.69	238.466	3.85388	111
	glnB	Nitrogen regulatory protein PII		NITMOv2_1268	A0A0K2G9Q0	0	24	24	41573.3	21	1194.79	240.615	3.86127	110
		putative (Protein-PII) uridylyltransferase GlnD	2.7.7.59	NITMOv2_1269	A0A0K2GAR8	0	71	69	3973.7	575	1204.93	189.818	3.87346	109
	glnA	Glutamine synthetase	6.3.1.2	NITMOv2_1270	A0A0K2G9R8	0	118	117	58269	14	2139.06	350.68	4.70148	54
		putative Nitrate ABC transporter, nitrate binding protein NrtA		NITMOv2_1271	A0A0K2GA00	0	29	28	4375.67	520	401.704	106.775	2.28871	520
	nrtB	Nitrate ABC transporter, integral membrane subunit (modular protein)		NITMOv2_1272	A0A0K2G9T2	7	11	11	2438.05	896	352.084	132.431	2.0985	641
		ABC transporter, ATP-binding protein NrtD		NITMOv2_1273	A0A0K2G9Q5	0	26	26	17315.3	57	527.102	332.423	2.68066	349
	cynS	Cyanate hydratase	4.2.1.104	NITMOv2_1274	A0A0K2GAS4	0	51	51	96040.2	3	1631.2	589.869	4.31044	74
AmtB_2	amtB	Ammonium transporter		NITMOv2_1275	A0A0K2G9S4	11	1	1	316.904	2172	149.12	46.7097	0.859053	1609
AmtB_3	amtB	Ammonium transporter		NITMOv2_1278	A0A0K2G9R0	11	2	2	49.07	2684	517.466	176.021	2.65404	361
		putative Quinol-cytochrome c reductase 2, FeS subunit (Rieske protein)	1.10.2.2	NITMOv2_1279	A0A0K2GAT1	1	13	13	2434.65	898	735.428	235.429	3.16116	213
		putative Quinol-cytochrome c reductase 2, cytochrome b subunit	1.10.2.2	NITMOv2_1280	A0A0K2G9T1	8	7	7	1493.02	1270	697.621	149.578	3.08502	236
ONR		putative Octaheme cytochrome c nitrate reductase		NITMOv2_1281	A0A0K2GA08	1	27	27	5603.15	372	724.884	168.152	3.14033	221
	gltD	Glutamate synthase [NADPH] small chain	1.4.1.13	NITMOv2_3735	A0A0K2GGQ9	0	39	38	4677.54	476	422.027	64.0997	2.35991	487
	gltB	Glutamate synthase, large subunit	1.4.1.13	NITMOv2_3736	A0A0K2GHL8	0	89	89	2618.35	839	346.326	76.4273	2.07471	658
Hydrogen
	hupS	putative [NiFe] Hydrogenase small subunit		NITMOv2_1639	A0A088NA13	0	26	25	5159.19	419	616.99	318.842	2.90783	278
	hupL	putative [NiFe] Hydrogenase large subunit	1.12.99.6	NITMOv2_1640	A0A088NAA0	0	42	41	8856.96	204	1210.17	549.537	3.87971	107
Cytochromes
		putative monoheme cytochrome c		NITMOv2_0731	A0A0K2G980	0	23	22	16880.2	60	1949.38	582.671	4.56752	59
		putative monoheme cytochrome c		NITMOv2_0733	A0A0K2G8I5	3	32	31	9939.89	168	1275.5	191.437	3.95557	96
		putative monoheme cytochrome c		NITMOv2_0738	A0A0K2G8I9	2	12	12	6977.84	292	476.625	110.09	2.53543	406
		putative monoheme cytochrome c		NITMOv2_0739	A0A0K2G8B3	3	11	11	7711.56	254	912.589	180.526	3.47254	160
		putative diheme cytochrome c		NITMOv2_0741	A0A0K2G990	0	33	33	13839.4	89	966.901	162.908	3.55595	147
		putative monoheme cytochrome c		NITMOv2_3641	A0A0K2GGE8	5	34	34	15987.3	69	2419.9	266.373	4.87945	49
		putative diheme cytochrome c		NITMOv2_3642	A0A0K2GGR8	4	36	35	18303.4	52	3017.11	433.894	5.19767	39
Unknown function
		membrane protein of unknown function		NITMOv2_0736	A0A0K2G984	6	8	8	3959.6	580	1083.43	284.934	3.72011	129
1Proteins were counted as identified in the proteome if # unique peptides was ≥ 2.
2Fused nxrB copy after genome deletion event (Mundinger et al. 2018)
