# Supplementary material for: Investigating the Chemolithoautotrophic and Formate Metabolism of Nitrospira moscoviensis by Constraint-Based Metabolic Modeling and 13C-Tracer Analysis
Source: mSystems. 2021 Aug 17;6(4):e00173-21. doi: 10.1128/mSystems.00173-21 (PMC8407350; doi:10.1128/mSystems.00173-21)
Supplement: DATA SET S2 [file msystems.00173-21-sd002.xlsx]

## Sheet: 13Cenrich_bicarbonate_avg
Compound	0	1.5	3	5	8	11	15	20	30	45	60	90	120	180
Acetyl Coenzyme A	0.164962	0.23969	0.494711	0.570955	0.706234	0.797391	0.805176	0.831645	0.779514	0.871534	0.871492	0.879097	0.889564	0.934856
alpha-ketoglutarate	0.00546889	0.0403018	0.153016	0.102456	0.242643	0.400761	0.326292	0.372351	0.294771	0.2766	0.32027	0.266313	0.19207	0.32068
Aspartic acid	0.0609277	0.0259677	0.106411	0.111666	0.190525	0.158289	0.173427	0.143648	0.170626	0.207257	0.202722	0.233325	0.161345	0.518782
3-phosphoglycerate	0.0284819	0.24298	0.661887	0.640424	0.731361	0.809303	0.840489	0.860033	0.773272	0.883913	0.898788	0.901334	0.912086	0.911947
Dihydroxyacetone phosphate	0.00561589	0.0793083	0.329966	0.338606	0.513237	0.558909	0.524697	0.598299	0.422799	0.395302	0.467512	0.494014	0.433435	0.542692
Fructose 6-phosphate	0.0115944	0.0779468	0.373105	0.232376	0.368305	0.426955	0.519266	0.597288	0.546269	0.697972	0.735288	0.796694	0.777748	0.803304
Fumarate	0.00235239	0.012883	0.0959259	0.168137	0.247048	0.242291	0.194275	0.224664	0.213863	0.176727	0.293727	0.3479	0.331518	0.276121
Malate	0.00226753	0.048719	0.276103	0.288783	0.454887	0.516435	0.513932	0.547911	0.430044	0.394948	0.463929	0.505985	0.448753	0.550185
Phosphoenolpyruvate	0	0.249188	0.61301	0.576408	0.716567	0.79448	0.833079	0.855703	0.759324	0.666414	0.887457	0.889623	0.891217	0.678752
Sedheptulose 7-phosphate	0	0.0563902	0.155885	0.258974	0.348843	0.333123	0.428355	0.472156	0.550904	0.660255	0.626449	0.649907
Succinate	0.00369567	0.0941054	0.455041	0.459942	0.589194	0.683749	0.684922	0.707419	0.643578	0.664226	0.645188	0.714327	0.646505	0.668045
UDP-N-acetylglucosamine	0.0227584	0.0295111	0.0600888	0.0240801	0.0407201	0.063646	0.102357	0.147698	0.201967	0.331782	0.403597	0.48187	0.547123	0.591252
Arginine	0.0112025	0.00982248	0.107733	0.0333723	0.0688268	0.0960665	0.172173	0.253205	0.198619	0.236176	0.284424	0.273148	0.270905	0.309984
Asparagine	0.00177401	0	0.0676521	0.0119878	0.0303713	0.0399038	0.0831104	0.1193	0.0824282	0.120024	0.136715	0.198053	0.210446	0.256127
Aspartic acid	0.000767364	0.181009	0.429646	0.433233	0.56913	0.616067	0.623265	0.691545	0.537326	0.631168	0.646427	0.625777	0.585059	0.684913
Glutamic acid	0.0554304	0.112895	0.375373	0.29318	0.510948	0.550659	0.580219	0.608967	0.454008	0.551748	0.494919	0.58341	0.599371	0.63627
Glutamine	0.00120815	0.0995027	0.503754	0.420923	0.612928	0.711415	0.751691	0.805314	0.66	0.821985	0.831428	0.84433	0.841726	0.860207
Methionine	0.0446123	0.0405672	0.116443	0.0642508	0.10495	0.157904	0.164111	0.198451	0.191678	0.240339	0.250716	0.285711	0.310494	0.336154
Proline	0.0160274	0.0146622	0.0396654	0.0422729	0.0652162	0.0762024	0.0891656	0.12847	0.0864717	0.0892157	0.107449	0.0986583	0.0829983	0.133145
Serine	0.000492946	0.0349019	0.0856925	0.0823145	0.126095	0.176078	0.150397	0.294611	0.170693	0.1422	0.177746	0.13896	0.0957093	0.196012
Threonine	0.00537936	0.0103951	0.0644589	0.0388939	0.108004	0.146892	0.155771	0.220936	0.136861	0.130827	0.172512	0.176661	0.148861	0.208348
Tyrosine	0.0205577	0.00469535	0.0526333	0.0379823	0.0936225	0.129283	0.148068	0.168418	0.0961713	0.0888753	0.108636	0.145564	0.149018	0.165362
Valine	0.00315848	0.0129878	0.063988	0.0367146	0.106654	0.169114	0.185051	0.20274	0.139761	0.143133	0.167313	0.194345	0.161975	0.232791

## Sheet: 13Cenrich_bicarbonate_sem
Compound	0	1.5	3	5	8	11	15	20	30	45	60	90	120	180
Acetyl Coenzyme A	0.09	0.07	0.09	0.04	0.03	0.04	0.03	0.02	0.11	0.03	0.04	0.03	0.04	0.06
alpha-ketoglutarate	0.01		0.1	0.06	0.04	0.07	0.03	0.03	0.1	0.03	0.02	0.05	0.03	0.06
Aspartic acid	0.06	0.02	0.02	0.03	0.03	0.04	0.05	0.05	0.03	0.05	0.03	0.05	0.12	0.3
3-phosphoglycerate	0.03	0.01	0.1	0.05	0.01	0.01	0.01	0	0.11	0.01	0	0.01	0.01	0.01
Dihydroxyacetone phosphate	0	0.03	0.13	0.1	0.01	0.03	0.03	0.15	0.08	0.11	0.09	0.1	0.1	0.15
Fructose 6-phosphate	0.01	0.04	0.16	0.06	0.02	0.01	0.02	0.03	0.13	0.01	0.01	0.03	0.01	0.01
Fumarate	0	0.01	0.05	0.06	0.1	0.05	0.08	0.08	0.05	0.08	0.03	0.09	0	0.08
Malate	0	0.01	0.12	0.08	0.04	0.04	0.06	0.05	0.12	0.05	0.01	0.06	0.05	0.1
Phosphoenolpyruvate	0	0.09	0.14	0.03	0.01	0.01	0	0.01	0.11	0.22	0	0	0	0.23
Sedheptulose 7-phosphate	0		0.05	0.04		0.03	0.03	0	0.01	0.04	0.05	0.01
Succinate	0	0.05	0.07	0.04	0.05	0.02	0.02	0.03	0.1	0.01	0.07	0.02	0.03	0.02
UDP-N-acetylglucosamine	0.01	0.03	0.04	0.01	0.01	0.01	0.02	0.02	0.05	0.02	0.01	0.01	0.02	0.01
Arginine	0.01	0.01	0.09	0.02	0.02	0.02	0.01	0.01	0.09	0.03	0.04	0.03	0.02	0.04
Asparagine	0	0	0.05	0	0.01	0.02	0.03	0.04	0.05	0.02	0.04	0.01	0.02	0.04
Aspartic acid	0	0.02	0.14	0.06	0.04	0.04	0.04	0.06	0.1	0.1	0.05	0.04	0.05	0.07
Glutamic acid	0.05	0.06	0.16	0.06	0.12	0.11	0.1	0.13	0.17	0.12	0.13	0.08	0.11	0.12
Glutamine	0	0.03	0.18	0.03	0.03	0.04	0.03	0.02	0.13	0.04	0.02	0.04	0.04	0.02
Methionine	0.02	0	0.05	0.02	0.03	0.01	0.02	0.01	0.06	0.02	0.04	0.02	0.02	0.02
Proline	0.01	0	0.02	0.02	0.03	0.02	0.02	0.04	0.04	0.02	0.02	0.02	0	0.04
Serine	0	0.02	0.07	0.03	0.05	0.03	0.03	0.05	0.07	0.08	0.05	0.03	0.01	0.06
Threonine	0	0.01	0.04	0.02	0.03	0.03	0.01	0.02	0.06	0.02	0.03	0.03	0.01	0.04
Tyrosine	0.02	0	0.02	0.02	0.04	0.05	0.04	0.04	0.05	0.02	0.01	0.02	0.04	0.04
Valine	0	0.01	0.03	0.02	0.03	0.02	0.03	0.04	0.06	0.04	0.04	0.04	0.03	0.07

## Sheet: MID_bicarbonate_avg
Compound	Label	0	1.5	3	5	8	11	15	20	30	45	60	90	120	180
Acetyl Coenzyme A	0	0.815464	0.69758	0.474066	0.406044	0.28721	0.264778	0.246238	0.244041	0.286754	0.222001	0.210185	0.210571	0.217696	0.216011
Acetyl Coenzyme A	1	0.1313	0.232058	0.375439	0.391632	0.420506	0.40169	0.42484	0.396513	0.371442	0.397439	0.415358	0.399779	0.381201	0.330485
Acetyl Coenzyme A	2	0.0532354	0.0699674	0.149944	0.185575	0.277415	0.322655	0.314481	0.348216	0.339239	0.374211	0.364489	0.376964	0.401103	0.453504
Acetyl Coenzyme A	3	0	0.000394561	0	0.00171896	0.00869204	0.00381161	0.0144416	0.0112304	0.00256606	0.00634962	0.00572753	0	0	0
Acetyl Coenzyme A	4	0	0	0.000550454	0.0150311	0	0.00315252	0	0	0	0	0.00305394	0.00929652	0	0
Acetyl Coenzyme A	5	0	0	0	0	0.00617806	0.00189939	0	0	0	0	0	0.000526294	0	0
Acetyl Coenzyme A	6	0	0	0	0	0	0.00109699	0	0	0	0	0	0.00162422	0	0
Acetyl Coenzyme A	7	0	0	0	0	0	0.000917154	0	0	0	0	0	0	0	0
Acetyl Coenzyme A	8	0	0	0	0	0	0	0	0	0	0	0	0	0	0
Acetyl Coenzyme A	9	0	0	0	0	0	0	0	0	0	0	0	0	0	0
Acetyl Coenzyme A	10	0	0	0	0	0	0	0	0	0	0	0	0	0	0
Acetyl Coenzyme A	11	0	0	0	0	0	0	0	0	0	0	0	0.00123911	0	0
Acetyl Coenzyme A	12	0	0	0	0	0	0	0	0	0	0	0	0	0	0
Acetyl Coenzyme A	13	0	0	0	0	0	0	0	0	0	0	0	0	0	0
Acetyl Coenzyme A	14	0	0	0	0	0	0	0	0	0	0	0	0	0	0
Acetyl Coenzyme A	15	0	0	0	0	0	0	0	0	0	0	0	0	0	0
Acetyl Coenzyme A	16	0	0	0	0	0	0	0	0	0	0	0	0	0	0
Acetyl Coenzyme A	17	0	0	0	0	0	0	0	0	0	0	0	0	0	0
Acetyl Coenzyme A	18	0	0	0	0	0	0	0	0	0	0	0	0	0	0
Acetyl Coenzyme A	19	0	0	0	0	0	0	0	0	0	0	0	0	0	0
Acetyl Coenzyme A	20	0	0	0	0	0	0	0	0	0	0	0	0	0	0
Acetyl Coenzyme A	21	0	0	0	0	0	0	0	0	0	0	0	0	0	0
Acetyl Coenzyme A	22	0	0	0	0	0	0	0	0	0	0	0.00118705	0	0	0
Acetyl Coenzyme A	23	0	0	0	0	0	0	0	0	0	0	0	0	0	0
alpha-ketoglutarate	0	0.986393	0.908134	0.851596	0.806656	0.850323	0.792909	0.846359	0.73884	0.760242	0.799345	0.731999	0.678595	0.839239	0.738913
alpha-ketoglutarate	1	0.00208778	0.0520829	0.0565755	0.046664	0.0289669	0.0280825	0.0242278	0.0358018	0.0375485	0.0232391	0.0372288	0.0385788	0.0264289	0.0424239
alpha-ketoglutarate	2	0.00807216	0.0105001	0.0365686	0.0449834	0.0340593	0.0388073	0.0233408	0.0553038	0.0461318	0.0452201	0.0471672	0.0677127	0.00904455	0.0342086
alpha-ketoglutarate	3	0.00155143	0.00759125	0.0306749	0.0449605	0.0339188	0.0517045	0.0384078	0.0615461	0.0557186	0.0515936	0.0607712	0.0678057	0.0184232	0.0325534
alpha-ketoglutarate	4	0.0018956	0.0216919	0.0206841	0.041136	0.0298323	0.0509953	0.0417197	0.0540179	0.0559308	0.0474034	0.0573351	0.059403	0.0114872	0.0407756
alpha-ketoglutarate	5	0	0	0.00390114	0.0156005	0.0228999	0.0375015	0.0259451	0.0544902	0.0444281	0.033199	0.065499	0.0879044	0.0953774	0.111126
D-(-)glycerate 3-P-mono-aniline	0	0.974836	0.473066	0.201321	0.22643	0.175118	0.146942	0.134073	0.126319	0.180392	0.117766	0.115708	0.110594	0.111525	0.0976483
D-(-)glycerate 3-P-mono-aniline	1	0.00327268	0.483056	0.351284	0.349028	0.347945	0.309521	0.297672	0.293973	0.309538	0.285412	0.28597	0.27309	0.265278	0.245828
D-(-)glycerate 3-P-mono-aniline	2	0.0218917	0.0438778	0.359829	0.338358	0.315714	0.322092	0.320256	0.310419	0.258167	0.308059	0.27296	0.318551	0.312941	0.298289
D-(-)glycerate 3-P-mono-aniline	3	0	0	0.0875662	0.0861847	0.161223	0.221446	0.247999	0.269288	0.251903	0.288763	0.325362	0.297765	0.310256	0.358235
DL-glyceraldehyde 3-P-aniline	0	0.990691	0.869436	0.66706	0.645977	0.505625	0.477454	0.5135	0.5093	0.585975	0.667538	0.600853	0.578405	0.626603	0.52789
DL-glyceraldehyde 3-P-aniline	1	0.00560192	0.0703484	0.089602	0.105487	0.151961	0.143502	0.116056	0.112957	0.11857	0.0822222	0.100861	0.0878533	0.0926227	0.123364
DL-glyceraldehyde 3-P-aniline	2	0.00370667	0.0481746	0.127218	0.132164	0.152274	0.176523	0.182134	0.186795	0.133161	0.126869	0.147015	0.176232	0.146337	0.16144
DL-glyceraldehyde 3-P-aniline	3	0	0.0120412	0.11612	0.116372	0.19014	0.202522	0.188311	0.190948	0.162294	0.123371	0.151271	0.15751	0.134438	0.187306
fructose 6-phosphate-mono-aniline	0	0.952673	0.685558	0.358917	0.546812	0.360694	0.307228	0.225728	0.168142	0.245032	0.118737	0.0996241	0.0753786	0.0763758	0.0640125
fructose 6-phosphate-mono-aniline	1	0.0417947	0.226865	0.204318	0.17018	0.201497	0.195882	0.178354	0.158674	0.162413	0.124296	0.117663	0.0778943	0.0919189	0.110066
fructose 6-phosphate-mono-aniline	2	0.00498363	0.0745361	0.187223	0.122613	0.191411	0.19684	0.211413	0.215972	0.162187	0.199633	0.1928	0.194561	0.186266	0.207909
fructose 6-phosphate-mono-aniline	3	0	0.0130409	0.139308	0.086133	0.132501	0.152089	0.188206	0.211782	0.156545	0.213977	0.21934	0.239773	0.24647	0.153246
fructose 6-phosphate-mono-aniline	4	0.000548775	0	0.0749547	0.0426626	0.0610909	0.0791242	0.105564	0.105972	0.111022	0.16231	0.166778	0.188086	0.187897	0.210786
fructose 6-phosphate-mono-aniline	5	0	0	0.0313653	0.0210669	0.0341622	0.0426531	0.0565836	0.0814638	0.0816628	0.0820534	0.107919	0.112302	0.10753	0.131721
fructose 6-phosphate-mono-aniline	6	0	0	0.00391353	0.0105328	0.0186444	0.0261842	0.0341525	0.0579943	0.0811377	0.0989935	0.0958751	0.112005	0.103542	0.12226
Malate	0	0.848551	0.923116	0.789738	0.748532	0.629808	0.549851	0.672483	0.647411	0.68378	0.765917	0.669435	0.588644	0.669533	0.620432
Malate	1	0.00728951	0.0315044	0.0569088	0.0431026	0.062932	0.036415	0.0502539	0.0536739	0.0578146	0.0366675	0.0583696	0.065555	0.0527737	0.0473807
Malate	2	0	0.032076	0.0852263	0.0715595	0.0866816	0.0493835	0.0757493	0.0759018	0.0628068	0.0567538	0.0872072	0.107452	0.0729748	0.0686513
Malate	3	0.000848085	0.0133032	0.0648971	0.0861953	0.121265	0.0669653	0.0936924	0.100217	0.0687698	0.0647653	0.0914315	0.116814	0.0716218	0.0832675
Malate	4	0.143312	0	0.00322967	0.0506111	0.099314	0.297385	0.107821	0.122796	0.126829	0.0758962	0.0935563	0.121535	0.133097	0.180268
phospho(enol)pyruvate-aniline	0	1	0.443288	0.217271	0.253092	0.185906	0.151037	0.138283	0.133365	0.18759	0.333245	0.119067	0.117803	0.116223	0.331143
phospho(enol)pyruvate-aniline	1	0	0.476435	0.387167	0.396257	0.353985	0.326006	0.305476	0.287764	0.316452	0.192962	0.275918	0.27601	0.279566	0.184222
phospho(enol)pyruvate-aniline	2	0	0.0802764	0.30832	0.264869	0.304916	0.305712	0.302809	0.310094	0.243515	0.213459	0.310595	0.309969	0.303208	0.211562
phospho(enol)pyruvate-aniline	3	0	0	0.0872421	0.0857825	0.155192	0.217245	0.253432	0.268778	0.252443	0.260335	0.294419	0.296218	0.301003	0.273072
Sedheptulose 7-phosphate	0	1	0.792247	0.590869	0.430792	0.474354	0.407192	0.301717	0.282835	0.223355	0.173245	0.173424	0.149459
Sedheptulose 7-phosphate	1	0	0.207753	0.263683	0.264972	0.078741	0.182382	0.182056	0.143764	0.102933	0.0829866	0.0764232	0.0744476
Sedheptulose 7-phosphate	2	0	0	0	0.0835432	0	0.0904644	0.11775	0.111048	0.101467	0.0976091	0.127703	0.113141
Sedheptulose 7-phosphate	3	0	0	0.0995848	0.136614	0.262721	0.172431	0.157128	0.194555	0.248602	0.186235	0.218048	0.252245
Sedheptulose 7-phosphate	4	0	0	0.0458634	0.0571409	0	0.0947303	0.141104	0.164768	0.168962	0.199028	0.185158	0.200195
Sedheptulose 7-phosphate	5	0	0	0	0.0269381	0.0936253	0.0439207	0.0905442	0.0846058	0.153278	0.174214	0.160811	0.168244
Sedheptulose 7-phosphate	6	0	0	0	0	0.0905589	0.00887935	0.00970141	0.0184238	0.00140321	0.0866827	0.0584319	0.0422675
Sedheptulose 7-phosphate	7	0	0	0	0	0	0	0	0	0	0	0	0
Succinate	0	0.990743	0.825373	0.402623	0.417407	0.318017	0.269608	0.286148	0.273385	0.313121	0.322105	0.344359	0.267187	0.346048	0.325283
Succinate	1	0.0081345	0.120225	0.176125	0.165269	0.138549	0.133418	0.119244	0.115937	0.130204	0.106839	0.11694	0.121334	0.0987686	0.101334
Succinate	2	0.000966026	0.0452974	0.228105	0.206271	0.209245	0.217653	0.203878	0.202698	0.183078	0.190772	0.202843	0.209297	0.17494	0.174467
Succinate	3	8.92028e-05	0.00865211	0.154188	0.15573	0.211629	0.218489	0.211029	0.212846	0.17893	0.197252	0.200364	0.2118	0.168263	0.167933
Succinate	4	6.69766e-05	0.000452105	0.0389599	0.0553241	0.122561	0.160832	0.179701	0.195134	0.194667	0.183032	0.135495	0.190382	0.211981	0.230984
UDP-N-acetylglucosamine	0	0.886801	0.814428	0.762738	0.854761	0.767546	0.733559	0.624992	0.526502	0.46118	0.23893	0.154919	0.101006	0.0673564	0.0534851
UDP-N-acetylglucosamine	1	0.0621093	0.0934862	0.08291	0.0750834	0.112508	0.0909503	0.103195	0.095579	0.070345	0.0721239	0.058001	0.0420809	0.0385133	0.0293185
UDP-N-acetylglucosamine	2	0.0237647	0.0371632	0.0463353	0.0313998	0.0434894	0.055121	0.0713938	0.0862132	0.0775246	0.0869434	0.0798462	0.0669805	0.0574884	0.0505468
UDP-N-acetylglucosamine	3	0.00643094	0.0191477	0.0378832	0.0183983	0.0341076	0.037891	0.0578006	0.0736124	0.0748854	0.0993664	0.107159	0.0979356	0.0719655	0.0697793
UDP-N-acetylglucosamine	4	0.00493863	0.0149352	0.0272933	0.00802051	0.0156148	0.0321727	0.0495186	0.0680065	0.078284	0.117478	0.116815	0.115552	0.0990018	0.0855563
UDP-N-acetylglucosamine	5	0.00209274	0.0058865	0.0213725	0.0054796	0.0120151	0.0167409	0.0313165	0.0522121	0.0656672	0.0953296	0.115607	0.113535	0.0982167	0.0902746
UDP-N-acetylglucosamine	6	0.000726684	0	0.0103116	0.00214073	0.00522929	0.0157587	0.0254157	0.0350897	0.0517653	0.0805036	0.0917928	0.10035	0.100423	0.0979989
UDP-N-acetylglucosamine	7	0.000109409	0.00269076	0.00499956	0.00162785	0.0043724	0.00638212	0.0160706	0.0235913	0.0419697	0.0567331	0.0716041	0.0832701	0.102034	0.0903955
UDP-N-acetylglucosamine	8	0.00139609	0.000377857	0.00312904	0	0.000912309	0.00329924	0.00955255	0.01762	0.0294501	0.0542835	0.0692734	0.0808293	0.097862	0.107993
UDP-N-acetylglucosamine	9	0	0	0.000892967	0	0.000884992	0.00260169	0.00464905	0.00760694	0.0140971	0.029211	0.0352065	0.0494181	0.0596464	0.0690826
UDP-N-acetylglucosamine	10	0	0	0.000112635	0	0.000186075	0.00074919	0.00141919	0.00363747	0.0102704	0.0165036	0.0263194	0.0347766	0.0417899	0.0574276
UDP-N-acetylglucosamine	11	0	0	0.000228322	0	0	0.000501239	0.0013816	0.00372844	0.007476	0.0150005	0.0183155	0.0321299	0.0327563	0.0314601
UDP-N-acetylglucosamine	12	0	0	0	0	0	0.000235346	0.000473379	0.000909369	0.00593626	0.00962252	0.0173413	0.0170097	0.0226794	0.0313606
UDP-N-acetylglucosamine	13	0.00852211	0.0101673	0.00141718	0.00286876	0.00297255	0.00377216	0.00233034	0.00482459	0.00530358	0.00925584	0.0110817	0.0199991	0.0180632	0.0247539
UDP-N-acetylglucosamine	14	0.00203367	0.00171747	0.000376426	0.00022	0.000161586	0.000265364	0.000334732	0.000867126	0.00303138	0.00750797	0.0101985	0.0149928	0.0206332	0.029579
UDP-N-acetylglucosamine	15	0.00107485	0	0	0	0	0	0	0	0.00185383	0.0059267	0.00758186	0.0123654	0.0284803	0.0292993
UDP-N-acetylglucosamine	16	0	0	0	0	0	0	0	0	0.00096037	0.00411552	0.00560051	0.00939185	0.0259991	0.0270226
UDP-N-acetylglucosamine	17	0	0	0	0	0	0	0.000155894	0	0	0.00116494	0.003337	0.00837682	0.0170917	0.0246664
Z-L-Arginine	0	0.961818	0.969671	0.845933	0.90491	0.846361	0.829416	0.764889	0.681297	0.74626	0.720445	0.657943	0.688774	0.695177	0.644331
Z-L-Arginine	1	0.02219	0.01608	0.0415445	0.0564756	0.0666208	0.0595949	0.0573688	0.0487644	0.0424837	0.0397246	0.0506661	0.0217266	0.0333874	0.0435262
Z-L-Arginine	2	0.00972144	0.00517742	0.0290223	0.0175457	0.0476238	0.0410452	0.0329834	0.0588631	0.035134	0.0491201	0.054575	0.063889	0.0482652	0.0499585
Z-L-Arginine	3	0.00627055	0.0037847	0.0426443	0.0105724	0.0242337	0.036493	0.0603803	0.0886873	0.055208	0.0758954	0.0842308	0.0784547	0.079573	0.093458
Z-L-Arginine	4	0	0.00528648	0.0299043	0.0097868	0.0128099	0.0212315	0.0568769	0.0660965	0.0410418	0.0647997	0.061067	0.0699658	0.0612911	0.068799
Z-L-Arginine	5	0	0	0.00962143	0.000709313	0.00123199	0.00449052	0.0139344	0.020353	0.0246014	0.0174229	0.0391267	0.0292069	0.0418257	0.0246404
Z-L-Arginine	6	0	0	0.00132977	0	0.0011184	0.0077286	0.0135672	0.0359387	0.0552707	0.0325927	0.0523919	0.0479832	0.0404808	0.0752872
Z-L-Asparagine	0	0.993577	1	0.921867	0.973845	0.950556	0.927705	0.886829	0.855111	0.902856	0.866519	0.864388	0.792037	0.763455	0.728366
Z-L-Asparagine	1	0.00642347	0	0.0177422	0.0199823	0.0255281	0.0446982	0.0483481	0.0445509	0.0266033	0.0383494	0.0127091	0.0312616	0.0727626	0.0406318
Z-L-Asparagine	2	0	0	0.0365767	0.00617236	0.0114038	0.0231109	0.0337916	0.0625262	0.0277792	0.0377236	0.0582585	0.0704859	0.0610825	0.0853496
Z-L-Asparagine	3	0	0	0.0237046	0	0.0111858	0.00352675	0.0294857	0.0233801	0.0299393	0.0417025	0.0308091	0.0678805	0.0617588	0.0757849
Z-L-Asparagine	4	0	0	0.000109706	0	0	0	0.00154513	0.0144321	0.0128222	0.0157051	0.0338352	0.0379713	0.0408407	0.0698672
Z-L-Aspartic acid	0	0.996931	0.603232	0.462939	0.43424	0.342579	0.319159	0.335639	0.271777	0.397127	0.348577	0.337495	0.363614	0.40864	0.294642
Z-L-Aspartic acid	1	0.00306946	0.237033	0.153213	0.18268	0.159739	0.149393	0.12782	0.136407	0.15196	0.14175	0.119393	0.110775	0.105639	0.121588
Z-L-Aspartic acid	2	0	0.137309	0.195264	0.18994	0.212963	0.211792	0.201352	0.20156	0.16075	0.197019	0.190786	0.190722	0.181993	0.186183
Z-L-Aspartic acid	3	0	0.0224258	0.147191	0.140537	0.181013	0.180862	0.171212	0.191451	0.12553	0.168953	0.17489	0.16769	0.15299	0.174534
Z-L-Aspartic acid	4	0	0	0.0413933	0.052604	0.103705	0.138793	0.163977	0.198805	0.164633	0.143701	0.177437	0.1672	0.150738	0.223054
Z-L-Glutamic acid	0	0.852689	0.683016	0.464403	0.564087	0.349784	0.362527	0.281066	0.312022	0.425188	0.388856	0.438067	0.383489	0.357333	0.334996
Z-L-Glutamic acid	1	0.145512	0.279586	0.228385	0.161702	0.184262	0.131067	0.238573	0.159417	0.205123	0.137645	0.145486	0.0941006	0.105886	0.0927135
Z-L-Glutamic acid	2	0	0.0213445	0.138481	0.137112	0.196086	0.174912	0.138205	0.162296	0.129845	0.137189	0.11154	0.142318	0.146522	0.156042
Z-L-Glutamic acid	3	0.000748186	0.0139948	0.107901	0.0877523	0.160717	0.179273	0.169034	0.184007	0.128506	0.16636	0.14692	0.174859	0.173239	0.198792
Z-L-Glutamic acid	4	0.000360067	0.0019885	0.0500358	0.0391037	0.0856502	0.106618	0.107434	0.116547	0.0746847	0.106493	0.0946429	0.110204	0.11185	0.118132
Z-L-Glutamic acid	5	0.000691193	7.00655e-05	0.0107942	0.0102433	0.0235012	0.0456027	0.0656883	0.0657108	0.0366535	0.0634586	0.0633438	0.0950291	0.105169	0.0993244
Z-L-Glutamine	0	0.996485	0.687832	0.279329	0.357438	0.216663	0.171921	0.160492	0.121492	0.232332	0.128623	0.110245	0.112791	0.108662	0.101741
Z-L-Glutamine	1	0.00304631	0.234381	0.224133	0.22488	0.183067	0.156514	0.134989	0.132358	0.155948	0.113293	0.115278	0.110637	0.116331	0.110984
Z-L-Glutamine	2	0.000166673	0.0567699	0.187733	0.178942	0.221296	0.206726	0.204929	0.19459	0.164727	0.194659	0.202994	0.194563	0.20536	0.190744
Z-L-Glutamine	3	0	0.0168176	0.178085	0.137424	0.196645	0.213168	0.217111	0.230266	0.164196	0.234095	0.230645	0.239564	0.231075	0.235414
Z-L-Glutamine	4	0	0.00419973	0.109298	0.0771616	0.12301	0.148005	0.147703	0.158653	0.116884	0.157542	0.166704	0.164277	0.159705	0.165131
Z-L-Glutamine	5	0.000302397	0	0.0214218	0.0241542	0.0593197	0.103667	0.134776	0.162642	0.165914	0.171788	0.174133	0.178167	0.178867	0.195987
Z-L-Methionine	0	0.937521	0.92784	0.792042	0.857717	0.81222	0.742252	0.716241	0.674776	0.698587	0.616268	0.602903	0.558638	0.53996	0.501759
Z-L-Methionine	1	0.0238195	0.0257715	0.094286	0.0776148	0.0847361	0.118181	0.129319	0.13842	0.121637	0.172122	0.168297	0.191202	0.183968	0.194276
Z-L-Methionine	2	0	0.00895147	0.045215	0.0223472	0.0321864	0.0368744	0.0637125	0.0693773	0.0502185	0.0638122	0.0646288	0.0791477	0.0821179	0.100802
Z-L-Methionine	3	0.0377905	0.0374375	0.0597981	0.0409565	0.0649231	0.0858186	0.0595066	0.0748218	0.0644095	0.0800675	0.0906606	0.0825228	0.100091	0.097247
Z-L-Methionine	4	0.000869204	0	0.00865913	0.00136473	0.00593429	0.0127202	0.0312211	0.0351522	0.0400401	0.0491184	0.0480136	0.0594809	0.0625681	0.0660207
Z-L-Methionine	5	0	0	0	0	0	0.00415334	0	0.00745334	0.0251082	0.0186117	0.0254972	0.0290088	0.0312961	0.0398947
Z-L-Proline	0	0.96845	0.970543	0.932685	0.943647	0.891996	0.869894	0.869071	0.827822	0.868903	0.891581	0.866637	0.876349	0.904905	0.831579
Z-L-Proline	1	0.0217951	0.0170944	0.0326327	0.0217848	0.0371967	0.0567842	0.035406	0.0440586	0.0429094	0.0235076	0.0244624	0.0271955	0.0198295	0.0373843
Z-L-Proline	2	0	0	0.0119051	0.00790644	0.0312686	0.019586	0.0343214	0.0441715	0.0246183	0.0243418	0.0258288	0.0261579	0.0156193	0.0330842
Z-L-Proline	3	0.005782	0.00943536	0.0150372	0.0133362	0.0253941	0.0347678	0.0377307	0.0328894	0.0292714	0.0292575	0.0387577	0.0317829	0.0281301	0.0412806
Z-L-Proline	4	0	0.00292725	0.00704894	0.00172763	0.00651532	0.0112151	0.011047	0.0221823	0.0149728	0.0172019	0.0173887	0.0164874	0.013426	0.02206
Z-L-Proline	5	0.00397305	0	0.00069096	0.0115981	0.00762889	0.00775273	0.0124242	0.0288761	0.0193247	0.0141099	0.0269258	0.0220272	0.0180901	0.0346118
Z-L-Threonine	0	0.981931	0.972383	0.909413	0.925186	0.83084	0.792624	0.794897	0.734608	0.822956	0.853768	0.795414	0.805698	0.828771	0.751444
Z-L-Threonine	1	0.0161099	0.0276168	0.0397437	0.0383691	0.0764845	0.0810211	0.0692551	0.082419	0.061319	0.0374875	0.0590659	0.0436253	0.0443508	0.0635265
Z-L-Threonine	2	0.0019592	0	0.0271707	0.0204123	0.0520365	0.0598858	0.0750564	0.0706981	0.0414558	0.0427	0.0547651	0.0588465	0.0533779	0.0719352
Z-L-Threonine	3	0	0	0.0178591	0.0146349	0.0324045	0.0506832	0.042811	0.0760628	0.0353211	0.0397665	0.0396549	0.0516298	0.0391775	0.0589613
Z-L-Threonine	4	0	0	0.00581328	0.0013977	0.00823428	0.0157858	0.0179803	0.0362119	0.0389483	0.0262778	0.0511002	0.0402004	0.0343232	0.0541328
Z-L-Valine	0	0.991923	0.964319	0.89003	0.91346	0.846016	0.770858	0.748633	0.736395	0.82283	0.842078	0.802501	0.781614	0.816043	0.733936
Z-L-Valine	1	0.00766598	0.0356808	0.0458673	0.0454682	0.0456336	0.0555916	0.0604797	0.0535692	0.0344378	0.0175938	0.0324752	0.0369467	0.0289087	0.0298639
Z-L-Valine	2	0	0	0.0309808	0.0158797	0.0420184	0.0648701	0.060686	0.0622609	0.0329353	0.0394628	0.0434745	0.0430272	0.0420347	0.0657237
Z-L-Valine	3	0.000410764	0	0.0276201	0.0214083	0.0362296	0.0553428	0.0636541	0.0683848	0.0342006	0.0457121	0.0538947	0.0520179	0.0466295	0.0636394
Z-L-Valine	4	0	0	0.00550142	0.00378361	0.00731659	0.0322206	0.0320943	0.037179	0.0306556	0.0271288	0.0264037	0.0382117	0.034717	0.0439092
Z-L-Valine	5	0	0	0	0	0.0227862	0.0211168	0.0344534	0.042211	0.0449411	0.0280245	0.0412504	0.0481822	0.0316667	0.0629272

## Sheet: MID_bicarbonate_sem
Compound	Label	0	1.5	3	5	8	11	15	20	30	45	60	90	120	180
Acetyl Coenzyme A	0	0.0868388	0.0352501	0.0483439	0.0575804	0.0663041	0.0398544	0.03028	0.0252845	0.0459296	0.0312547	0.0324713	0.0256763	0.0208584	0.023726
Acetyl Coenzyme A	1	0.0573295	0.0416096	0.0144538	0.00640683	0.0148921	0.0262632	0.0197912	0.0232653	0.0213328	0.0165353	0.00878132	0.0145559	0.0146256	0.0525525
Acetyl Coenzyme A	2	0.0293377	0.00576763	0.0344286	0.0373949	0.0615817	0.0527072	0.0378941	0.0348852	0.0660068	0.0384804	0.0324442	0.0302337	0.0385465	0.0653863
Acetyl Coenzyme A	3	0	0.000591842	0	0.00206276	0.010865	0.00457393	0.0134934	0.0134764	0.0038491	0.00761954	0.00424175	0	0	0
Acetyl Coenzyme A	4	0	0	0.000917424	0.0180373	0	0.00378302	0	0	0	0	0.00366473	0.0107224	0	0
Acetyl Coenzyme A	5	0	0	0	0	0.00772258	0.00227927	0	0	0	0	0	0.000631553	0	0
Acetyl Coenzyme A	6	0	0	0	0	0	0.00131639	0	0	0	0	0	0.00194906	0	0
Acetyl Coenzyme A	7	0	0	0	0	0	0.00110059	0	0	0	0	0	0	0	0
Acetyl Coenzyme A	8	0	0	0	0	0	0	0	0	0	0	0	0	0	0
Acetyl Coenzyme A	9	0	0	0	0	0	0	0	0	0	0	0	0	0	0
Acetyl Coenzyme A	10	0	0	0	0	0	0	0	0	0	0	0	0	0	0
Acetyl Coenzyme A	11	0	0	0	0	0	0	0	0	0	0	0	0.00148693	0	0
Acetyl Coenzyme A	12	0	0	0	0	0	0	0	0	0	0	0	0	0	0
Acetyl Coenzyme A	13	0	0	0	0	0	0	0	0	0	0	0	0	0	0
Acetyl Coenzyme A	14	0	0	0	0	0	0	0	0	0	0	0	0	0	0
Acetyl Coenzyme A	15	0	0	0	0	0	0	0	0	0	0	0	0	0	0
Acetyl Coenzyme A	16	0	0	0	0	0	0	0	0	0	0	0	0	0	0
Acetyl Coenzyme A	17	0	0	0	0	0	0	0	0	0	0	0	0	0	0
Acetyl Coenzyme A	18	0	0	0	0	0	0	0	0	0	0	0	0	0	0
Acetyl Coenzyme A	19	0	0	0	0	0	0	0	0	0	0	0	0	0	0
Acetyl Coenzyme A	20	0	0	0	0	0	0	0	0	0	0	0	0	0	0
Acetyl Coenzyme A	21	0	0	0	0	0	0	0	0	0	0	0	0	0	0
Acetyl Coenzyme A	22	0	0	0	0	0	0	0	0	0	0	0.00142446	0	0	0
Acetyl Coenzyme A	23	0	0	0	0	0	0	0	0	0	0	0	0	0	0
alpha-ketoglutarate	0	0.0154915		0.0269452	0.0443074		0.073732	0.040632	0.00695932	0.00990992	0.0226721	0.0584031	0.0236629
alpha-ketoglutarate	1	0.00417556		0.0023222	0.00149924		0.00546121	0.00638491	0.0183012	0.0239497	0.0012251	0.0278836	0.024148
alpha-ketoglutarate	2	0.00716955		0.00384668	0.0102288		0.00352424	0.00674752	0.0274407	0.0320206	0.0187427	0.0439727	0.0381406
alpha-ketoglutarate	3	0.000355214		0.0122255	0.0193803		0.0195652	0.00311874	0.0102047	0.0081293	0.00497622	0.015294	0.0205807
alpha-ketoglutarate	4	0.00379121		0.00565622	0.0142863		0.0395397	0.0311549	0.0224659	0.0317616	0.0235132	0.0126638	0.0316078
alpha-ketoglutarate	5	0		0.00289466	0.00191126		0.0236125	0.0194908	0.0265213	0.0224281	0.0241029	0.0160833	0.0275986
D-(-)glycerate 3-P-mono-aniline	0	0.0276733			0.0295259	0.00512698	0.00238839	0.00692343	0.0035365	0.00056862	0.0060201	0.00240413	0.00414422	0.00299445	0.00452607
D-(-)glycerate 3-P-mono-aniline	1	0.00333333			0.0585721	0.0119824	0.00190579	0.00618463	0.00599628	0.00877238	0.00145593	0.00270795	0.00313944	0.00164095	0.0090729
D-(-)glycerate 3-P-mono-aniline	2	0.0291889			0.085178	0.00932156	0.00442952	0.00609588	0.00337701	0.00801169	0.00233972	0.002446	0.00520706	0.011215	0.00193149
D-(-)glycerate 3-P-mono-aniline	3	0			0.00332596	0.00620445	0.0056412	0.00775445	0.00645281	0.0036707	0.00694342	0.00578657	0.00476278	0.00669596	0.00261534
DL-glyceraldehyde 3-P-aniline	0	0.00291348			0.0612215	0.00391556	0.0439621	0.00954667	0.0112663		0.0905214	0.00256427	0.0433165	0.0810079	0.0806986
DL-glyceraldehyde 3-P-aniline	1	0			0.0210088	0.000233982	0.00675815	0.00261578	0.00405304		0.021806	0.00686304	0.00736472	0.0253851	0.02399
DL-glyceraldehyde 3-P-aniline	2	0.00291348			0.0325036	0.0134163	0.0184356	0.000168928	0.00357838		0.0337289	0.000731878	0.0249439	0.0231051	0.0219859
DL-glyceraldehyde 3-P-aniline	3	0			0.0077092	0.00973469	0.0187683	0.00676196	0.00136517		0.0299865	0.00356689	0.0110078	0.0275177	0.0347227
fructose 6-phosphate-mono-aniline	0	0.0182785			0.165602	0.0278867	0.0189537	0.0346683	0.026068	0.0224415	0.0124111	0.00561634	0.00635943	0.0146362	0.00422286
fructose 6-phosphate-mono-aniline	1	0.0182785			0.0926552	0.00551969	0.00828691	0.00211845	0.0129892	0.00366815	0.00327465	0.00193425	0.0472005	0.011383	0.00899707
fructose 6-phosphate-mono-aniline	2	0.00333333			0.0577426	0.00603921	0.00230461	0.00425958	0.00752953	0.00660428	0.0113435	0.0100966	0.0176364	0.00991372	0.0217069
fructose 6-phosphate-mono-aniline	3	0			0.029508	0.00677039	0.0101984	0.018409	0.0103871	0.0140951	0.00839287	0.0103165	0.0132819	0.0247403	0.0878747
fructose 6-phosphate-mono-aniline	4	0			0.00981162	0.00645829	0.00311003	0.00741879	0.0423758	0.00567587	0.00871385	0.00696986	0.0143471	0.00595916	0.0397161
fructose 6-phosphate-mono-aniline	5	0			0.00187443	0.0014075	0.00115663	0.00432742	0.00206693	0.00168327	0.0215884	0.00417822	0.00574961	0.0131642	0.0159452
fructose 6-phosphate-mono-aniline	6	0			0	0	0.00028293	0.00290848	0.00167572	0.00228999	0.00253871	0.000756307	0.00304231	0.00377979	0.0049495
Malate	0				0.119381	0.0427492		0.0129212	0.000718919		0.0371565	0.0174366	0.0658076	0.0436719	0.0841321
Malate	1				0.0477786	0.0073599		0.00150426	0.00410653		0.0122778	0.00140114	0.0138591	0.00990705	0.0205375
Malate	2				0.0525297	0.021489		0.000999329	0.00285872		0.0152879	0.0117884	0.0260935	0.0156695	0.0398776
Malate	3				0.0190728	0.0139002		0.00741629	0.0112463		0.0145909	0.00424703	0.0258551	0.0180953	0.028717
Malate	4				0	0	0.489158	0	0		0	0	0	0	0
phospho(enol)pyruvate-aniline	0	0			0.00634349	0.00613451	0.00824462	0.00755385	0.00757592	0.000642841	0.0115747	0.00647884	0.0089517	0.00137977	0.0199443
phospho(enol)pyruvate-aniline	1	0			0.0158356	0.00231484	0.00589623	0.00745922	0.00329858	0.00871978	0.00805	0.00350986	0.00526714	0.0127667	0.00704876
phospho(enol)pyruvate-aniline	2	0			0.0127112	0.00301056	0.00643409	0.0055335	0.00383252	0.000994112	0.000716754	0.0154191	0.0094397	0.0102169	0.0300573
phospho(enol)pyruvate-aniline	3	0			0.00991288	0.00453585	0.00502972	0.00493666	0.00191507	0.0083685	0.00280797	0.00871583	0.00521053	0.00446256	0.0030642
Sedheptulose 7-phosphate	0	0		0.0926864	0.106363		0.0224547	0.0310789	0.0165416	0.0156819	0.0399655	0.0412649	0.00689489
Sedheptulose 7-phosphate	1	0		0.00842086	0.0597063		0.0432559	0.0248234	0.015083	0.0440477	0.0395477	0.0549378	0.0527543
Sedheptulose 7-phosphate	2	0		0	0.0835432		0.0904644	0.11775	0.111048	0.101467	0.0976091	0.127703	0.113141
Sedheptulose 7-phosphate	3	0		0.0552438	0.0556005		0.0612725	0.0257798	0.0153712	0.0177899	0.0122188	0.0392362	0.00438728
Sedheptulose 7-phosphate	4	0		0.0458634	0.0476609		0.0430698	0.0831278	0.0537911	0.0306918	0.036887	0.0338634	0.0418116
Sedheptulose 7-phosphate	5	0		0	0.0269381		0.0429533	0.0567696	0.0572221	0.114118	0.0677884	0.0981025	0.102016
Sedheptulose 7-phosphate	6	0		0	0		0.00887935	0.00797492	0.0162881	0.00140321	0.0846658	0.0527035	0.0333499
Sedheptulose 7-phosphate	7	0		0	0		0	0	0	0	0	0	0
Succinate	0	0.00483542		0.0542444	0.0668779	0.0453695	0.0298848	0.0303511	0.0321096	0.0202363	0.0282446	0.0130211	0.0308549	0.00081569	0.0115459
Succinate	1	0.0045836		0.0241152	0.0191281	0.0456371	0.0295137	0.0287782	0.0279438	0.037022	0.02254	0.027844	0.0281506	0.00088322	0.00376433
Succinate	2	0.000159372		0.0322935	0.0232966	0.0145807	0.0158917	0.0249871	0.0252607	0.0307527	0.0178319	0.0221694	0.0174234	0.00184179	0.00250528
Succinate	3	6.65285e-05		0.0376893	0.044084	0.0558351	0.0350163	0.0236474	0.0242851	0.0346161	0.0256109	0.0196947	0.0296704	0.000171571	0.00739323
Succinate	4	8.37208e-05		0.00837679	0.0170152	0.0494394	0.0390299	0.0330349	0.0342972	0.0495078	0.0336805	0.0314425	0.0345097	0.00194583	0.00288306
UDP-N-acetylglucosamine	0	0.0421561		0.0351185	0.0435435	0.0511173	0.0581567	0.0610822	0.0627622	0.0432471	0.0402763	0.0204638	0.0143907	0.0138682	0.0145092
UDP-N-acetylglucosamine	1	0.0307009		0.0237072	0.0296551	0.0234259	0.0280582	0.0216019	0.0139989	0.0195166	0.0139904	0.0127994	0.00741994	0.00402633	0.000381674
UDP-N-acetylglucosamine	2	0.00467034		0.00365319	0.0127048	0.0140109	0.00878576	0.00694674	0.00664558	0.0123147	0.0130365	0.015442	0.013775	0.00763478	0.00538896
UDP-N-acetylglucosamine	3	0.00721704		0.00267568	0.00341327	0.00715078	0.00554627	0.00688792	0.00445999	0.00671657	0.0116133	0.0180646	0.0180531	0.0020388	0.000602775
UDP-N-acetylglucosamine	4	0.000873145		0.00198566	0.00215008	0.00592453	0.00686266	0.00932076	0.0113547	0.00346136	0.00624724	0.00653388	0.0129082	0.02138	0.0157213
UDP-N-acetylglucosamine	5	0.00235817		0.000780611	0.00125137	0.00633465	0.0080538	0.014168	0.011787	0.0114529	0.0103769	0.00947646	0.00274084	0.00231924	0.00902038
UDP-N-acetylglucosamine	6	0.000172278		0.00023552	0.000437795	0.00390361	0.00619791	0.00901477	0.0101699	0.0167251	0.0156094	0.0117097	0.010479	0.00688182	0.00148858
UDP-N-acetylglucosamine	7	0.000136761		0	0.000292402	0.0025327	0.00398415	0.0071715	0.00893151	0.0100087	0.0113133	0.00912165	0.00674663	0.00126253	0.0202485
UDP-N-acetylglucosamine	8	0		0.000219036	0	0.00121641	0.00197144	0.00345723	0.00467474	0.00736501	0.00492287	0.0046755	0.00271855	0.00148596	0.0133319
UDP-N-acetylglucosamine	9	0		0	0	0.00117999	0.00132667	0.00234198	0.00345233	0.00760714	0.00369357	0.00233734	0.00287984	0.014929	0.00299625
UDP-N-acetylglucosamine	10	0		0	0	0.000248099	0.000676904	0.00130842	0.00254613	0.00719731	0.00538709	0.00751668	0.00736597	0.00468497	0.00994395
UDP-N-acetylglucosamine	11	0		0	0	0	0.000626549	0.00120845	0.00266455	0.00593233	0.00831992	0.00826595	0.00944152	0.00618798	0.0106513
UDP-N-acetylglucosamine	12	0		0	0	0	0.000294182	0.000591724	0.00113671	0.00444072	0.00612032	0.00979417	0.0137939	0.0133602	0.00222875
UDP-N-acetylglucosamine	13	0.000726119		0.00110878	0.00121805	0.000987116	0.000907346	0.00101814	0.0010275	0.00368126	0.00450531	0.0057215	0.00793149	0	0.00360871
UDP-N-acetylglucosamine	14	0.000249964		0.000752851	0.000275	0.000215448	0.000194592	0.000244044	0.000408961	0.00149336	0.00263361	0.00395738	0.00502754	0	0.000392436
UDP-N-acetylglucosamine	15	0		0	0	0	0	0	0	0.000597411	0.00108783	0.00198943	0.00258327	0	0
UDP-N-acetylglucosamine	16	0		0	0	0	0	0	0	0.000300207	0.000472858	0.000447136	0.000611146	0	0
UDP-N-acetylglucosamine	17	0		0	0	0	0	0	0	0	0	0.00011875	3.53855e-05	0	0
Z-L-Arginine	0	0.00577472			0.02605	0.0353681	0.0291253	0.0181536	0.0356688	0.152725	0.0380157	0.0703103	0.0360862	0.0126272	0.051132
Z-L-Arginine	1	0.00577472			0.01823	0.0161351	0.0142271	0.00582766	0.0184472	0.0272026	0.00794837	0.0290272	0.0117468	0.0137087	0.0198382
Z-L-Arginine	2	0			0.00666667	0.00883756	0.00445671	0.00968663	0.00542301	0.0385794	0.00921532	0.0120317	0.014827	0.00575115	0.012152
Z-L-Arginine	3	0			0	0.00881825	0.00636021	0.00875993	0.00987267	0.0473504	0.0225858	0.0214778	0.0180848	0.0083034	0.0143951
Z-L-Arginine	4	0			0.0012118	0.00297456	0.00581137	0.00892093	0.00279078	0.0298376	0.011311	0.013927	0.0110065	0.00549847	0.00896835
Z-L-Arginine	5	0			0	0	0.00290431	0.00274031	0.00491083	0.00475469	0.00804847	0.00699729	0.00919467	0.00418133	0.0177587
Z-L-Arginine	6	0			0	0	0	0	0.00108362	0	0	0.000567215	0.00135845	0.000577107	0.00132892
Z-L-Asparagine	0	0			0.0137361	0.0322598	0.0452762	0.0181156	0.0408974		0.0342268	0.0535787	0.000785808	0.00350096	0.0465633
Z-L-Asparagine	1	0			0.0137361	0.0138383	0.0114808	0.00338608	0.040023		0.00959368	0.00795847	0.0260727	0.00041004	0.0200063
Z-L-Asparagine	2	0			0	0.0101165	0.0250507	0.00715636	0.00634783		0.00211621	0.0313142	0.0208474	0.000217136	0.0145147
Z-L-Asparagine	3	0			0	0.00830508	0.00374478	0.0108817	0.00154672		0.0267493	0.0267882	0.00559817	0.0073532	0.00647885
Z-L-Asparagine	4	0			0	0	0	0.00153631	0.00202018		0	0.00156526	0.00041296	0.00177494	0.000563383
Z-L-Aspartic acid	0	0			0.170743	0.0283412	0.0760363	0.084407	0.079413			0.0920029	0.00842202	0.0383303	0.0746113
Z-L-Aspartic acid	1	0			0.0724072	0.00516184	0.0200399	0.022162	0.0284475			0.0152105	0.0066788	0.00797659	0.0190362
Z-L-Aspartic acid	2	0			0.0713806	0.015763	0.0223635	0.0254163	0.0260355			0.035644	0.00594928	0.023291	0.0317835
Z-L-Aspartic acid	3	0			0.0229312	0.0053244	0.0281657	0.0293083	0.0168497			0.0312079	0.00772211	0.00397438	0.021637
Z-L-Aspartic acid	4	0			0.00402411	0.00209191	0.00546725	0.00752045	0.00808033			0.00994054	2.9604e-05	0.00308833	0.00215449
Z-L-Glutamic acid	0	0.01			0.0155996	0.048213	0.021166	0.0251427	0.0711972		0.0289895	0.0266154	0.0530007	0.0049797	0.115824
Z-L-Glutamic acid	1	0.01			0.00301548	0.0131727	0.000106872	0.000888196	0.0041356		0.00455782	0.0105608	0.00128277	0.00773109	0.00870298
Z-L-Glutamic acid	2	0			0.00591898	0.00771483	0.00763975	0.00538123	0.0186038		0.0129907	0.00334452	0.0120106	0.00251631	0.0318143
Z-L-Glutamic acid	3	0			0.00734738	0.0202755	0.00424452	0.0123354	0.0307179		0.00736262	0.0119331	0.0162262	0.00595932	0.0403402
Z-L-Glutamic acid	4	0			0.00111385	0.00728677	0.00531114	0.00428421	0.0180477		0.0119523	0.00445576	0.0155075	0.00517166	0.0285449
Z-L-Glutamic acid	5	0			0.00179606	0.00023683	0.00407749	0.00225371	0.00030779		0.00124175	0.00132122	0.000539101	0.00102274	0.00642132
Z-L-Glutamine	0	0			0.0465908	0.0107814	0.00393402	0.00774655	0.00578773	0.0754243	0.0149418	0.0189705	0.0105777	0.00531152	0.0122997
Z-L-Glutamine	1	0			0.018556	0.00629645	0.0133235	0.00763739	0.00799194	0.00664096	0.00248092	0.0060085	0.00169634	0.00441395	0.01176
Z-L-Glutamine	2	0			0.0156699	0.00509809	0.00956436	0.00479206	0.00874759	0.0260176	0.00695834	0.0069812	0.00578876	0.00393707	0.00341357
Z-L-Glutamine	3	0			0.0112351	0.00508517	0.00080008	0.00810729	0.00730256	0.0236265	0.0121049	0.00518463	0.00583324	0.00444859	0.00684243
Z-L-Glutamine	4	0			0.00149862	0.00298514	0.00669605	0.00407297	0.00148194	0.0180293	0.0047793	0.00169174	0.00645853	0.0076844	0.000284601
Z-L-Glutamine	5	0			0.00088988	0.00228736	0.00178335	0.00283326	0.00220784	0.00611002	0.00446307	0.00307979	0.00223301	0.00127632	0.00344784
Z-L-Methionine	0	0.00524029			0.0355768	0.0575345	0.0534872	0.0209388	0.00760554	0.0724387	0.00852885	0.0656393	0.0468748	0.0202149	0.00819596
Z-L-Methionine	1	0.025			0.0392169	0.00441869	0.0278386	0.0017254	0.00824851	0.0295302	0.0207006	0.0393597	0.0253919	0.0298135	0.00673713
Z-L-Methionine	2	0			0	0.0195449	0.0180241	0.0286831	0.0142939	0.0160258	0.000508319	0.0183902	0.00986425	0.00159355	0.00140751
Z-L-Methionine	3	0.0197597			0.00364012	0.0335709	0.00214315	0.0184159	0.0318042	0.0255398	0.00677013	0.0135013	0.0165282	0.00279379	0.0156246
Z-L-Methionine	4	0			0	0	0.00976768	0.012397	0.0168673	0.00365705	0.00586753	0.007076	0.00359528	0.00839837	0.00209899
Z-L-Methionine	5	0			0	0	0	0	0	0	0.000974273	0.00146413	0.00149518	0	0
Z-L-Proline	0	0.00241732			0.0379344	0.055834	0.0430501	0.0304063	0.0453229	0.0975688	0.0534559	0.00116329	0.042522	0.00799156	0.0353361
Z-L-Proline	1	0.00758268			0.00882723	0.0147607	0.0149673	0.018119	0.0160176	0.035	0.0073635	0.00106911	0.0127312	0.00287301	0.00381753
Z-L-Proline	2	0			0.005	0.0166672	0	0.0119319	0.00714259	0.025	0.0191855	0.00063779	0.00511292	0.000313304	0.00955278
Z-L-Proline	3	0			0.00481957	0.0154184	0.0247536	0.00079115	0.0125167	0.0241466	0.0171249	0.00513096	0.0184065	0.00804704	0.0131898
Z-L-Proline	4	0			0.000712359	0.00101232	0.00332912	0.00114652	0.00586384	0.0084222	0.00978201	0.00870427	0.00297243	0.000243125	0.00846752
Z-L-Proline	5	0.01			0.02	0.01	0	0.005	0.00378217	0	0	0.00302131	0.0017011	0.00348491	0.00469153
Z-L-Threonine	0	0.00109161			0.0165854	0.0388148	0.0334707	0.0206472	0.0478136	0.110292	0.0313328	0.0316548	0.0380402	0.0100802	0.0345582
Z-L-Threonine	1	0.00109161			0.0143051	0.0189358	0.0175726	0.0184746	0.0269157	0.0358699	0.00622411	0.0154954	0.0048482	0.00849016	0.00993559
Z-L-Threonine	2	0			0.00548091	0.0112122	0.0112038	0.00581446	0.0138798	0.0423478	0.019352	0.0103826	0.0181116	0.00489984	0.0206802
Z-L-Threonine	3	0			0.00657793	0.00868274	0.00626674	0.00702718	0.00949933	0.0275614	0.0107824	0.0166155	0.0163133	0.00403538	0.0115411
Z-L-Threonine	4	0			0	0	0.00333333	0.00256703	0.00600014	0.00451311	0.00287505	0.00352751	0.00218144	0.00351799	0.00360179
Z-L-Valine	0	0.00507604			0.01774	0.0350783	0.0309624	0.0193169	0.0263523	0.0939548	0.0561344	0.0465713	0.0611013	0.0526025	0.0833076
Z-L-Valine	1	0.00507604			0.0140853	0.0105185	0.0129039	0.00487837	0.0120589	0.0278013	0.0132988	0.011083	0.01844	0.0139935	0.0162492
Z-L-Valine	2	0			0.00593013	0.00597646	0.00973502	0.00403007	0.00774539	0.0188391	0.0191907	0.0155468	0.019187	0.0109122	0.0294699
Z-L-Valine	3	0			0.000559259	0.00627801	0.00859498	0.00651775	0.010234	0.0293167	0.0152551	0.013146	0.0162243	0.0157392	0.0229341
Z-L-Valine	4	0			0	0.000241908	0.00667539	0.00518489	0.00536338	0.0129978	0.0109213	0.006067	0.0155883	0.0123477	0.0142335
Z-L-Valine	5	0			0	0.0133333	0.00382712	0	0	0	0	0.00412652	0.01	0	0.00405688

## Sheet: MID_formate_avg
Compound	Label	0	15	30	60	180	300
Malate	0	1	0.991358	0.998665	0.994656	0.98351	0.99226
Malate	1	0	0.00864199	0.00133519	0.00422785	0.0163815	0.00281746
Malate	2	0	0	0	0	0	0.00492246
Malate	3	0	0	0	0	0.000108552	0
Malate	4	0	0	0	0	0	0
Fructose 6-phosphate	0	1	0.892772	0.901842	0.870035	0.758629	0.572194
Fructose 6-phosphate	1	0	0.107203	0.0909556	0.121934	0.206102	0.231101
Fructose 6-phosphate	2	0	2.55333e-05	0.00720192	0.00803065	0.0352687	0.149509
Fructose 6-phosphate	3	0	0	0	0	0	0.0449197
Fructose 6-phosphate	4	0	0	0	0	0	0.00227649
Fructose 6-phosphate	5	0	0	0	0	0	0
Fructose 6-phosphate	6	0	0	0	0	0	0
Formate	0	0.998548	0.591723	0.615188	0.640864	0.615268	0.732451
Formate	1	0.0014516	0.408189	0.38471	0.358618	0.384732	0.267549
alpha-ketoglutarate	0	1	0.997143	0.997498	0.988241	0.997738	0.992114
alpha-ketoglutarate	1	0	0.00285677	0.00250173	0.0117587	0.002262	0.00271175
alpha-ketoglutarate	2	0	0	0	0	0	0.000528154
alpha-ketoglutarate	3	0	0	0	0	0	0
alpha-ketoglutarate	4	0	0	0	0	0	0
alpha-ketoglutarate	5	0	0	0	0	0	0
Acetyl Coenzyme A	0	1	0.99564	0.938481	0.985526	0.783558	0.738203
Acetyl Coenzyme A	1	0	0.00436023	0.0615187	0.0144739	0.204661	0.25312
Acetyl Coenzyme A	2	0	0	0	0	0	0
Acetyl Coenzyme A	3	0	0	0	0	0	0.00867787
Acetyl Coenzyme A	4	0	0	0	0	0	0
Acetyl Coenzyme A	5	0	0	0	0	0	0
Acetyl Coenzyme A	6	0	0	0	0	0	0
Acetyl Coenzyme A	7	0	0	0	0	0	0
Acetyl Coenzyme A	8	0	0	0	0	0	0
Acetyl Coenzyme A	9	0	0	0	0	0	0
Acetyl Coenzyme A	10	0	0	0	0	0	0
Acetyl Coenzyme A	11	0	0	0	0	0	0
Acetyl Coenzyme A	12	0	0	0	0	0	0
Acetyl Coenzyme A	13	0	0	0	0	0	0
Acetyl Coenzyme A	14	0	0	0	0	0.0117809	0
Acetyl Coenzyme A	15	0	0	0	0	0	0
Acetyl Coenzyme A	16	0	0	0	0	0	0
Acetyl Coenzyme A	17	0	0	0	0	0	0
Acetyl Coenzyme A	18	0	0	0	0	0	0
Acetyl Coenzyme A	19	0	0	0	0	0	0
Acetyl Coenzyme A	20	0	0	0	0	0	0
Acetyl Coenzyme A	21	0	0	0	0	0	0
Acetyl Coenzyme A	22	0	0	0	0	0	0
Acetyl Coenzyme A	23	0	0	0	0	0	0
Fructose 6-phosphate	0	1	0.912556	0.873368	0.858225	0.802705	0.646333
Fructose 6-phosphate	1	0	0.0874441	0.126632	0.141775	0.179853	0.295153
Fructose 6-phosphate	2	0	0	0	0	0.0174421	0.0332238
Fructose 6-phosphate	3	0	0	0	0	0	0.0252899
Fructose 6-phosphate	4	0	0	0	0	0	0
Fructose 6-phosphate	5	0	0	0	0	0	0
Fructose 6-phosphate	6	0	0	0	0	0	0
Glutamate	0	1	0.828873	0.768693	0.740982	0.597133	0.465037
Glutamate	1	0	0.166338	0.205351	0.212319	0.246398	0.23292
Glutamate	2	0	0.00478871	0.0259561	0.0460696	0.119408	0.194549
Glutamate	3	0	0	0	0	0.0342941	0.0960247
Glutamate	4	0	0	0	0.000629089	0.0027666	0.0114686
Glutamate	5	0	0	0	0	0	0
Glutamine	0	1	0.824227	0.762463	0.728114	0.542897	0.36469
Glutamine	1	0	0.175773	0.212455	0.23314	0.275532	0.28346
Glutamine	2	0	0	0.0250816	0.0378663	0.131661	0.214396
Glutamine	3	0	0	0	0.000879363	0.0488367	0.110685
Glutamine	4	0	0	0	0	0.00107387	0.0267695
Glutamine	5	0	0	0	0	0	0
Sedheptulose 7-phosphate	0	1	0.986677	0.924707	0.892677	0.899629	0.770674
Sedheptulose 7-phosphate	1	0	0.0133231	0.0752926	0.107323	0.0671548	0.17284
Sedheptulose 7-phosphate	2	0	0	0	0	0.0332161	0.0344007
Sedheptulose 7-phosphate	3	0	0	0	0	0	0.0220854
Sedheptulose 7-phosphate	4	0	0	0	0	0	0
Sedheptulose 7-phosphate	5	0	0	0	0	0	0
Sedheptulose 7-phosphate	6	0	0	0	0	0	0
Sedheptulose 7-phosphate	7	0	0	0	0	0	0
Serine	0	1	0.994487	0.988861	0.986821	0.964546	0.928453
Serine	1	0	0.00551279	0.0111388	0.0130491	0.0329164	0.0601909
Serine	2	0	0	0	0.000129589	0.00253802	0.0107931
Serine	3	0	0	0	0	0	0.000563431
Succinate	0	0.999557	0.942212	0.891588	0.86647	0.785083	0.715451
Succinate	1	0.000443266	0.0550209	0.0956201	0.112453	0.139038	0.141227
Succinate	2	0	0.00276754	0.0124822	0.0205551	0.0609058	0.10319
Succinate	3	0	0	0.000181801	0.000521205	0.0146406	0.036954
Succinate	4	0	0	0.000127816	0	0.000333	0.00317768
Threonine	0	0.997769	0.994991	0.971712	0.988448	0.971913	0.925324
Threonine	1	0.00223085	0.00248373	0.0282877	0.0115522	0.0211216	0.0482957
Threonine	2	0	0	0	0	0.00696525	0.0154931
Threonine	3	0	0.00252534	0	0	0	0.0108874
Threonine	4	0	0	0	0	0	0
UDP-N-acetylglucosamine	0	0.999957	0.941667	0.92351	0.784317	0.573958	0.422871
UDP-N-acetylglucosamine	1	4.32203e-05	0.0583335	0.0680232	0.203342	0.258548	0.190026
UDP-N-acetylglucosamine	2	0	0	0.0084672	0.00587411	0.129383	0.217645
UDP-N-acetylglucosamine	3	0	0	0	0.00646613	0.032974	0.111378
UDP-N-acetylglucosamine	4	0	0	0	0	0.00513715	0.0460153
UDP-N-acetylglucosamine	5	0	0	0	0	0	0.00756273
UDP-N-acetylglucosamine	6	0	0	0	0	0	0
UDP-N-acetylglucosamine	7	0	0	0	0	0	0
UDP-N-acetylglucosamine	8	0	0	0	0	0	0
UDP-N-acetylglucosamine	9	0	0	0	0	0	0
UDP-N-acetylglucosamine	10	0	0	0	0	0	0
UDP-N-acetylglucosamine	11	0	0	0	0	0	0
UDP-N-acetylglucosamine	12	0	0	0	0	0	0
UDP-N-acetylglucosamine	13	0	0	0	0	0	0
UDP-N-acetylglucosamine	14	0	0	0	0	0	0
UDP-N-acetylglucosamine	15	0	0	0	0	0	0.0045015
UDP-N-acetylglucosamine	16	0	0	0	0	0	0
UDP-N-acetylglucosamine	17	0	0	0	0	0	0

## Sheet: MID_formate_sem
Compound	Label	0	0.25	0.5	1	3	5
Malate	0	0	0.00514704	0.00133519	0.00139797	0.00959953	0.00567061
Malate	1	0	0.00514704	0.00133519	0.00232974	0.00960977	0.00247488
Malate	2	0	0	0	0	0	0.00330727
Malate	3	0	0	0	0	0.000108552	0
Malate	4	0	0	0	0	0	0
Fructose 6-phosphate	0	0	0.00422725	0.0493445	0.0136069	0.0463904	0.00815239
Fructose 6-phosphate	1	0	0.00422945	0.0465476	0.0106396	0.0306594	0.0201887
Fructose 6-phosphate	2	0	2.55333e-05	0.00292261	0.00412338	0.0227641	0.00543091
Fructose 6-phosphate	3	0	0	0	0	0	0.0168622
Fructose 6-phosphate	4	0	0	0	0	0	0.00113951
Fructose 6-phosphate	5	0	0	0	0	0	0
Fructose 6-phosphate	6	0	0	0	0	0	0
Formate	0	0.000823344	0.0491263	0.0839956	0.0390709	0.0449567	0.0437076
Formate	1	0.000823344	0.0490509	0.084037	0.0391624	0.0449567	0.0437076
alpha-ketoglutarate	0	0	0.00285677	0.00250173	0.00743202	0.002262	0.00545245
alpha-ketoglutarate	1	0	0.00285677	0.00250173	0.00743202	0.002262	0.00153262
alpha-ketoglutarate	2	0	0	0	0	0	0.000528154
alpha-ketoglutarate	3	0	0	0	0	0	0
alpha-ketoglutarate	4	0	0	0	0	0	0
alpha-ketoglutarate	5	0	0	0	0	0	0
Acetyl Coenzyme A	0	0	0.00436023	0.0615187	0.0144739	0.11198	0.13324
Acetyl Coenzyme A	1	0	0.00436023	0.0615187	0.0144739	0.104001	0.130637
Acetyl Coenzyme A	2	0	0	0	0	0	0
Acetyl Coenzyme A	3	0	0	0	0	0	0.00867787
Acetyl Coenzyme A	4	0	0	0	0	0	0
Acetyl Coenzyme A	5	0	0	0	0	0	0
Acetyl Coenzyme A	6	0	0	0	0	0	0
Acetyl Coenzyme A	7	0	0	0	0	0	0
Acetyl Coenzyme A	8	0	0	0	0	0	0
Acetyl Coenzyme A	9	0	0	0	0	0	0
Acetyl Coenzyme A	10	0	0	0	0	0	0
Acetyl Coenzyme A	11	0	0	0	0	0	0
Acetyl Coenzyme A	12	0	0	0	0	0	0
Acetyl Coenzyme A	13	0	0	0	0	0	0
Acetyl Coenzyme A	14	0	0	0	0	0.0117809	0
Acetyl Coenzyme A	15	0	0	0	0	0	0
Acetyl Coenzyme A	16	0	0	0	0	0	0
Acetyl Coenzyme A	17	0	0	0	0	0	0
Acetyl Coenzyme A	18	0	0	0	0	0	0
Acetyl Coenzyme A	19	0	0	0	0	0	0
Acetyl Coenzyme A	20	0	0	0	0	0	0
Acetyl Coenzyme A	21	0	0	0	0	0	0
Acetyl Coenzyme A	22	0	0	0	0	0	0
Acetyl Coenzyme A	23	0	0	0	0	0	0
Fructose 6-phosphate	0	0	0.017697	0.00959065	0.0150205	0.0234981	0.0038914
Fructose 6-phosphate	1	0	0.017697	0.00959065	0.0150205	0.0261874	0.0320133
Fructose 6-phosphate	2	0	0	0	0	0.00567229	0.0332238
Fructose 6-phosphate	3	0	0	0	0	0	0.00119843
Fructose 6-phosphate	4	0	0	0	0	0	0
Fructose 6-phosphate	5	0	0	0	0	0	0
Fructose 6-phosphate	6	0	0	0	0	0	0
Glutamate	0	0	0.0161749	0.0119463	0.0049957	0.022212	0.0272305
Glutamate	1	0	0.012456	0.0125371	0.00252832	0.0105117	0.00889718
Glutamate	2	0	0.00375916	0.000652661	0.00372608	0.0123631	0.0110631
Glutamate	3	0	0	0	0	0.00639041	0.0021746
Glutamate	4	0	0	0	0.000629089	0.00195697	0.00814297
Glutamate	5	0	0	0	0	0	0
Glutamine	0	0	0.0191973	0.0103207	0.0193562	0.0305492	0.0200488
Glutamine	1	0	0.0191973	0.01324	0.019775	0.0171846	0.0127259
Glutamine	2	0	0	0.00385081	0.0200589	0.0154548	0.00929252
Glutamine	3	0	0	0	0.000879363	0.00455208	0.00539138
Glutamine	4	0	0	0	0	0.00107387	0.00397492
Glutamine	5	0	0	0	0	0	0
Sedheptulose 7-phosphate	0	0	0.00202844	0.0380242	0.0330338	0.0232256	0.0289023
Sedheptulose 7-phosphate	1	0	0.00202844	0.0380242	0.0330338	0.00708467	0.0227931
Sedheptulose 7-phosphate	2	0	0	0	0	0.0209023	0.0104537
Sedheptulose 7-phosphate	3	0	0	0	0	0	0.0110441
Sedheptulose 7-phosphate	4	0	0	0	0	0	0
Sedheptulose 7-phosphate	5	0	0	0	0	0	0
Sedheptulose 7-phosphate	6	0	0	0	0	0	0
Sedheptulose 7-phosphate	7	0	0	0	0	0	0
Serine	0	0	0.00320893	0.000592242	0.00163967	0.0200383	0.0265458
Serine	1	0	0.00320893	0.000592242	0.00156574	0.0177196	0.0217033
Serine	2	0	0	0	0.000129589	0.00233086	0.00600136
Serine	3	0	0	0	0	0	0.000563431
Succinate	0	0.000443266	0.00594539	0.00891132	0.00992093	0.0021439	0.024753
Succinate	1	0.000443266	0.00557744	0.00800967	0.00899434	0.00179618	0.0122569
Succinate	2	0	0.0010122	0.00108771	0.00158236	0.0015054	0.0101992
Succinate	3	0	0	0.000124095	0.000178912	0.000316449	0.00282392
Succinate	4	0	0	0.000127816	0	2.70604e-05	0.00118749
Threonine	0	0.00223085	0.00500907	0.00379491	0.00145331	0.0135007	0.0326043
Threonine	1	0.00223085	0.00248373	0.00379491	0.00145331	0.0107174	0.0260543
Threonine	2	0	0	0	0	0.00283889	0.00446535
Threonine	3	0	0.00252534	0	0	0	0.00448622
Threonine	4	0	0	0	0	0	0
UDP-N-acetylglucosamine	0	4.32203e-05	0.016334	0.0371959	0.036856	0.0115733	0.0149522
UDP-N-acetylglucosamine	1	4.32203e-05	0.016334	0.0288257	0.0429943	0.0124036	0.0225599
UDP-N-acetylglucosamine	2	0	0	0.0084672	0.00587411	0.0212463	0.0206617
UDP-N-acetylglucosamine	3	0	0	0	0.00646613	0.0250844	0.0148745
UDP-N-acetylglucosamine	4	0	0	0	0	0.00513715	0.0213733
UDP-N-acetylglucosamine	5	0	0	0	0	0	0.00756273
UDP-N-acetylglucosamine	6	0	0	0	0	0	0
UDP-N-acetylglucosamine	7	0	0	0	0	0	0
UDP-N-acetylglucosamine	8	0	0	0	0	0	0
UDP-N-acetylglucosamine	9	0	0	0	0	0	0
UDP-N-acetylglucosamine	10	0	0	0	0	0	0
UDP-N-acetylglucosamine	11	0	0	0	0	0	0
UDP-N-acetylglucosamine	12	0	0	0	0	0	0
UDP-N-acetylglucosamine	13	0	0	0	0	0	0
UDP-N-acetylglucosamine	14	0	0	0	0	0	0
UDP-N-acetylglucosamine	15	0	0	0	0	0	0.0045015
UDP-N-acetylglucosamine	16	0	0	0	0	0	0
UDP-N-acetylglucosamine	17	0	0	0	0	0	0
