# Supplementary material for: Investigating the Chemolithoautotrophic and Formate Metabolism of Nitrospira moscoviensis by Constraint-Based Metabolic Modeling and 13C-Tracer Analysis
Source: mSystems. 2021 Aug 17;6(4):e00173-21. doi: 10.1128/mSystems.00173-21 (PMC8407350; doi:10.1128/mSystems.00173-21)
Supplement: TABLE S3 [file msystems.00173-21-st003.xlsx]

## Sheet: table 1
Sample	Whole cell proteome	Membrane proteome
		LysC	Trypsin	Chymotrypsin	LysC and Trypsin	Trypsin and Chymotrypsin
Total protein1	2519 (53.2)	512 (10.8)	556 (11.7)	431 (9.1)	651 (13.8)	607 (12.8)
Membrane protein2	344 (39.2)	80 (9.1)	88 (10)	75 (8.5)	118 (13.4)	95 (10.8)
1N. moscoviensis contains 4733 non-identical proteins.
2N. moscoviensis contains 878 non-identical membrane proteins, based on prediction of at least one transmembrane helix in the protein by the Phobius transmembrane topology and signal peptide predictor.
